# Supplementary material for: Re-evaluation of boundaries of Streptococcus mitis and Streptococcus oralis and demonstration of multiple later synonyms of Streptococcus mitis, Streptococcus oralis and Streptococcus thalassemiae: description of Streptococcus mitis subsp. carlssonii subsp. nov. and emended description of Streptococcus mitis
Source: Int J Syst Evol Microbiol. 2025 Mar 11;75(3):006704. doi: 10.1099/ijsem.0.006704 (PMC12451636; doi:10.1099/ijsem.0.006704)
Supplement: Uncited Supplementary Material 2. [file ijsem-75-06704-s002.xlsx]

## Sheet: Table S1
Table S1. Genome sequences from Genbank included in the analyses and classification corrected according to the study
					CheckM	CheckM
Current name and additional information	Corrected taxonomy according to present study	Fig. 1	Fig. 3	Total bp	Copmpleteness	Contamination	#contigs	Name on the Streptoquod virtual machine	Assembly accession (Genbank)	ASM name	Complete genome accession	WGS master accession
"Streptococcus bouchesdurhonensis" Marseille-Q6994	Mixed culture of Streptococcus mitis subsp. mitis (cluster Ia-1) and S. pseudopneumoniae	+		3766235	100	80.46	42		GCA_948472335.1	Marseille-Q6994		CAOKTW000000000.1
Streptococcus mitis 4928STDY7071560	Streptococcus infantis			1709483	99.32	0.42	11		GCA_902159415.1	25426_7#64		CABGJU000000000.1
Streptococcus mitis SM16	Streptococcus infantis			2017910	99.96	0	67		GCA_009496285.1	ASM949628v1		WIJK00000000.1
Streptococcus mitis SK629	Streptococcus mitis cluster III	+	+	2213700	99.77	0.2	27	Streptococcus_mitis_SK629_cluster_III	GCA_000722695.1	ASM72269v1		JPFU00000000.1
Streptococcus mitis SK642	Streptococcus mitis cluster III	+	+	1989639	99.82	0.2	11	Streptococcus_mitis_SK642_cluster_III	GCA_000722705.1	ASM72270v1		JPFW00000000.1
Streptococcus mitis DD26	Streptococcus mitis cluster IV	+	+	2021010	95.45	0.23	85	Streptococcus_mitis_DD26_cluster_IV	GCA_001579035.1	ASM157903v1		LQOD00000000.1
Streptococcus mitis Nm-65	Streptococcus mitis cluster IV	+	+	2085837	98.72	0.2	1	Streptococcus_mitis_Nm_65_cluster_IV	GCA_014467095.1	ASM1446709v1	AP023349.1
Streptococcus mitis SK1080	Streptococcus mitis cluster IV	+	+	1943752	99.82	0.2	34	Streptococcus_mitis_SK1080_cluster_IV	GCA_000220085.2	ASM22008v2		AFQV00000000.1
Streptococcus mitis DD28	Streptococcus mitis cluster VIII	+	+	2139771	99.6	0.2	24	Streptococcus_mitis_DD28_cluster_VIII	GCA_001579045.1	ASM157904v1		LQOA00000000.1
"Streptococcus humanilactis" IMAU 99125T	Streptococcus mitis subsp. carlssonii	+	+	2027143	99.82	0.7	75	Streptococcus_mitis_subsp_carlssonii_IMAU_99125_1_cluster_IIa	GCA_019448275.1	ASM1944827v1		JAHXBZ000000000.1
"Streptococcus shenyangsis" D19T	Streptococcus mitis subsp. carlssonii	+	+	2023003	99.47	0.2	24	Streptococcus_mitis_subsp_carlssonii_D19_cluster_IIb	GCA_006385785.1	ASM638578v1		VFSH00000000.1
Streptococcus hohhotensis IMAU 99199	Streptococcus mitis subsp. carlssonii		+	1984127	99.42	0.2	40	Streptococcus_mitis_subsp_carlssonii_IMAU99199_cluster_IIa	GCA_020089495.2	ASM2008949v2		JAIRCA000000000.2
Streptococcus mitis 21/39	Streptococcus mitis subsp. carlssonii	+	+	1986223	99.37	0.25	48	Streptococcus_mitis_subsp_carlssonii_21_39_cluster_IIa	GCA_000506725.1	Sm.str21/39_v1.0		AYRR00000000.1
Streptococcus mitis 321A	Streptococcus mitis subsp. carlssonii	+	+	2110680	99.87	0.2	6	Streptococcus_mitis_subsp_carlssonii_321A_cluster_IIa	GCA_002005545.1	ASM200554v1		LBMT00000000.1
Streptococcus mitis 850 SMIT	Streptococcus mitis subsp. carlssonii	+	+	2084604	99.82	0.47	250	Streptococcus_mitis_subsp_carlssonii_850_SMIT_cluster_IIa	GCA_001074635.1	ASM107463v1		JUQO00000000.1
Streptococcus mitis isolate "Streptococcus mitis"	Streptococcus mitis subsp. carlssonii	+	+	2156999	99.42	0.2	239	Streptococcus_mitis_subsp_carlssonii_WTCHG_774611_73015373_cluster_IIa	GCA_946190275.1	WTCHG_774611_73015373		CAMHZQ000000000.1
Streptococcus mitis WTCHG_774611_73015373	Streptococcus mitis subsp. carlssonii			1643285	99.42	0.2	129		GCA_026157205.1	ASM2615720v1		JANTUI000000000.1
Streptococcus mitis isolate DRR077018	Streptococcus mitis subsp. carlssonii	+	+	1807960	92.23	1.66	137	Streptococcus_mitis_subsp_carlssonii_DRR077018_cluster_IIb	GCA_912470125.1	DRR077018_bin.1_metaWRAP_v1.1_MAG		CAJVVM000000000.1
Streptococcus mitis isolate L3_114_025G1_dasL3_114_025G1_concoct_29	Streptococcus mitis subsp. carlssonii	+	+	2089074	99.67	1.78	84	Streptococcus_mitis_subsp_carlssonii_L3_114_025G1_cluster_IIa	GCA_018364455.1	ASM1836445v1		JAGZLW000000000.1
Streptococcus mitis OD_317805_11	Streptococcus mitis subsp. carlssonii	+	+	2063983	99.82	0.2	60	Streptococcus_mitis_subsp_carlssonii_OD_317805_11_cluster_IIa	GCA_002096845.1	ASM209684v1		NCVK00000000.1
Streptococcus mitis SK564	Streptococcus mitis subsp. carlssonii	+	+	2026898	99.82	0.24	35	Streptococcus_mitis_subsp_carlssonii_SK564_cluster_IIa	GCA_000148525.2	ASM14852v1		AEDU00000000.1
Streptococcus mitis SK569	Streptococcus mitis subsp. carlssonii	+	+	1975266	99.87	0.27	54	Streptococcus_mitis_subsp_carlssonii_SK569_cluster_IIb	GCA_000222785.2	ASM22278v2		AFUF00000000.1
Streptococcus mitis SK575	Streptococcus mitis subsp. carlssonii	+	+	2018798	99.82	0.2	90	Streptococcus_mitis_subsp_carlssonii_SK575_cluster_IIa	GCA_000257865.1	ASM25786v1		AICU00000000.1
Streptococcus mitis SK579	Streptococcus mitis subsp. carlssonii	+	+	1979452	99.42	0.35	82	Streptococcus_mitis_subsp_carlssonii_SK579_cluster_IIb	GCA_000257905.1	SmitisSK579v1.0		AJJL00000000.1
Streptococcus mitis SK597	Streptococcus mitis subsp. carlssonii	+	+	2029198	99.72	0.3	108	Streptococcus_mitis_subsp_carlssonii_SK597_cluster_IIa	GCA_000148545.2	ASM14854v1		AEDV00000000.1
Streptococcus mitis SK608	Streptococcus mitis subsp. carlssonii SK608T (=CCUG 55085T = LMG 33510T)	+	+	2127862	99.64	0.3	15	Streptococcus_mitis_subsp_carlssonii_SK608_type_cluster_IIa	GCA_000722775.1	ASM72277v1		JPFZ00000000.1
Streptococcus mitis SK616	Streptococcus mitis subsp. carlssonii	+	+	1986919	99.87	0.72	126	Streptococcus_mitis_subsp_carlssonii_SK616_cluster_IIb	GCA_000257805.1	ASM25780v1		AICR00000000.1
Streptococcus mitis SK667	Streptococcus mitis subsp. carlssonii	+	+	2136987	99.22	0.46	15	Streptococcus_mitis_subsp_carlssonii_SK667_cluster_IIb	GCA_000722685.1	ASM72268v1		JPFV00000000.1
Streptococcus mitis SVGS_061	Streptococcus mitis subsp. carlssonii	+	+	2167922	99.82	0.2	1	Streptococcus_mitis_subsp_carlssonii_SVGS_061_cluster_IIc	GCA_001560895.1	ASM156089v1	CP014326.1
Streptococcus mitis U126_S5	Streptococcus mitis subsp. carlssonii	+	+	2068033	99.82	0.25	198	Streptococcus_mitis_subsp_carlssonii_U126_S5_cluster_IIa	GCA_946190085.1	U126_S5		CAMHZB000000000.1
"Streptococcus chosunense" ChDC B353 (=KCOM 1699)	Streptococcus mitis subsp. mitis	+	+	1902053	99.82	0.2	10	Streptococcus_mitis_subsp_mitis_KCOM_1699_cluster_Ia_2	GCA_003626515.1	ASM362651v1		RBCK00000000.1
"Streptococcus gwangjuense" KCOM 1679 (=ChDC B345)	Streptococcus mitis subsp. mitis	+	+	1972481	99.82	0.28	1	Streptococcus_mitis_subsp_mitis_KCOM_1679_cluster_Ia_2	GCA_003627155.1	ASM362715v1	CP032621.1
"Streptococcus symci" C17	Streptococcus mitis subsp. mitis	+	+	2189419	98.62	15.68	6	Streptococcus_mitis_subsp_mitis_C17_cluster_Ia_2	GCA_006385165.1	ASM638516v1		VFJA00000000.1
"Streptococcus vulneris" DM3B3T	Streptococcus mitis subsp. mitis	+	+	1963039	99.82	0.44	47	Streptococcus_mitis_subsp_mitis_DM3B3_cluster_Ia_2	GCA_019218685.1	ASM1921868v1		JAHUZC000000000.1
Streptococcus mitis 11/5	Streptococcus mitis subsp. mitis	+	+	1875248	97.7	0.25	69	Streptococcus_mitis_subsp_mitis_11_5_cluster_Ia_1	GCA_000385815.1	ASM38581v1		AQTT00000000.1
Streptococcus mitis 13/39	Streptococcus mitis subsp. mitis	+	+	2058881	98.23	1.26	153	Streptococcus_mitis_subsp_mitis_13_39_cluster_Ia_2	GCA_000385835.1	ASM38583v1		AQTU00000000.1
Streptococcus mitis 27/7	Streptococcus mitis subsp. mitis	+	+	1923145	99.22	0.92	54	Streptococcus_mitis_subsp_mitis_27_7_cluster_Ia_1	GCA_000506765.1	Sm.str27/7_v1.0		AYRS00000000.1
Streptococcus mitis B_009152	Streptococcus mitis subsp. mitis	+	+	2038108	99.82	0.83	85	Streptococcus_mitis_subsp_mitis_B_009152_10_cluster_Ia_1	GCA_002096925.1	ASM209692v1		NCVN00000000.1
Streptococcus mitis B_5756_13	Streptococcus mitis subsp. mitis	+	+	1896604	99.82	0.2	27	Streptococcus_mitis_subsp_mitis_B_5756_13_cluster_Ia_1	GCA_002096935.1	ASM209693v1		NCVM00000000.1
Streptococcus mitis B6	Streptococcus mitis subsp. mitis	+	+	2146611	99.82	0.2	1	Streptococcus_mitis_subsp_mitis_B6_cluster_Ib	GCA_000027165.1	ASM2716v1	FN568063.1
Streptococcus mitis KCOM 1350 (=ChDC B183)	Streptococcus mitis subsp. mitis	+	+	1906344	99.42	0.6	1	Streptococcus_mitis_subsp_mitis_KCOM_1350_cluster_Ia_1	GCA_001281025.1	ASM128102v1	CP012646.1
Streptococcus mitis NCTC 12261T	Streptococcus mitis subsp. mitis	+	+	1868883	99.38	0.2	1	Streptococcus_mitis_subsp_mitis_NCTC12261_SK142_type_cluster_Ia_1	GCA_000148585.3	ASM14858v3	CP028414.1
Streptococcus mitis NCTC 12261T	Streptococcus mitis subsp. mitis			1879851	99.42	0.4	3		GCA_900459425.1	42042_B02		UHFS00000000.1
Streptococcus mitis SK142 (=NCTC 12261T)	Streptococcus mitis subsp. mitis			1849168	99.42	0.2	17		GCA_019929505.1	ASM1992950v1		JAHZPR000000000.1
Streptococcus mitis CCUG 31611 (=NCTC 12261T)	Streptococcus mitis subsp. mitis			1847883	99.42	0.2	14		GCA_002014755.1	ASM201475v1		MUYN00000000.1
Streptococcus mitis FDAARGOS 1456 (=NCTC 12261T)	Streptococcus mitis subsp. mitis			1868859	99.42	0.2	1		GCA_019047825.1	ASM1904782v1	CP077259.1
Streptococcus mitis FDAARGOS 684 (=NCTC 12261T)	Streptococcus mitis subsp. mitis			1868857	99.42	0.2	1		GCA_009730515.1	ASM973051v1	CP046335.1
Streptococcus mitis OD_310347_11	Streptococcus mitis subsp. mitis	+	+	2008414	99.82	0.38	57	Streptococcus_mitis_subsp_mitis_OD_310347_11_cluster_Ia_1	GCA_002096915.1	ASM209691v1		NCVL00000000.1
Streptococcus mitis OT25	Streptococcus mitis subsp. mitis	+	+	1915198	99.82	0.4	3	Streptococcus_mitis_subsp_mitis_OT25_cluster_Ia_1	GCA_000960005.1	ASM96000v1		JYGP00000000.1
Streptococcus mitis RH_12363_08	Streptococcus mitis subsp. mitis	+	+	1984277	99.82	0.27	21	Streptococcus_mitis_subsp_mitis_RH_12363_08_cluster_Ia_2	GCA_002096815.1	ASM209681v1		NCVJ00000000.1
Streptococcus mitis RH_17024_08	Streptococcus mitis subsp. mitis	+	+	1819806	99.82	1.05	20	Streptococcus_mitis_subsp_mitis_RH_17024_08_cluster_Ia_1	GCA_002096895.1	ASM209689v1		NCVI00000000.1
Streptococcus mitis RH_17439_08	Streptococcus mitis subsp. mitis	+	+	1908049	99.74	0.29	33	Streptococcus_mitis_subsp_mitis_RH_17439_08_cluster_Ia_1	GCA_002096855.1	ASM209685v1		NCVH00000000.1
Streptococcus mitis RH_43861_09	Streptococcus mitis subsp. mitis	+	+	1849671	99.82	0.2	23	Streptococcus_mitis_subsp_mitis_RH_43861_09_cluster_Ia_1	GCA_002096835.1	ASM209683v1		NCVG00000000.1
Streptococcus mitis RH_50275	Streptococcus mitis subsp. mitis	+	+	2057130	99.82	0.2	26	Streptococcus_mitis_subsp_mitis_RH_50275_09_cluster_Ia_1	GCA_002096755.1	ASM209675v1		NCVF00000000.1
Streptococcus mitis RH_50738	Streptococcus mitis subsp. mitis	+	+	1974146	99.82	0.48	29	Streptococcus_mitis_subsp_mitis_RH_50738_11_cluster_Ia_1	GCA_002096775.1	ASM209677v1		NCVE00000000.1
Streptococcus mitis RH_777_07	Streptococcus mitis subsp. mitis	+	+	2107278	99.68	0.64	51	Streptococcus_mitis_subsp_mitis_RH_777_07_cluster_Ia_1	GCA_002096765.1	ASM209676v1		NCVD00000000.1
Streptococcus mitis RH_8961	Streptococcus mitis subsp. mitis	+	+	1888936	99.78	0.4	17	Streptococcus_mitis_subsp_mitis_RH_8961_10_cluster_Ia_1	GCA_002096735.1	ASM209673v1		NCVC00000000.1
Streptococcus mitis SK1073	Streptococcus mitis subsp. mitis	+	+	2114708	99.82	0.6	54	Streptococcus_mitis_subsp_mitis_SK1073_cluster_Ia_1	GCA_000220045.2	ASM22004v2		AFQT00000000.1
Streptococcus mitis SK1126	Streptococcus mitis subsp. mitis	+	+	1932472	99.62	0.4	9	Streptococcus_mitis_subsp_mitis_SK1126_cluster_Ia_2	GCA_000722815.1	ASM72281v1		JPFT00000000.1
Streptococcus mitis SK137	Streptococcus mitis subsp. mitis	+		1984405	99.78	0.2	7		GCA_000960025.1	ASM96002v1		JYGQ00000000.1
Streptococcus mitis SK137	Streptococcus mitis subsp. mitis	+	+	1956867	99.18	0.4	40	Streptococcus_mitis_subsp_mitis_SK137_cluster_Ia_1	GCA_000722835.1	ASM72283v1		JPFS00000000.1
Streptococcus mitis SK271	Streptococcus mitis subsp. mitis	+	+	1944576	99.74	0.2	14	Streptococcus_mitis_subsp_mitis_SK271_cluster_Ia_1	GCA_000724165.1	ASM72416v1		JPGW00000000.1
Streptococcus mitis SK321	Streptococcus mitis subsp. mitis	+	+	1873702	99.82	0.4	40	Streptococcus_mitis_subsp_mitis_SK321_cluster_Ia_1	GCA_000148505.2	ASM14850v1		AEDT00000000.1
Streptococcus mitis SK578	Streptococcus mitis subsp. mitis	+	+	2080791	99.53	0.83	16	Streptococcus_mitis_subsp_mitis_SK578_cluster_Ia_2	GCA_000722755.1	ASM72275v1		JPFY00000000.1
Streptococcus mitis SK637	Streptococcus mitis subsp. mitis	+	+	1942107	99.68	0.2	1	Streptococcus_mitis_subsp_mitis_SK637_cluster_Ib	GCA_000722765.2	ASM72276v2	CP028415.1
Streptococcus mitis SM15	Streptococcus mitis subsp. mitis	+	+	2016502	99.82	0.4	21	Streptococcus_mitis_subsp_mitis_SM15_cluster_Ia_1	GCA_009496295.1	ASM949629v1		WIJL00000000.1
Streptococcus toyakuensis TP1632T (=CCUG 75492T)	Streptococcus mitis subsp. mitis	+	+	2055023	99.38	0.8	1	Streptococcus_mitis_subsp_mitis_CCUG_75492_cluster_Ia_1	GCA_024346585.1	ASM2434658v1	AP024523.1
Streptococcus mitis ATCC 6249	Streptococcus oralis genomosubsp. 1	+		1897538	99.87	0.2	8	Streptococcus_oralis_genomosubsp_1_ATCC6249	GCA_000146585.1	ASM14658v1		AEEN00000000.1
Streptococcus mitis BCA16 D8856	Streptococcus oralis genomosubsp. 2			1999487	99.87	1	53		GCA_003942665.1	ASM394266v1		RJNQ00000000.1
Streptococcus sp. oral taxon 058 str. F0407	Streptococcus oralis genomosubsp. 2	+		1847468	99.02	0.2	22	Streptococcus_oralis_genomosubsp_2_F0407	GCA_000235485.1	ASM23548v1		AGAE00000000.1
Streptococcus downii CECT 9732T	Streptococcus oralis subsp. dentisani	+		1922750	99.87	0.2	10	Streptococcus_oralis_subsp_dentisani_CECT_9732	GCA_004353325.1	ASM435332v1		MZNX00000000.1
Streptococcus mitis BCA11 D8854	Streptococcus oralis subsp. dentisani			1943341	99.47	0.33	18		GCA_003943905.1	ASM394390v1		RJNS00000000.1
Streptococcus mitis BCC06	Streptococcus oralis subsp. dentisani			2071912	99.42	0.2	54		GCA_003942995.1	ASM394299v1		RJOH00000000.1
Streptococcus mitis BCC33 D8838	Streptococcus oralis subsp. dentisani			1953246	99.47	1	32		GCA_003943955.1	ASM394395v1		RJOF00000000.1
Streptococcus mitis BCC36 D8839	Streptococcus oralis subsp. dentisani			1920734	99.83	0.33	50		GCA_003942945.1	ASM394294v1		RJOE00000000.1
Streptococcus mitis BCC40	Streptococcus oralis subsp. dentisani			1896964	99.87	0.2	51		GCA_003942915.1	ASM394291v1		RJOD00000000.1
Streptococcus mitis bv. 2 str. F0392	Streptococcus oralis subsp. dentisani	+		1916998	99.87	0.2	2	Streptococcus_oralis_subsp_dentisani_F0392	GCA_000221165.2	ASM22116v2		AFUO00000000.1
Streptococcus mitis bv. 2 str. SK95	Streptococcus oralis subsp. dentisani	+		2020730	99.87	0.24	66	Streptococcus_oralis_subsp_dentisani_SK95	GCA_000222705.2	ASM22270v2		AFUB00000000.1
Streptococcus mitis KLC07 D8851	Streptococcus oralis subsp. dentisani			2005267	99.78	0.2	62		GCA_003942715.1	ASM394271v1		RJNV00000000.1
Streptococcus mitis KLC11 D8852	Streptococcus oralis subsp. dentisani			1958291	99.83	0.33	38		GCA_003942695.1	ASM394269v1		RJNU00000000.1
Streptococcus oralis SK1074	Streptococcus oralis subsp. tigurinus	+		1853895	99.77	0.2	20	Streptococcus_oralis_subsp_tigurinus_SK1074	GCA_000257845.1	ASM25784v1		AICT00000000.1
Streptococcus oralis SK255	Streptococcus oralis subsp. tigurinus	+		2005180	99.3	0.2	63	Streptococcus_oralis_subsp_tigurinus_SK255	GCA_000215365.2	ASM21536v2		AFNM00000000.1
Streptococcus oralis SK304	Streptococcus oralis subsp. tigurinus	+		2020585	99.77	0.6	25	Streptococcus_oralis_subsp_tigurinus_SK304	GCA_000287715.1	SoralisSK304v1.0		ALJN00000000.1
Streptococcus oralis SK313 (=ATCC 15914)	Streptococcus oralis subsp. tigurinus	+		1888813	98.74	0.33	5	Streptococcus_oralis_subsp_tigurinus_SK313	GCA_000223235.2	ASM22323v2		AFUU00000000.1
Streptococcus mitis BCC60 D8847	Streptococcus oralis subsp. tigurinus			2020862	99.87	0.73	64		GCA_003942795.1	ASM394279v1		RJNY00000000.1
Streptococcus mitis isolate SRR9217457	Streptococcus oralis subsp. tigurinus			1533895	84.08	2.43	223		GCA_905373235.1	SRR9217457-mag-bin.1		CAJPSH000000000.1
Streptococcus mitis E647	"Streptococcus paramitis" (cluster V) tentative new species	+	+	1941891	99.82	0.73	132	Streptococcus_paramitis_tentative_new_species_E647_cluster_V	GCA_019336965.1	ASM1933696v1		JAHWWD000000000.1
Streptococcus mitis E689	"Streptococcus paramitis" (cluster V) tentative new species	+	+	1894874	99.78	0.33	68	Streptococcus_paramitis_tentative_new_species_E689_cluster_V	GCA_018985535.1	ASM1898553v1		JAHMJY000000000.1
Streptococcus mitis S04	"Streptococcus paramitis" (cluster V) tentative new species	+	+	1925886	99.87	0.33	34	Streptococcus_paramitis_tentative_new_species_S04_cluster_V	GCA_023110215.1	ASM2311021v1		JALDVQ000000000.1
Streptococcus sp_SK643	Streptococcus sp.	+		1860312	99.67	0.2	31	Streptococcus_sp_SK643	GCA_000259505.1	SspSK643v1.0		AJMM00000000.1
Streptococcus mitis S61	Streptococcus sp. (cluster VI) unclassified	+	+	1951981	99.82	0.2	35	Streptococcus_sp_S61_cluster_VI	GCA_023109105.1	ASM2310910v1		JALDTZ000000000.1
Streptococcus mitis 1001175st1_H6	Streptococcus sp. (cluster VII) unclassified	+	+	2170860	97.89	1.26	117	Streptococcus_sp_1001175st1_H6_cluster_VII	GCA_005844455.1	ASM584445v1		SPGF00000000.1
Streptococcus isolate_PNC_2022_0275	Streptococcus thalassemiae	+	+	2211829	99.82	0.4	110	Streptococcus_thalassemiae_PNC_2022_0275	GCA_036785505.1	ASM3678550v1		JAZKTX000000000.1
Streptococcus nakanoensis MTG105	Streptococcus thalassemiae		+	2127737	99.82	0.2	1	Streptococcus_thalassemiae_MTG105	NA	NA	AP027139.1
Streptococcus parapneumoniae SP4011	Streptococcus thalassemiae		+	2327012	99.82	0.2	1	Streptococcus_thalassemiae_SP4011	GCA_037076355.1	ASM3707635v1	AP026968.1
Streptococcus infantis ATCC 700779T				1857230	98.98	0.34	53	Streptococcus_infantis_ATCC700779_type	GCA_000260755.1	SinfantisSK959v1.0		AJTA00000000.1
Streptococcus mitis 1042_SPSE 117_318_10387				1888158	99.82	0.2	79		GCA_001070035.1	ASM107003v1		JWFA00000000.1
Streptococcus mitis 10712				1840663	97.03	0.26	44		GCA_001588625.1	ASM158862v1		LROT00000000.1
Streptococcus mitis 1111_SMIT 0_12456_214743				2025600	99.82	0.37	178		GCA_001070205.1	ASM107020v1		JWCV00000000.1
Streptococcus mitis 1217_SPSE 101_1083_18898				2000889	99.3	0.2	83		GCA_001070375.1	ASM107037v1		JVYJ00000000.1
Streptococcus mitis 14-4881				2037084	99.82	3.45	362		GCA_018603945.1	ASM1860394v1		JAHFZC000000000.1
Streptococcus mitis 168_SPSE 306_245788_15560458				1868664	99.42	0.33	38		GCA_001070705.1	ASM107070v1		JVRN00000000.1
Streptococcus mitis 17/34				1873245	99.46	0.27	51		GCA_000430305.1	Smit.str17/34_v1.0		ASZZ00000000.1
Streptococcus mitis 18/56				1923089	98.41	0.2	86		GCA_000430345.1	Smit.str18/56_v1.0		ATAA00000000.1
Streptococcus mitis 29/42				1943773	98.96	0.2	43		GCA_000430365.1	Smit.str29/42_v1.0		ATAB00000000.1
Streptococcus mitis 38_SPSE 308_26396_1003988				1933623	99.78	0.2	39		GCA_001070985.1	ASM107098v1		JVJJ00000000.1
Streptococcus mitis BCA12 D8855				2082315	99.82	0.27	58		GCA_003942685.1	ASM394268v1		RJNR00000000.1
Streptococcus mitis BCC07 D8837				1868924	99.58	0.54	96		GCA_003942965.1	ASM394296v1		RJOG00000000.1
Streptococcus mitis BCC08 D8786				2072613	99.82	0.52	48		GCA_003943605.1	ASM394360v1		RJPY00000000.1
Streptococcus mitis BCC15 D8865				2238870	99.82	0.9	44		GCA_003942575.1	ASM394257v1		RJNH00000000.1
Streptococcus mitis BCC17				2247624	99.42	0.24	123		GCA_003944325.1	ASM394432v1		RJPX00000000.1
Streptococcus mitis BCC22 D8788				2013870	99.82	0.47	52		GCA_003943575.1	ASM394357v1		RJPW00000000.1
Streptococcus mitis BCC30 D8789				1975714	99.78	0.35	25		GCA_003943555.1	ASM394355v1		RJPV00000000.1
Streptococcus mitis BCC44 D8841				1857898	99.38	0.4	43		GCA_003942885.1	ASM394288v1		RJOC00000000.1
Streptococcus mitis BCC45 D8842				1996351	99.87	0.24	59		GCA_003943935.1	ASM394393v1		RJOB00000000.1
Streptococcus mitis BCC55 D8845				2005002	99.74	0.33	37		GCA_003942865.1	ASM394286v1		RJNZ00000000.1
Streptococcus mitis BCC65 D8848				2064589	99.82	0.2	34		GCA_003942775.1	ASM394277v1		RJNX00000000.1
Streptococcus mitis CCUG 61082				1989191	99.78	0.2	26		GCA_002014875.1	ASM201487v1		MUXS00000000.1
Streptococcus mitis CCUG 63687				2039754	99.82	0.24	9		GCA_002014795.1	ASM201479v1		MUYO00000000.1
Streptococcus mitis CCUG 70037				1903742	99.34	0.2	27		GCA_020640935.1	ASM2064093v1		NWMU00000000.1
Streptococcus mitis CMW7705B				1902827	99.82	0.6	55		GCA_001546795.1	ASM154679v1		LRQR00000000.1
Streptococcus mitis ColumbLawn				1978546	99.82	0.28	54		GCA_005144795.1	ASM514479v1		SWFJ00000000.1
Streptococcus mitis CR123				1911981	99.74	0.2	65		GCA_019929545.1	ASM1992954v1		JAHZPT000000000.1
Streptococcus mitis CR124				1952431	99.74	0.2	66		GCA_019929615.1	ASM1992961v1		JAHZPS000000000.1
Streptococcus mitis DD22				2246399	92.99	0.85	170		GCA_001579665.1	ASM157966v1		LQZD00000000.1
Streptococcus mitis DE0498				2167837	99.38	1.92	40		GCA_008763935.1	FS623		VTQF00000000.1
Streptococcus mitis DFI.1.23				1874563	99.82	1.04	43		GCA_020594155.1	ASM2059415v1		JAJDLX000000000.1
Streptococcus mitis DFI.2.96				1909534	99.74	0.2	36		GCA_022137125.1	NA		JAKNEQ000000000.1
Streptococcus mitis E651				1947544	99.82	0.32	49		GCA_018603625.1	UMMC_E651_1		JAHFZD000000000.1
Streptococcus mitis isolate				1944804	99.5	0.2	154		GCA_905187495.1	NM5_2		CAJJIB000000000.1
Streptococcus mitis isolate				1925012	99.82	0.2	225		GCA_905187515.1	NM2_1		CAJJIL000000000.1
Streptococcus mitis isolate				1926076	99.82	0.2	100		GCA_905187545.1	NM4_2		CAJJIF000000000.1
Streptococcus mitis isolate				2004166	99.82	0.4	76		GCA_905187535.1	MSCx		CAJJIE000000000.1
Streptococcus mitis isolate				1931901	99.74	0.35	91		GCA_946188585.1	U117_S1		CAMHVI000000000.1
Streptococcus mitis isolate				2075060	99.82	1.41	739		GCA_946190195.1	WTCHG_774611_72965368		CAMHZY000000000.1
Streptococcus mitis isolate				2075342	99.38	0.24	167		GCA_946188685.1	U104_S93		CAMHWH000000000.1
Streptococcus mitis isolate				1888349	99.47	0.2	96		GCA_946190165.1	U67_S83		CAMHZJ000000000.1
Streptococcus mitis isolate				1894372	99.42	0.8	70		GCA_946186005.1	U165-2_S22		CAMHLO000000000.1
Streptococcus mitis isolate				1905070	99.78	0.4	37		GCA_946190335.1	WTCHG_774611_73095381		CAMHZN000000000.1
Streptococcus mitis isolate				1918137	99.78	0.4	81		GCA_946190135.1	WTCHG_774611_73005372		CAMHZF000000000.1
Streptococcus mitis isolate				1926238	99.38	0.2	146		GCA_946190395.1	U143_S13		CAMIAG000000000.1
Streptococcus mitis isolate				1926953	99.82	0.6	219		GCA_946190325.1	U56_S76		CAMHZR000000000.1
Streptococcus mitis isolate				1942833	99.82	0.8	238		GCA_946190235.1	U57_S77		CAMHZW000000000.1
Streptococcus mitis isolate				1961796	99.82	0.2	58		GCA_946190185.1	U54_S75		CAMHZI000000000.1
Streptococcus mitis isolate				1966346	99.82	0.24	159		GCA_946190115.1	U61_S78		CAMHZG000000000.1
Streptococcus mitis isolate				1974541	99.78	0.2	120		GCA_946190045.1	U135_S9		CAMHYY000000000.1
Streptococcus mitis isolate				1976363	99.82	1.23	164		GCA_946190285.1	WTCHG_774611_73775353		CAMHZX000000000.1
Streptococcus mitis isolate				1977229	99.78	0.2	133		GCA_946190215.1	U148_S15		CAMHZK000000000.1
Streptococcus mitis isolate				1981902	99.74	0.33	300		GCA_946190095.1	U131_S7		CAMHZC000000000.1
Streptococcus mitis isolate				1982170	99.78	0.2	169		GCA_946190055.1	U134_S8		CAMHZA000000000.1
Streptococcus mitis isolate				1990314	99.78	0.2	184		GCA_946190155.1	U99_S91		CAMHZL000000000.1
Streptococcus mitis isolate				1993387	99.82	1.17	202		GCA_946190255.1	WTCHG_774611_73825358		CAMHZP000000000.1
Streptococcus mitis isolate				1993475	99.78	0.2	80		GCA_946190075.1	U13_S52		CAMHYZ000000000.1
Streptococcus mitis isolate				1996241	99.82	0.27	139		GCA_946190365.1	U164_S21		CAMHZZ000000000.1
Streptococcus mitis isolate				2000127	99.3	0.2	101		GCA_946188615.1	U10_S50		CAMHVK000000000.1
Streptococcus mitis isolate				2031438	99.78	0.2	191		GCA_946184935.1	125U_S4		CAMHHN000000000.1
Streptococcus mitis isolate				2059251	99.78	0.4	167		GCA_946190305.1	U40_S70		CAMHZT000000000.1
Streptococcus mitis isolate				2060390	99.82	0.2	194		GCA_946188695.1	U109_S95		CAMHWI000000000.1
Streptococcus mitis isolate				2065894	99.74	0.2	133		GCA_946189145.1	U122_S2		CAMHXQ000000000.1
Streptococcus mitis isolate				2069375	99.38	0.21	187		GCA_946190295.1	WTCHG_774611_73075379		CAMHZU000000000.1
Streptococcus mitis isolate				2071894	99.66	1.99	352		GCA_946183445.1	68U_S84		CAMHBC000000000.1
Streptococcus mitis isolate				2080315	99.82	0.2	329		GCA_946188375.1	161U_S19		CAMHUS000000000.1
Streptococcus mitis isolate				2114531	99.38	0.2	183		GCA_946186075.1	103U_S92		CAMHLX000000000.1
Streptococcus mitis isolate				2133523	99.78	0.2	376		GCA_946190065.1	U123_S3		CAMHZD000000000.1
Streptococcus mitis isolate				2146817	99.82	0.32	196		GCA_946190145.1	U92_S86		CAMHZM000000000.1
Streptococcus mitis isolate				2217348	99.87	0.2	290		GCA_946190375.1	U15_S54		CAMIAF000000000.1
Streptococcus mitis isolate				2285265	99.74	0.89	659		GCA_946190245.1	U144_S14		CAMIAC000000000.1
Streptococcus mitis isolate				2372674	99.82	0.2	1203		GCA_946190225.1	U52_S74		CAMIAE000000000.1
Streptococcus mitis isolate 1_7				1966641	96.84	0.4	24		GCA_018606905.1	ASM1860690v1		JAHCUN000000000.1
Streptococcus mitis isolate ERR2765141_bin.1_metaWRAP_v1.1_MAG genome assembly				1291971	78.84	2.3	237		GCA_916050595.1	ERR2765141_bin.1_metaWRAP_v1.1_MAG		CAJZLM000000000.1
Streptococcus mitis isolate ERR2765150_bin.1_metaWRAP_v1.1_MAG genome assembly				1297135	74.17	1.52	258		GCA_916050125.1	ERR2765150_bin.1_metaWRAP_v1.1_MAG		CAJZJS000000000.1
Streptococcus mitis isolate ERR2765153_bin.2_metaWRAP_v1.1_MAG genome assembly				1104482	57.16	0.6	268		GCA_916048205.1	ERR2765153_bin.2_metaWRAP_v1.1_MAG		CAJZGR000000000.1
Streptococcus mitis isolate ERR3827198_bin.1_metaWRAP_v1.1_MAG genome assembly				1068218	55.57	0.35	240		GCA_927910715.1	ERR3827198_bin.1_metaWRAP_v1.1_MAG		CAKMNZ000000000.1
Streptococcus mitis isolate ERR3827206_bin.1_metaWRAP_v1.1_MAG genome assembly				1655328	82.41	1.32	221		GCA_927911495.1	ERR3827206_bin.1_metaWRAP_v1.1_MAG		CAKMPU000000000.1
Streptococcus mitis isolate ERR3827214_bin.2_metaWRAP_v1.1_MAG genome assembly				1690489	80.48	1.77	253		GCA_927911205.1	ERR3827214_bin.2_metaWRAP_v1.1_MAG		CAKMPA000000000.1
Streptococcus mitis isolate ERR3827238				1618083	78.23	2.29	261		GCA_927911355.1	ERR3827238_bin.2_metaWRAP_v1.1_MAG		CAKMPG000000000.1
Streptococcus mitis isolate ERR3827286				1605119	69.13	2.87	284		GCA_927911535.1	ERR3827286_bin.1_metaWRAP_v1.1_MAG		CAKMQC000000000.1
Streptococcus mitis isolate L3_098_011G1_dasL3_098_011G1_concoct_14				1649296	93.81	4.94	347		GCA_018367775.1	ASM1836777v1		JAGZFN000000000.1
Streptococcus mitis isolate L3_098_053G1_dasL3_098_053G1_concoct_13				1827806	99.29	1.13	79		GCA_018367625.1	ASM1836762v1		JAGZFT000000000.1
Streptococcus mitis isolate L3_101_044G1_dasL3_101_044G1_concoct_3				1789418	95.35	1.33	209		GCA_018369205.1	ASM1836920v1		JAGZCS000000000.1
Streptococcus mitis isolate L3_131_092G1_dasL3_131_092G1_concoct_15_sub				1441629	76.32	4.78	635		GCA_018364895.1	ASM1836489v1		JAGZLB000000000.1
Streptococcus mitis isolate S6				2231680	99.82	0.2	556		GCA_946186995.1	128U_S6		CAMHPY000000000.1
Streptococcus mitis isolate Sl0ihReRBP_bin.9.MAG genome assembly				1729007	94.03	2.25	314		GCA_943913215.1	Sl0ihReRBP_bin.9.MAG		CALTWV000000000.1
Streptococcus mitis KLC01 D8849				2046314	99.78	0.72	31		GCA_003942765.1	ASM394276v1		RJNW00000000.1
Streptococcus mitis KLC12 D8853				2065414	99.82	0.2	45		GCA_003943915.1	ASM394391v1		RJNT00000000.1
Streptococcus mitis M3-1				2015269	96.52	0.51	154		GCA_001588595.1	ASM158859v1		LROU00000000.1
Streptococcus mitis M3-4				1999166	99.62	0.32	61		GCA_001588605.1	ASM158860v1		LROV00000000.1
Streptococcus mitis NCTC 11189				2155387	99.7	3.34	4		GCA_901542415.1	41965_E01		CABEHV000000000.1
Streptococcus mitis O1-2				2027470	99.82	0.4	37		GCA_023110595.1	ASM2311059v1		JALDWG000000000.1
Streptococcus mitis O2-1				1983600	99.82	0.27	14		GCA_023110515.1	ASM2311051v1		JALDWD000000000.1
Streptococcus mitis O4-1				1871204	99.78	0.2	9		GCA_023110415.1	ASM2311041v1		JALDWA000000000.1
Streptococcus mitis O4-2				1871377	99.78	0.2	9		GCA_023110445.1	ASM2311044v1		JALDVZ000000000.1
Streptococcus mitis O7-1				1969298	99.73	0.44	29		GCA_023110375.1	ASM2311037v1		JALDVV000000000.1
Streptococcus mitis O7-2				2013829	99.69	0.25	23		GCA_023110315.1	ASM2311031v1		JALDVU000000000.1
Streptococcus mitis S022-V3-A4				2086958	99.82	0.91	1		GCA_013305725.1	ASM1330572v1	CP047883.1
Streptococcus mitis S022-V7-A3				2033396	99.82	0.64	1		GCA_016658865.1	ASM1665886v1	CP067992.1
Streptococcus mitis S03				1967008	99.82	0.2	70		GCA_023110245.1	ASM2311024v1		JALDVR000000000.1
Streptococcus mitis S25				1988240	99.83	0.68	21		GCA_023109755.1	ASM2310975v1		JALDUX000000000.1
Streptococcus mitis S39				1987690	99.82	0.2	12		GCA_023109515.1	ASM2310951v1		JALDUM000000000.1
Streptococcus mitis S53				1845105	99.78	0.2	24		GCA_023109235.1	ASM2310923v1		JALDUC000000000.1
Streptococcus mitis S62				2048309	99.82	1.41	27		GCA_023109075.1	ASM2310907v1		JALDTY000000000.1
Streptococcus mitis SK145				1973165	99.82	0.2	8		GCA_000960065.1	ASM96006v1		JYGS00000000.1
Streptococcus mitis SM04 Cluster of 23 identical strains from same sample				2000773	99.82	0.6	21		GCA_009496435.1	ASM949643v1		WIJS00000000.1
Streptococcus mitis SM05 Cluster of 23 identical strains from same sample				2001354	99.82	0.6	23		GCA_009496395.1	ASM949639v1		WIKE00000000.1
Streptococcus mitis SM06 Cluster of 23 identical strains from same sample				2002705	99.82	0.6	27		GCA_009496505.1	ASM949650v1		WIJR00000000.1
Streptococcus mitis SM07 Cluster of 23 identical strains from same sample				2002890	99.82	0.6	27		GCA_009496335.1	ASM949633v1		WIKD00000000.1
Streptococcus mitis SM08 Cluster of 23 identical strains from same sample				1996012	99.82	0.6	18		GCA_009496165.1	ASM949616v1		WIJQ00000000.1
Streptococcus mitis SM09				1973655	99.82	0.32	15		GCA_009496375.1	ASM949637v1		WIKC00000000.1
Streptococcus mitis SM10				2168718	99.82	0.27	49		GCA_009496155.1	ASM949615v1		WIJP00000000.1
Streptococcus mitis SM11				1858685	99.82	0.2	30		GCA_021893145.1	ASM2189314v1		JAJUWQ000000000.1
Streptococcus mitis SM11				2014392	99.74	0.2	113		GCA_009496205.1	ASM949620v1		WIJO00000000.1
Streptococcus mitis SM12 Cluster of 6 identical strains from same sample				2095125	99.47	0.2	46		GCA_009495945.1	ASM949594v1		WIKB00000000.1
Streptococcus mitis SM13 Cluster of 6 identical strains from same sample				2152221	99.47	3.12	120		GCA_009496085.1	ASM949608v1		WIJN00000000.1
Streptococcus mitis SM14 Cluster of 6 identical strains from same sample				2094407	99.47	0.2	58		GCA_009496445.1	ASM949644v1		WIJM00000000.1
Streptococcus mitis SM17 Cluster of 23 identical strains from same sample				1869157	96.39	1.05	450		GCA_009496825.1	ASM949682v1		WIJA00000000.1
Streptococcus mitis SM18 Cluster of 23 identical strains from same sample				2000922	99.82	0.6	30		GCA_009496835.1	ASM949683v1		WIIZ00000000.1
Streptococcus mitis SM19 Cluster of 23 identical strains from same sample				2006191	99.82	0.6	27		GCA_009496805.1	ASM949680v1		WIIY00000000.1
Streptococcus mitis SM20 Cluster of 23 identical strains from same sample				2000635	99.82	0.6	55		GCA_009495705.1	ASM949570v1		WIKA00000000.1
Streptococcus mitis SM26				2060956	99.42	0.4	27		GCA_009496385.1	ASM949638v1		WIJZ00000000.1
Streptococcus mitis SM27 Cluster of 23 identical strains from same sample				2001505	99.82	0.6	27		GCA_009496355.1	ASM949635v1		WIJY00000000.1
Streptococcus mitis SM28 Cluster of 23 identical strains from same sample				2007541	99.82	0.6	30		GCA_009496035.1	ASM949603v1		WIJJ00000000.1
Streptococcus mitis SM29 Cluster of 23 identical strains from same sample				2005875	99.82	0.6	24		GCA_009496065.1	ASM949606v1		WIJI00000000.1
Streptococcus mitis SM30 Cluster of 23 identical strains from same sample				2007955	99.82	0.6	28		GCA_009496045.1	ASM949604v1		WIJX00000000.1
Streptococcus mitis SM33 Cluster of 6 identical strains from same sample				2093429	99.87	0.33	55		GCA_009496135.1	ASM949613v1		WIJW00000000.1
Streptococcus mitis SM34 Cluster of 6 identical strains from same sample				2091923	99.47	0.2	46		GCA_009496255.1	ASM949625v1		WIJH00000000.1
Streptococcus mitis SM35 Cluster of 23 identical strains from same sample				2007565	99.82	0.6	25		GCA_009495895.1	ASM949589v1		WIIX00000000.1
Streptococcus mitis SM36 Cluster of 23 identical strains from same sample				2005820	99.82	0.6	25		GCA_009496815.1	ASM949681v1		WIIW00000000.1
Streptococcus mitis SM37 Cluster of 23 identical strains from same sample				2006041	99.82	0.6	29		GCA_009496795.1	ASM949679v1		WIIV00000000.1
Streptococcus mitis SM39				2015562	99.74	0.33	127		GCA_009495695.1	ASM949569v1		WIJV00000000.1
Streptococcus mitis SM40				2015048	99.82	0.2	124		GCA_009496185.1	ASM949618v1		WIJG00000000.1
Streptococcus mitis SM41				2032459	99.82	0.32	27		GCA_009496235.1	ASM949623v1		WIJF00000000.1
Streptococcus mitis SM42 Cluster of 23 identical strains from same sample				2007726	99.82	0.6	33		GCA_009496755.1	ASM949675v1		WIIU00000000.1
Streptococcus mitis SM43 Cluster of 23 identical strains from same sample				2000668	99.82	0.6	26		GCA_009496735.1	ASM949673v1		WIIT00000000.1
Streptococcus mitis SM44 Cluster of 23 identical strains from same sample				2000125	99.82	0.6	23		GCA_009496725.1	ASM949672v1		WIIS00000000.1
Streptococcus mitis SM45 Cluster of 23 identical strains from same sample				2002001	99.82	0.6	25		GCA_009495735.1	ASM949573v1		WIJU00000000.1
Streptococcus mitis SM46 Cluster of 23 identical strains from same sample				2007012	99.82	0.6	28		GCA_009496075.1	ASM949607v1		WIJE00000000.1
Streptococcus mitis SM47 Cluster of 23 identical strains from same sample				2006587	99.82	0.6	31		GCA_009495955.1	ASM949595v1		WIJD00000000.1
Streptococcus mitis SM48 Cluster of 6 identical strains from same sample				2094194	99.47	0.2	45		GCA_009496275.1	ASM949627v1		WIJT00000000.1
Streptococcus mitis SM49 Cluster of 23 identical strains from same sample				1996076	99.82	0.6	30		GCA_009496895.1	ASM949689v1		WIJC00000000.1
Streptococcus mitis SM50				1894166	99.78	0.37	18		GCA_009496905.1	ASM949690v1		WIJB00000000.1
Streptococcus mitis SY76				1964572	99.42	0.3	76		GCA_019929525.1	ASM1992952v1		JAHZPQ000000000.1
Streptococcus mitis UMB0079				1964794	99.74	0.6	25		GCA_002860825.1	ASM286082v1		PKID00000000.1
Streptococcus mitis UMB1341				2081765	99.82	0.2	26		GCA_002860865.1	ASM286086v1		PKIE00000000.1
Streptococcus mitis WTCHG_774611_73845360				1937121	99.78	0.4	155		GCA_946185975.1	WTCHG_774611_73845360		CAMHLM000000000.1
Streptococcus oralis subsp. dentisani 7746		+		1981087	99.83	0.2	8	Streptococcus_oralis_subsp_dentisani_7746	GCA_000382805.1	ASM38280v1		CAUJ00000000.1
Streptococcus oralis subsp. dentisani CECT 7747T		+		1884389	99.87	0.2	6	Streptococcus_oralis_subsp_dentisani_7747_type	GCA_000382825.1	ASM38282v1		CAUK00000000.1
Streptococcus oralis subsp. oralis ATCC 35037T		+		1884712	99.69	0.2	25	Streptococcus_oralis_subsp_oralis_ATCC35037_type	GCA_000148565.2	ASM14856v1		AEDW00000000.1
Streptococcus oralis subsp. oralis SK10		+		1938353	98.87	0.29	39	Streptococcus_oralis_subsp_oralis_SK10	GCA_000257495.1	SoralisSK10v1.0		AJKO00000000.1
Streptococcus oralis subsp. oralis SK141		+		1873971	99.75	0.65	11	Streptococcus_oralis_subsp_oralis_SK141	GCA_000722675.1	ASM72267v1		JPGA00000000.1
Streptococcus oralis subsp. oralis SK143		+		2043121	99.82	0.2	7	Streptococcus_oralis_subsp_oralis_SK143	GCA_000722845.1	ASM72284v1		JPGB00000000.1
Streptococcus oralis subsp. oralis SK610		+		1986816	99.87	0.2	31	Streptococcus_oralis_subsp_oralis_SK610	GCA_000257455.1	SoralisSK610v1.0		AJKQ00000000.1
Streptococcus oralis subsp. oralis_Uo5		+		1958690	99.74	0.2	1	Streptococcus_oralis_subsp_oralis_Uo5	GCA_000253155.1	ASM25315v1	FR720602.1
Streptococcus oralis subsp. tigurinus AZ_3aT		+		2184662	99.87	0.3	22	Streptococcus_oralis_subsp_tigurinus_AZ_3a_type	GCA_000344275.1	Streptococcus tigurinus AZ_3a		AORU00000000.1
Streptococcus pneumoniae 670_6B		+	+	2240045	99.18	0.29	1	Streptococcus_pneumoniae_670_6B	GCA_000147095.1	ASM14709v1	CP002176.1
Streptococcus pneumoniae 70585		+	+	2184682	99.39	0.32	1	Streptococcus_pneumoniae_70585	GCA_000018965.1	ASM1896v1	CP000918.1
Streptococcus pneumoniae ATCC 700669		+	+	2221315	99.42	0.25	1	Streptococcus_pneumoniae_ATCC700669	GCA_000026665.1	ASM2666v1	FM211187.1
Streptococcus pneumoniae CGSP14		+	+	2209198	99.6	0.21	1	Streptococcus_pneumoniae_CGSP14	GCA_000019985.1	ASM1998v1	CP001033.1
Streptococcus pneumoniae D39		+	+	2046115	99.6	0.21	1	Streptococcus_pneumoniae_D39	GCA_000014365.2	ASM1436v2	CP000410.2
Streptococcus pneumoniae G54		+	+	2078953	99.42	0.2	1	Streptococcus_pneumoniae_G54	GCA_000019825.1	ASM1982v1	CP001015.1
Streptococcus pneumoniae Hungary19A_6		+	+	2245615	99.6	0.21	1	Streptococcus_pneumoniae_Hungary_19A_6	GCA_000019265.1	ASM1926v1	CP000936.1
Streptococcus pneumoniae JJA		+	+	2120234	99.82	0.2	1	Streptococcus_pneumoniae_JJA	GCA_000018985.1	ASM1898v1	CP000919.1
Streptococcus pneumoniae P1031		+	+	2111882	99.6	0.21	1	Streptococcus_pneumoniae_P1031	GCA_000019005.1	ASM1900v1	CP000920.1
Streptococcus pneumoniae R6		+	+	2038615	99.56	0.21	1	Streptococcus_pneumoniae_R6	GCA_000007045.1	ASM704v1	AE007317.1
Streptococcus pneumoniae Taiwan19F_14		+	+	2112148	99.42	0.2	1	Streptococcus_pneumoniae_Taiwan_19F_14	GCA_000019025.1	ASM1902v1	CP000921.1
Streptococcus pneumoniae TCH8431_19A		+	+	2088772	99.42	0.2	1	Streptococcus_pneumoniae_TCH8431_19A	GCA_000196595.1	ASM19659v1	CP001993.1
Streptococcus pneumoniae TIGR4		+	+	2160842	99.42	0.2	1	Streptococcus_pneumoniae_TIGR4	GCA_000006885.1	ASM688v1	AE005672.3
Streptococcus pseudopneumoniae ATCC BAA_960T (=CCUG 49455)		+	+	2085749	99.42	0.2	253	Streptococcus_pseudopneumoniae_ATCC_BAA_960_type	GCA_000257825.1	ASM25782v1		AICS00000000.1
Streptococcus pseudopneumoniae IS7493		+	+	2195458	99.82	0.2	2	Streptococcus_pseudopneumoniae_IS7493	GCA_000221985.1	ASM22198v1	CP002925.1
Streptococcus pseudopneumoniae SK674		+	+	2078115	98.89	0.3	109	Streptococcus_pseudopneumoniae_SK674	GCA_000258265.1	SpseudopneumoniaeSK674v1.0		AJKE00000000.1
Streptococcus thalassemiae Marseille-Q2617T			+	2026783	99.82	0.2	5	Streptococcus_thalassemiae_Marseille_Q2617	GCA_903645285.1	Q2617		CAHJXN000000000.1
				Total bp	Copmpleteness	Contamination	#contigs	Additional type strains included in Streptoquod for phylogenetic context			Complete genome accession	WGS master accession
				2015375	99.66	1.56	1	Streptococcus_australis_NCTC3168_type			LR134285.1
				2431956	99.13	0.75	9	Streptococcus_criceti_NCTC12277_type				UHFB00000000.1
				2000351	100	0	1	Streptococcus_cristatus_NCTC12479_type			LS483383.1
				2187611	100	0	1	Streptococcus_gordonii_NCTC7865_type			LS483341.1
				1880676	99.87	0.2	18	Streptococcus_halitosis_VT_4_type_not_validly_published				QEMY00000000.2
				1965871	99.83	0	8	Streptococcus_ilei_I_G2_type				QSTR00000000.1
				2009598	99.83	0.18	1	Streptococcus_koreensis_JS71_type_not_validly_published			CP032620.1
				2144372	99.15	1.1	1	Streptococcus_lactarius_NCTC14695_type			CP072329.1
				2170501	100	0.17	3	Streptococcus_parasanguinis_NCTC12854_type				UHFZ00000000.1
				1903815	99.88	0.71	1	Streptococcus_periodonticum_ChDC_F135_type_not_validly_published			CP034543.1
				1639920	98.31	0.34	17	Streptococcus_peroris_ATCC_700780_type				AEVF00000000.1
				2160087	99.66	0.42	4	Streptococcus_rubneri_DSM_26920_type				SRRP00000000.1
				2296927	100	0	1	Streptococcus_sanguinis_NCTC7863_type			LS483385.1
				1925331	99.15	0.06	4	Streptococcus_timonensis_DSM_103349_type_not_validly_published				FMIX00000000.1
				1950659	100	0.11	5	Streptococcus_xiaochunlingii_E24_type_not_validly_published				VFSG00000000.1

## Sheet: Table S2
Table S2. Pairwise dDHH, MASH dist, and fastANI values of 100 genome sequences. In an addendum below, dDHH values relevant for the assignment of recently proposed taxa to S. thalassemiae are shown (C.I., Confidence intervals).
Query_strain	Subject_strain	dDDH (d0, in %)	C.I. (d0, in %)	dDDH (d4, in %)	C.I. (d4, in %)	dDDH (d6, in %)	C.I. (d6, in %)	G+C content difference (in %)	Mash dist	FastANI
"Streptococcus bouchesdurhonensis" Marseille_Q6994_GCA_948472335.1	Streptococcus isolate PNC_2022_0275_GCA_036785505.1	62.7	[59.0-66.3]	53.3	[50.6-56.0]	62.1	[58.8-65.3]	0.22	0.0586096	93.58
Streptococcus chosunensis ChDC_B353_KCOM1699_1_GCA_003626515.1	"Streptococcus bouchesdurhonensis" Marseille_Q6994_GCA_948472335.1	55.8	[52.2-59.3]	51.4	[48.7-54.0]	55.6	[52.4-58.7]	0.06	0.0665597	93.45
Streptococcus chosunensis ChDC_B353_KCOM1699_1_GCA_003626515.1	Streptococcus downii CECT_9732T_GCA_004353325.1	54.3	[50.8-57.8]	31.2	[28.8-33.7]	47.8	[44.8-50.9]	0.98	0.100846	87.16
Streptococcus chosunensis ChDC_B353_KCOM1699_1_GCA_003626515.1	Streptococcus gwangjuensis KCOM_1679_ChDC_B345_GCA_003627155.1	76.4	[72.4-80.0]	56.3	[53.5-59.0]	74.6	[71.1-77.8]	0.05	0.0473443	94.38
Streptococcus chosunensis ChDC_B353_KCOM1699_1_GCA_003626515.1	Streptococcus humanilactis IMAU_99125_1T_GCA_019448275.1	57.5	[53.9-61.0]	50.4	[47.8-53.0]	56.8	[53.7-60.0]	0.11	0.0683793	92.73
Streptococcus chosunensis ChDC_B353_KCOM1699_1_GCA_003626515.1	Streptococcus isolate PNC_2022_0275_GCA_036785505.1	49.8	[46.4-53.3]	47.8	[45.2-50.4]	49.5	[46.5-52.6]	0.27	0.0723061	91.90
Streptococcus chosunensis ChDC_B353_KCOM1699_1_GCA_003626515.1	Streptococcus mitis 1001175st1_H6_GCA_005844455_1	46.8	[43.4-50.2]	45.5	[42.9-48.1]	46.3	[43.3-49.3]	0.6	0.0852783	90.96
Streptococcus chosunensis ChDC_B353_KCOM1699_1_GCA_003626515.1	Streptococcus mitis E647_GCA_019336965.1	60	[56.4-63.6]	46	[43.4-48.6]	57.8	[54.6-60.9]	0.18	0.0751681	91.76
Streptococcus chosunensis ChDC_B353_KCOM1699_1_GCA_003626515.1	Streptococcus mitis E689_GCA_018985535.1	62.2	[58.5-65.8]	45.3	[42.7-47.8]	59.4	[56.1-62.5]	0.01	0.0730018	91.57
Streptococcus chosunensis ChDC_B353_KCOM1699_1_GCA_003626515.1	Streptococcus mitis DRR077018_GCA_912470125.1	62.5	[58.8-66.1]	47.2	[44.7-49.8]	60.3	[57.0-63.4]	0.12	0.0747985	92.01
Streptococcus chosunensis ChDC_B353_KCOM1699_1_GCA_003626515.1	Streptococcus mitis isolate L3_114_GCA_018364455.1	55.6	[52.0-59.1]	50.4	[47.7-53.0]	55.2	[52.0-58.3]	0.44	0.0662649	92.68
Streptococcus chosunensis ChDC_B353_KCOM1699_1_GCA_003626515.1	Streptococcus mitis S04_GCA_023110215.1	63.6	[59.8-67.2]	45.7	[43.2-48.3]	60.7	[57.4-63.8]	0.05	0.0723061	91.62
Streptococcus chosunensis ChDC_B353_KCOM1699_1_GCA_003626515.1	Streptococcus mitis S61_GCA_023109105.1	59.3	[55.6-62.8]	46.7	[44.1-49.3]	57.4	[54.2-60.5]	0.21	0.0716227	91.91
Streptococcus chosunensis ChDC_B353_KCOM1699_1_GCA_003626515.1	Streptococcus mitis SM15_GCA_009496295_1	58.4	[54.8-61.9]	52.1	[49.4-54.8]	58.1	[54.9-61.2]	0.26	0.0631684	93.33
Streptococcus chosunensis ChDC_B353_KCOM1699_1_GCA_003626515.1	Streptococcus mitis U126_S5_GCA_946190085_1	57.6	[54.0-61.1]	50.6	[47.9-53.2]	57	[53.8-60.1]	0.03	0.0665597	92.66
Streptococcus chosunensis ChDC_B353_KCOM1699_1_GCA_003626515.1	Streptococcus oralis subsp. oralis ATCC_35037T_GCA_000148565_2	55.4	[51.8-58.8]	31.4	[29.0-33.9]	48.7	[45.6-51.7]	1.2	0.101551	87.15
Streptococcus chosunensis ChDC_B353_KCOM1699_1_GCA_003626515.1	"Streptococcus symci" C17_GCA_006385165.1	73.1	[69.1-76.7]	55.5	[52.8-58.2]	71.6	[68.1-74.8]	0.2	0.0492808	94.26
Streptococcus chosunensis ChDC_B353_KCOM1699_1_GCA_003626515.1	Streptococcus thalassemiae Marseille_Q2617T_GCA_903645285.1	53.6	[50.1-57.0]	48.1	[45.5-50.7]	52.9	[49.8-55.9]	0.32	0.0690061	92.12
Streptococcus chosunensis ChDC_B353_KCOM1699_1_GCA_003626515.1	Streptococcus toyakuensis TP1632_CCUG_75492T_GCA_024346585.1	60.1	[56.4-63.6]	50.8	[48.2-53.5]	59.2	[56.0-62.4]	0.02	0.0690061	92.96
Streptococcus chosunensis ChDC_B353_KCOM1699_1_GCA_003626515.1	"Streptococcus vulneris" DM3B3T_GCA_019218685.1	76.4	[72.5-80.0]	56.2	[53.5-59.0]	74.6	[71.2-77.8]	0.03	0.0501998	94.48
Streptococcus downii CECT_9732T_GCA_004353325.1	"Streptococcus bouchesdurhonensis" Marseille_Q6994_GCA_948472335.1	46.1	[42.7-49.5]	31.8	[29.4-34.3]	42	[39.0-45.0]	1.04	0.101551	87.27
Streptococcus downii CECT_9732T_GCA_004353325.1	Streptococcus humanilactis IMAU_99125_1T_GCA_019448275.1	49.8	[46.4-53.2]	31.8	[29.4-34.3]	44.8	[41.8-47.8]	1.09	0.0931964	87.07
Streptococcus downii CECT_9732T_GCA_004353325.1	Streptococcus isolate PNC_2022_0275_GCA_036785505.1	42.3	[39.0-45.8]	31.5	[29.1-34.0]	39	[36.0-42.0]	1.26	0.105264	86.66
Streptococcus downii CECT_9732T_GCA_004353325.1	Streptococcus mitis 1001175st1_H6_GCA_005844455_1	40.7	[37.3-44.2]	32.1	[29.7-34.6]	37.9	[34.9-40.9]	1.58	0.108487	87.35
Streptococcus downii CECT_9732T_GCA_004353325.1	Streptococcus mitis E647_GCA_019336965.1	47.4	[44.0-50.8]	30.7	[28.3-33.2]	42.5	[39.6-45.6]	1.17	0.105264	86.31
Streptococcus downii CECT_9732T_GCA_004353325.1	Streptococcus mitis E689_GCA_018985535.1	51.1	[47.7-54.6]	30.6	[28.2-33.1]	45.2	[42.2-48.3]	1	0.0981375	86.50
Streptococcus downii CECT_9732T_GCA_004353325.1	Streptococcus mitis DRR077018_GCA_912470125.1	49.2	[45.8-52.6]	31.2	[28.8-33.7]	44.1	[41.1-47.1]	0.86	0.105264	86.49
Streptococcus downii CECT_9732T_GCA_004353325.1	Streptococcus mitis isolate L3_114_GCA_018364455.1	46	[42.6-49.5]	31.3	[28.9-33.8]	41.8	[38.8-44.8]	1.42	0.101551	86.71
Streptococcus downii CECT_9732T_GCA_004353325.1	Streptococcus mitis S04_GCA_023110215.1	48.7	[45.3-52.2]	30.5	[28.1-33.0]	43.5	[40.5-46.5]	1.03	0.102997	86.33
Streptococcus downii CECT_9732T_GCA_004353325.1	Streptococcus mitis S61_GCA_023109105.1	47.9	[44.5-51.3]	30.8	[28.4-33.3]	43	[40.0-46.0]	1.19	0.105264	86.69
Streptococcus downii CECT_9732T_GCA_004353325.1	Streptococcus mitis SM15_GCA_009496295_1	50.1	[46.7-53.5]	31.1	[28.7-33.7]	44.7	[41.7-47.8]	1.24	0.100846	87.00
Streptococcus downii CECT_9732T_GCA_004353325.1	Streptococcus mitis U126_S5_GCA_946190085_1	48.4	[44.9-51.8]	31.7	[29.3-34.2]	43.7	[40.7-46.7]	1.02	0.0887833	87.13
Streptococcus downii CECT_9732T_GCA_004353325.1	Streptococcus oralis subsp. oralis ATCC_35037T_GCA_000148565_2	68.5	[64.6-72.1]	45.8	[43.3-48.4]	64.7	[61.3-67.9]	0.21	0.0680698	92.40
Streptococcus downii CECT_9732T_GCA_004353325.1	"Streptococcus shenyangsis" D19T_GCA_006385785.1	51.3	[47.8-54.7]	30.8	[28.4-33.3]	45.4	[42.4-48.5]	1.2	0.100846	86.65
Streptococcus downii CECT_9732T_GCA_004353325.1	"Streptococcus symci" C17_GCA_006385165.1	57.2	[53.6-60.7]	31.2	[28.8-33.7]	49.9	[46.8-52.9]	1.18	0.0943778	87.23
Streptococcus downii CECT_9732T_GCA_004353325.1	Streptococcus thalassemiae Marseille_Q2617T_GCA_903645285.1	43.6	[40.2-47.0]	31.2	[28.8-33.7]	39.9	[36.9-42.9]	0.66	0.10374	86.65
Streptococcus downii CECT_9732T_GCA_004353325.1	Streptococcus toyakuensis TP1632_CCUG_75492T_GCA_024346585.1	51.7	[48.3-55.2]	31.7	[29.3-34.2]	46.2	[43.1-49.2]	1.01	0.0981375	87.19
Streptococcus downii CECT_9732T_GCA_004353325.1	"Streptococcus vulneris" DM3B3T_GCA_019218685.1	55	[51.4-58.4]	31.3	[28.9-33.8]	48.3	[45.3-51.4]	0.95	0.0955937	87.18
Streptococcus gwangjuensis KCOM_1679_ChDC_B345_GCA_003627155.1	"Streptococcus bouchesdurhonensis" Marseille_Q6994_GCA_948472335.1	56.4	[52.8-59.9]	52.4	[49.8-55.1]	56.3	[53.2-59.5]	0.11	0.0631684	93.49
Streptococcus gwangjuensis KCOM_1679_ChDC_B345_GCA_003627155.1	Streptococcus downii CECT_9732T_GCA_004353325.1	56	[52.5-59.5]	31.6	[29.2-34.1]	49.3	[46.2-52.3]	0.93	0.0937829	87.17
Streptococcus gwangjuensis KCOM_1679_ChDC_B345_GCA_003627155.1	Streptococcus humanilactis IMAU_99125_1T_GCA_019448275.1	57.3	[53.7-60.8]	51.4	[48.8-54.1]	57	[53.8-60.1]	0.16	0.0628995	92.75
Streptococcus gwangjuensis KCOM_1679_ChDC_B345_GCA_003627155.1	Streptococcus isolate PNC_2022_0275_GCA_036785505.1	51.7	[48.2-55.1]	49.1	[46.4-51.7]	51.4	[48.3-54.5]	0.32	0.0706202	92.23
Streptococcus gwangjuensis KCOM_1679_ChDC_B345_GCA_003627155.1	Streptococcus mitis 1001175st1_H6_GCA_005844455_1	47.5	[44.1-50.9]	45.3	[42.8-47.9]	46.9	[43.8-49.9]	0.65	0.0811785	91.15
Streptococcus gwangjuensis KCOM_1679_ChDC_B345_GCA_003627155.1	Streptococcus mitis E647_GCA_019336965.1	59.3	[55.7-62.9]	47	[44.4-49.6]	57.5	[54.3-60.6]	0.23	0.0690061	91.80
Streptococcus gwangjuensis KCOM_1679_ChDC_B345_GCA_003627155.1	Streptococcus mitis E689_GCA_018985535.1	61.6	[57.9-65.2]	46.4	[43.8-49.0]	59.2	[56.0-62.4]	0.07	0.0662649	91.86
Streptococcus gwangjuensis KCOM_1679_ChDC_B345_GCA_003627155.1	Streptococcus mitis DRR077018_GCA_912470125.1	62.5	[58.8-66.1]	48	[45.4-50.6]	60.5	[57.2-63.7]	0.07	0.0671564	92.11
Streptococcus gwangjuensis KCOM_1679_ChDC_B345_GCA_003627155.1	Streptococcus mitis isolate L3_114_GCA_018364455.1	54.5	[51.0-58.0]	51.5	[48.9-54.2]	54.5	[51.4-57.6]	0.49	0.0639874	92.78
Streptococcus gwangjuensis KCOM_1679_ChDC_B345_GCA_003627155.1	Streptococcus mitis S04_GCA_023110215.1	60.1	[56.5-63.7]	46.3	[43.7-48.9]	58	[54.8-61.1]	0.1	0.0671564	91.83
Streptococcus gwangjuensis KCOM_1679_ChDC_B345_GCA_003627155.1	Streptococcus mitis S61_GCA_023109105.1	58.9	[55.3-62.4]	47.1	[44.5-49.7]	57.2	[54.0-60.3]	0.26	0.0693234	91.80
Streptococcus gwangjuensis KCOM_1679_ChDC_B345_GCA_003627155.1	Streptococcus mitis SM15_GCA_009496295_1	58.4	[54.8-61.9]	53	[50.4-55.7]	58.3	[55.1-61.4]	0.31	0.0605648	93.39
Streptococcus gwangjuensis KCOM_1679_ChDC_B345_GCA_003627155.1	Streptococcus mitis U126_S5_GCA_946190085_1	57.2	[53.7-60.8]	51.5	[48.8-54.2]	56.9	[53.7-60.0]	0.09	0.0637124	92.89
Streptococcus gwangjuensis KCOM_1679_ChDC_B345_GCA_003627155.1	"Streptococcus symci" C17_GCA_006385165.1	70.2	[66.3-73.9]	56.8	[54.1-59.6]	69.5	[66.1-72.8]	0.25	0.0505746	94.52
Streptococcus gwangjuensis KCOM_1679_ChDC_B345_GCA_003627155.1	Streptococcus thalassemiae Marseille_Q2617T_GCA_903645285.1	53.3	[49.8-56.7]	49.2	[46.6-51.8]	52.9	[49.7-55.9]	0.27	0.0683793	92.35
Streptococcus gwangjuensis KCOM_1679_ChDC_B345_GCA_003627155.1	Streptococcus toyakuensis TP1632_CCUG_75492T_GCA_024346585.1	60.1	[56.4-63.6]	52.7	[50.0-55.4]	59.7	[56.4-62.8]	0.08	0.0623675	93.10
Streptococcus gwangjuensis KCOM_1679_ChDC_B345_GCA_003627155.1	"Streptococcus vulneris" DM3B3T_GCA_019218685.1	76.1	[72.1-79.7]	57.4	[54.6-60.1]	74.7	[71.2-77.9]	0.02	0.050014	94.58
Streptococcus humanilactis IMAU_99125_1T_GCA_019448275.1	"Streptococcus bouchesdurhonensis" Marseille_Q6994_GCA_948472335.1	61	[57.3-64.5]	53	[50.3-55.7]	60.5	[57.3-63.7]	0.05	0.0588483	93.58
Streptococcus humanilactis IMAU_99125_1T_GCA_019448275.1	Streptococcus isolate PNC_2022_0275_GCA_036785505.1	60.5	[56.8-64.0]	52.4	[49.8-55.1]	59.9	[56.7-63.1]	0.16	0.0608169	93.21
Streptococcus humanilactis IMAU_99125_1T_GCA_019448275.1	Streptococcus mitis DRR077018_GCA_912470125.1	65.2	[61.4-68.8]	51.7	[49.0-54.3]	63.8	[60.4-67.0]	0.23	0.0639874	93.19
Streptococcus humanilactis IMAU_99125_1T_GCA_019448275.1	Streptococcus mitis S04_GCA_023110215.1	60.1	[56.4-63.7]	46.9	[44.4-49.5]	58.1	[54.9-61.3]	0.06	0.0662649	91.97
Streptococcus humanilactis IMAU_99125_1T_GCA_019448275.1	Streptococcus mitis S61_GCA_023109105.1	60.5	[56.8-64.1]	46.6	[44.1-49.2]	58.4	[55.2-61.5]	0.1	0.0716227	91.87
Streptococcus humanilactis IMAU_99125_1T_GCA_019448275.1	Streptococcus mitis U126_S5_GCA_946190085_1	75.5	[71.5-79.1]	66.9	[64.0-69.8]	76.5	[73.0-79.6]	0.08	0.0331502	96.20
Streptococcus humanilactis IMAU_99125_1T_GCA_019448275.1	Streptococcus thalassemiae Marseille_Q2617T_GCA_903645285.1	61.8	[58.0-65.3]	51.9	[49.2-54.5]	60.9	[57.7-64.1]	0.43	0.0593303	93.16
Streptococcus humanilactis IMAU_99125_1T_GCA_019448275.1	Streptococcus toyakuensis TP1632_CCUG_75492T_GCA_024346585.1	64.7	[60.9-68.4]	52.9	[50.2-55.5]	63.8	[60.4-67.0]	0.09	0.0537328	93.40
Streptococcus isolate PNC_2022_0275_GCA_036785505.1	Streptococcus mitis DRR077018_GCA_912470125.1	55.4	[51.8-58.8]	48.8	[46.2-51.4]	54.6	[51.5-57.7]	0.39	0.0680698	92.47
Streptococcus isolate PNC_2022_0275_GCA_036785505.1	Streptococcus oralis subsp. oralis ATCC_35037T_GCA_000148565_2	40.5	[37.2-44.0]	31.6	[29.2-34.1]	37.6	[34.7-40.7]	1.47	0.112887	86.66
Streptococcus mitis 1001175st1_H6_GCA_005844455_1	"Streptococcus bouchesdurhonensis" Marseille_Q6994_GCA_948472335.1	51.2	[47.7-54.6]	47	[44.5-49.6]	50.5	[47.5-53.6]	0.54	0.0799006	91.74
Streptococcus mitis 1001175st1_H6_GCA_005844455_1	Streptococcus humanilactis IMAU_99125_1T_GCA_019448275.1	54.3	[50.8-57.8]	49.2	[46.6-51.8]	53.8	[50.6-56.9]	0.49	0.0747985	92.42
Streptococcus mitis 1001175st1_H6_GCA_005844455_1	Streptococcus isolate PNC_2022_0275_GCA_036785505.1	48.4	[45.0-51.8]	46.3	[43.7-48.9]	47.9	[44.9-50.9]	0.33	0.0778587	91.22
Streptococcus mitis 1001175st1_H6_GCA_005844455_1	Streptococcus mitis E647_GCA_019336965.1	49.4	[45.9-52.8]	42.4	[39.9-44.9]	47.8	[44.8-50.8]	0.42	0.0843302	90.50
Streptococcus mitis 1001175st1_H6_GCA_005844455_1	Streptococcus mitis E689_GCA_018985535.1	49.9	[46.5-53.3]	42	[39.5-44.5]	48.1	[45.1-51.2]	0.58	0.0867434	90.40
Streptococcus mitis 1001175st1_H6_GCA_005844455_1	Streptococcus mitis DRR077018_GCA_912470125.1	50	[46.6-53.5]	46.5	[43.9-49.1]	49.4	[46.3-52.4]	0.72	0.0762985	91.47
Streptococcus mitis 1001175st1_H6_GCA_005844455_1	Streptococcus mitis isolate L3_114_GCA_018364455.1	54.4	[50.9-57.8]	48.9	[46.3-51.5]	53.7	[50.6-56.8]	0.16	0.0671564	92.13
Streptococcus mitis 1001175st1_H6_GCA_005844455_1	Streptococcus mitis S04_GCA_023110215.1	51	[47.6-54.5]	42.2	[39.7-44.7]	49.1	[46.1-52.2]	0.55	0.0877506	90.39
Streptococcus mitis 1001175st1_H6_GCA_005844455_1	Streptococcus mitis S61_GCA_023109105.1	49.5	[46.0-52.9]	43.3	[40.8-45.9]	48.1	[45.1-51.2]	0.39	0.0862491	90.48
Streptococcus mitis 1001175st1_H6_GCA_005844455_1	Streptococcus mitis SM15_GCA_009496295_1	49.5	[46.1-52.9]	46.9	[44.3-49.5]	49	[46.0-52.1]	0.34	0.0790711	91.74
Streptococcus mitis 1001175st1_H6_GCA_005844455_1	Streptococcus mitis U126_S5_GCA_946190085_1	54.7	[51.1-58.1]	48.6	[46.0-51.2]	53.9	[50.8-57.0]	0.56	0.0702918	92.19
Streptococcus mitis 1001175st1_H6_GCA_005844455_1	Streptococcus oralis subsp. oralis ATCC_35037T_GCA_000148565_2	40.3	[37.0-43.8]	32.9	[30.5-35.4]	37.8	[34.9-40.9]	1.8	0.112887	87.45
Streptococcus mitis 1001175st1_H6_GCA_005844455_1	"Streptococcus symci" C17_GCA_006385165.1	45.5	[42.1-48.9]	44.5	[41.9-47.0]	44.9	[41.9-48.0]	0.4	0.0843302	91.20
Streptococcus mitis 1001175st1_H6_GCA_005844455_1	Streptococcus thalassemiae Marseille_Q2617T_GCA_903645285.1	49.9	[46.5-53.4]	46.7	[44.1-49.3]	49.3	[46.3-52.4]	0.92	0.0702918	91.58
Streptococcus mitis 1001175st1_H6_GCA_005844455_1	Streptococcus toyakuensis TP1632_CCUG_75492T_GCA_024346585.1	50.8	[47.3-54.2]	46.8	[44.2-49.4]	50.1	[47.0-53.2]	0.57	0.0730018	91.73
Streptococcus mitis 1001175st1_H6_GCA_005844455_1	"Streptococcus vulneris" DM3B3T_GCA_019218685.1	45.4	[42.1-48.9]	45.5	[43.0-48.1]	45.1	[42.1-48.1]	0.63	0.0820539	91.02
Streptococcus mitis 11/5_GCA_000385815.1	"Streptococcus bouchesdurhonensis" Marseille_Q6994_GCA_948472335.1	66	[62.2-69.7]	58.2	[55.4-61.0]	66.3	[62.9-69.5]	0.21	0.0470041	95.31
Streptococcus mitis 11/5_GCA_000385815.1	Streptococcus chosunensis ChDC_B353_KCOM1699_1_GCA_003626515.1	66.8	[62.9-70.4]	53.2	[50.5-55.9]	65.6	[62.2-68.8]	0.15	0.0556462	93.56
Streptococcus mitis 11/5_GCA_000385815.1	Streptococcus downii CECT_9732T_GCA_004353325.1	52.4	[48.9-55.8]	31.8	[29.4-34.3]	46.7	[43.7-49.7]	0.83	0.100152	87.25
Streptococcus mitis 11/5_GCA_000385815.1	Streptococcus gwangjuensis KCOM_1679_ChDC_B345_GCA_003627155.1	65.5	[61.7-69.2]	53.9	[51.2-56.6]	64.7	[61.4-67.9]	0.1	0.0547827	93.41
Streptococcus mitis 11/5_GCA_000385815.1	Streptococcus humanilactis IMAU_99125_1T_GCA_019448275.1	66	[62.1-69.6]	53.6	[50.9-56.3]	65	[61.7-68.2]	0.26	0.0581372	93.59
Streptococcus mitis 11/5_GCA_000385815.1	Streptococcus isolate PNC_2022_0275_GCA_036785505.1	57.8	[54.2-61.3]	49.7	[47.0-52.3]	56.9	[53.7-60.0]	0.42	0.0668569	92.79
Streptococcus mitis 11/5_GCA_000385815.1	Streptococcus mitis 1001175st1_H6_GCA_005844455_1	51.1	[47.7-54.6]	46.1	[43.6-48.7]	50.2	[47.2-53.3]	0.75	0.0774628	91.64
Streptococcus mitis 11/5_GCA_000385815.1	Streptococcus mitis 13/39_GCA_000385835.1	60.7	[57.0-64.3]	54.6	[51.9-57.3]	60.7	[57.4-63.9]	0.65	0.0588483	93.81
Streptococcus mitis 11/5_GCA_000385815.1	Streptococcus mitis 21/39_GCA_000506725.1	66.5	[62.7-70.2]	53.5	[50.8-56.1]	65.5	[62.1-68.7]	0.39	0.057671	93.65
Streptococcus mitis 11/5_GCA_000385815.1	Streptococcus mitis 27/7_GCA_000506765.1	81.1	[77.2-84.5]	62.9	[60.0-65.7]	80.3	[76.9-83.3]	0.01	0.0351567	95.50
Streptococcus mitis 11/5_GCA_000385815.1	Streptococcus mitis 321A_GCA_002005545_1	66.7	[62.9-70.4]	53.8	[51.1-56.4]	65.7	[62.3-68.9]	0.26	0.0583726	93.55
Streptococcus mitis 11/5_GCA_000385815.1	Streptococcus mitis 850_SMIT_GCA_001074635_1	60.3	[56.7-63.9]	53.7	[51.0-56.4]	60.1	[56.9-63.3]	0.64	0.0574401	93.60
Streptococcus mitis 11/5_GCA_000385815.1	Streptococcus mitis B_009152_GCA_002096925_1	59.4	[55.8-63.0]	56.7	[54.0-59.4]	60.1	[56.8-63.2]	0.59	0.052714	94.01
Streptococcus mitis 11/5_GCA_000385815.1	Streptococcus mitis B_5756_13_GCA_002096935_1	80	[76.1-83.4]	60.9	[58.0-63.7]	78.9	[75.5-82.0]	0.05	0.0371871	95.23
Streptococcus mitis 11/5_GCA_000385815.1	Streptococcus mitis DD26_GCA_001579035.1	54.8	[51.2-58.2]	50.7	[48.0-53.3]	54.5	[51.4-57.6]	0.44	0.0674584	92.65
Streptococcus mitis 11/5_GCA_000385815.1	Streptococcus mitis DD28_GCA_001579045.1	56.4	[52.8-59.9]	50.9	[48.3-53.6]	56	[52.9-59.1]	0.65	0.0639874	92.88
Streptococcus mitis 11/5_GCA_000385815.1	Streptococcus mitis E647_GCA_019336965.1	67.4	[63.5-71.0]	48	[45.4-50.6]	64.5	[61.2-67.8]	0.33	0.0668569	92.46
Streptococcus mitis 11/5_GCA_000385815.1	Streptococcus mitis E689_GCA_018985535.1	68.4	[64.5-72.0]	48.7	[46.1-51.3]	65.6	[62.2-68.8]	0.17	0.0608169	92.65
Streptococcus mitis 11/5_GCA_000385815.1	Streptococcus mitis DRR077018_GCA_912470125.1	63.6	[59.8-67.2]	49.6	[47.0-52.2]	61.9	[58.6-65.0]	0.03	0.0645437	92.54
Streptococcus mitis 11/5_GCA_000385815.1	Streptococcus mitis isolate L3_114_GCA_018364455.1	61.9	[58.2-65.4]	52.8	[50.1-55.5]	61.3	[58.0-64.4]	0.59	0.0593303	93.24
Streptococcus mitis 11/5_GCA_000385815.1	Streptococcus mitis KCOM_1350_ChDC_B183_GCA_001281025_1	75.8	[71.8-79.4]	55.9	[53.2-58.6]	74	[70.5-77.2]	0.09	0.0478612	94.16
Streptococcus mitis 11/5_GCA_000385815.1	Streptococcus mitis Nm_65_GCA_014467095_1	61.4	[57.7-65.0]	51.6	[48.9-54.2]	60.5	[57.3-63.7]	0.26	0.0610707	93.18
Streptococcus mitis 11/5_GCA_000385815.1	Streptococcus mitis OD_310347_11_GCA_002096915_1	67.4	[63.5-71.0]	56.5	[53.8-59.3]	67	[63.6-70.2]	0.23	0.0458408	94.31
Streptococcus mitis 11/5_GCA_000385815.1	Streptococcus mitis OD_317805_11_GCA_002096845_1	64.1	[60.4-67.7]	52.3	[49.6-54.9]	63.1	[59.8-66.3]	0.52	0.0603145	93.24
Streptococcus mitis 11/5_GCA_000385815.1	Streptococcus mitis OT25_GCA_000960005_1	70.9	[66.9-74.5]	55.2	[52.4-57.9]	69.6	[66.2-72.9]	0.18	0.0525139	94.07
Streptococcus mitis 11/5_GCA_000385815.1	Streptococcus mitis RH_12363_08_GCA_002096815_1	64.6	[60.8-68.2]	54.9	[52.2-57.7]	64.2	[60.9-67.4]	0.1	0.052117	93.86
Streptococcus mitis 11/5_GCA_000385815.1	Streptococcus mitis RH_17024_08_GCA_002096895_1	74.7	[70.7-78.3]	57.6	[54.8-60.4]	73.5	[70.1-76.7]	0.09	0.0461689	94.43
Streptococcus mitis 11/5_GCA_000385815.1	Streptococcus mitis RH_17439_08_GCA_002096855_1	67.9	[64.0-71.6]	56.5	[53.8-59.2]	67.5	[64.1-70.7]	0.03	0.0473443	94.42
Streptococcus mitis 11/5_GCA_000385815.1	Streptococcus mitis RH_43861_09_GCA_002096835_1	68.2	[64.3-71.8]	56.7	[53.9-59.4]	67.7	[64.3-71.0]	0.15	0.0468354	94.17
Streptococcus mitis 11/5_GCA_000385815.1	Streptococcus mitis RH_50275_GCA_002096755_1	64.5	[60.7-68.1]	57.8	[55.0-60.6]	64.8	[61.5-68.0]	0.45	0.0511448	94.43
Streptococcus mitis 11/5_GCA_000385815.1	Streptococcus mitis RH_50738_GCA_002096775_1	69.6	[65.6-73.2]	57.9	[55.1-60.6]	69.2	[65.8-72.5]	0.51	0.0465005	94.59
Streptococcus mitis 11/5_GCA_000385815.1	Streptococcus mitis RH_777_07_GCA_002096765_1	76.3	[72.3-79.9]	61.4	[58.6-64.2]	75.9	[72.4-79.1]	0.5	0.0378117	95.49
Streptococcus mitis 11/5_GCA_000385815.1	Streptococcus mitis RH_8961_GCA_002096735_1	75.1	[71.1-78.7]	57.8	[55.0-60.5]	73.9	[70.4-77.1]	0.12	0.0445606	94.73
Streptococcus mitis 11/5_GCA_000385815.1	Streptococcus mitis S04_GCA_023110215.1	66.7	[62.9-70.3]	48.4	[45.8-51.0]	64.1	[60.8-67.3]	0.2	0.0631684	92.46
Streptococcus mitis 11/5_GCA_000385815.1	Streptococcus mitis S61_GCA_023109105.1	64.7	[61.0-68.4]	48.3	[45.7-50.9]	62.5	[59.1-65.6]	0.36	0.064825	92.38
Streptococcus mitis 11/5_GCA_000385815.1	Streptococcus mitis SK1126_GCA_000722815_1	68.6	[64.7-72.2]	52.7	[50.0-55.4]	67	[63.6-70.2]	0.06	0.0556462	93.32
Streptococcus mitis 11/5_GCA_000385815.1	Streptococcus mitis SK137_GCA_000722835_1	78	[74.0-81.5]	58.8	[56.0-61.6]	76.6	[73.2-79.8]	0.18	0.0451943	94.94
Streptococcus mitis 11/5_GCA_000385815.1	Streptococcus mitis SK137_GCA_000960025_1	78.6	[74.6-82.1]	58.7	[55.9-61.5]	77.1	[73.6-80.2]	0.09	0.0451943	94.95
Streptococcus mitis 11/5_GCA_000385815.1	Streptococcus mitis SK271_GCA_000724165_1	86.6	[83.0-89.5]	62.9	[60.0-65.7]	84.9	[81.7-87.6]	0.01	0.0314775	95.80
Streptococcus mitis 11/5_GCA_000385815.1	Streptococcus mitis SK578_GCA_000722755_1	58	[54.4-61.6]	54	[51.3-56.7]	58.2	[55.0-61.3]	0.35	0.0560862	93.52
Streptococcus mitis 11/5_GCA_000385815.1	Streptococcus mitis SK608_GCA_000722775_1	63.7	[60.0-67.3]	53.1	[50.4-55.8]	63	[59.6-66.2]	0.33	0.0586096	93.29
Streptococcus mitis 11/5_GCA_000385815.1	Streptococcus mitis SK629_GCA_000722695.1	56.4	[52.8-59.9]	50.3	[47.6-52.9]	55.8	[52.7-58.9]	0.88	0.0686914	92.64
Streptococcus mitis 11/5_GCA_000385815.1	Streptococcus mitis SK637_GCA_000722765_2	73.7	[69.7-77.3]	53.9	[51.2-56.6]	71.6	[68.2-74.9]	0.03	0.0545702	93.84
Streptococcus mitis 11/5_GCA_000385815.1	Streptococcus mitis SK642_GCA_000722705_1	63.4	[59.6-67.0]	49.7	[47.0-52.3]	61.7	[58.4-64.9]	0.51	0.0693234	92.53
Streptococcus mitis 11/5_GCA_000385815.1	Streptococcus mitis SK667_GCA_000722685_1	61.2	[57.5-64.8]	51.2	[48.6-53.9]	60.3	[57.0-63.4]	0.42	0.0605648	92.84
Streptococcus mitis 11/5_GCA_000385815.1	Streptococcus mitis SM15_GCA_009496295_1	67.7	[63.8-71.3]	56.9	[54.1-59.6]	67.3	[63.9-70.6]	0.41	0.0455159	94.37
Streptococcus mitis 11/5_GCA_000385815.1	Streptococcus mitis SVGS_061_GCA_001560895_1	57.9	[54.3-61.5]	50.2	[47.6-52.8]	57.2	[54.0-60.3]	0.33	0.0690061	92.66
Streptococcus mitis 11/5_GCA_000385815.1	Streptococcus mitis U126_S5_GCA_946190085_1	64.1	[60.3-67.7]	53.8	[51.1-56.5]	63.4	[60.1-66.6]	0.19	0.0583726	93.63
Streptococcus mitis 11/5_GCA_000385815.1	Streptococcus oralis subsp. oralis SK141_GCA_000722675.1	52	[48.5-55.4]	31.8	[29.4-34.3]	46.4	[43.3-49.4]	0.85	0.102997	86.97
Streptococcus mitis 11/5_GCA_000385815.1	Streptococcus oralis subsp. oralis SK143_GCA_000722845.1	47	[43.6-50.4]	31.8	[29.4-34.3]	42.7	[39.7-45.7]	0.95	0.105264	86.71
Streptococcus mitis 11/5_GCA_000385815.1	"Streptococcus symci" C17_GCA_006385165.1	60.7	[57.1-64.3]	53.8	[51.1-56.5]	60.5	[57.3-63.7]	0.35	0.0590885	93.41
Streptococcus mitis 11/5_GCA_000385815.1	Streptococcus toyakuensis TP1632_CCUG_75492T_GCA_024346585.1	69.3	[65.4-72.9]	56.3	[53.5-59.0]	68.6	[65.1-71.8]	0.18	0.0471738	94.30
Streptococcus mitis 11/5_GCA_000385815.1	"Streptococcus vulneris" DM3B3T_GCA_019218685.1	63.7	[59.9-67.3]	54.8	[52.0-57.5]	63.3	[60.0-66.5]	0.12	0.0545702	93.92
Streptococcus mitis 13/39_GCA_000385835.1	"Streptococcus bouchesdurhonensis" Marseille_Q6994_GCA_948472335.1	56.7	[53.1-60.2]	52.2	[49.6-54.9]	56.6	[53.4-59.7]	0.44	0.0642645	93.54
Streptococcus mitis 13/39_GCA_000385835.1	Streptococcus chosunensis ChDC_B353_KCOM1699_1_GCA_003626515.1	70.5	[66.6-74.2]	54.3	[51.6-57.0]	69.1	[65.7-72.3]	0.49	0.0549966	94.16
Streptococcus mitis 13/39_GCA_000385835.1	Streptococcus downii CECT_9732T_GCA_004353325.1	52.3	[48.8-55.7]	31.3	[28.9-33.8]	46.4	[43.4-49.4]	1.48	0.100846	87.26
Streptococcus mitis 13/39_GCA_000385835.1	Streptococcus gwangjuensis KCOM_1679_ChDC_B345_GCA_003627155.1	70.4	[66.4-74.0]	57.7	[55.0-60.5]	69.9	[66.4-73.1]	0.55	0.0491	94.50
Streptococcus mitis 13/39_GCA_000385835.1	Streptococcus humanilactis IMAU_99125_1T_GCA_019448275.1	56.3	[52.7-59.8]	50.7	[48.1-53.3]	55.9	[52.7-59.0]	0.38	0.064825	92.80
Streptococcus mitis 13/39_GCA_000385835.1	Streptococcus isolate PNC_2022_0275_GCA_036785505.1	49.2	[45.8-52.6]	48.3	[45.7-51.0]	49	[46.0-52.1]	0.22	0.0712856	92.17
Streptococcus mitis 13/39_GCA_000385835.1	Streptococcus mitis 1001175st1_H6_GCA_005844455_1	45.9	[42.5-49.3]	45.5	[43.0-48.1]	45.5	[42.5-48.6]	0.1	0.0811785	91.19
Streptococcus mitis 13/39_GCA_000385835.1	Streptococcus mitis 21/39_GCA_000506725.1	57.5	[53.9-61.1]	51.1	[48.4-53.7]	57	[53.9-60.2]	0.26	0.0613264	92.90
Streptococcus mitis 13/39_GCA_000385835.1	Streptococcus mitis 27/7_GCA_000506765.1	61.2	[57.5-64.8]	54.5	[51.7-57.1]	61.1	[57.8-64.3]	0.66	0.0556462	93.65
Streptococcus mitis 13/39_GCA_000385835.1	Streptococcus mitis 321A_GCA_002005545_1	55.3	[51.7-58.8]	51.6	[48.9-54.2]	55.2	[52.0-58.3]	0.39	0.0651085	92.95
Streptococcus mitis 13/39_GCA_000385835.1	Streptococcus mitis 850_SMIT_GCA_001074635_1	57.3	[53.7-60.8]	52.3	[49.6-54.9]	57.1	[53.9-60.2]	0.01	0.0586096	92.84
Streptococcus mitis 13/39_GCA_000385835.1	Streptococcus mitis B_009152_GCA_002096925_1	62.9	[59.2-66.5]	52.6	[49.9-55.3]	62.1	[58.8-65.3]	0.06	0.054149	93.51
Streptococcus mitis 13/39_GCA_000385835.1	Streptococcus mitis B_5756_13_GCA_002096935_1	60.1	[56.5-63.7]	54.8	[52.1-57.5]	60.2	[57.0-63.4]	0.6	0.0517248	93.75
Streptococcus mitis 13/39_GCA_000385835.1	Streptococcus mitis DD26_GCA_001579035.1	48.8	[45.4-52.2]	49.3	[46.7-51.9]	48.9	[45.9-51.9]	0.21	0.0690061	92.18
Streptococcus mitis 13/39_GCA_000385835.1	Streptococcus mitis DD28_GCA_001579045.1	51.5	[48.1-55.0]	49.9	[47.2-52.5]	51.5	[48.4-54.5]	0	0.0674584	92.35
Streptococcus mitis 13/39_GCA_000385835.1	Streptococcus mitis E647_GCA_019336965.1	60.1	[56.4-63.6]	47.2	[44.6-49.8]	58.2	[55.0-61.3]	0.31	0.0690061	91.94
Streptococcus mitis 13/39_GCA_000385835.1	Streptococcus mitis E689_GCA_018985535.1	60.6	[56.9-64.1]	46.5	[43.9-49.0]	58.4	[55.2-61.5]	0.48	0.0680698	91.85
Streptococcus mitis 13/39_GCA_000385835.1	Streptococcus mitis DRR077018_GCA_912470125.1	61.5	[57.8-65.1]	47.9	[45.4-50.5]	59.6	[56.4-62.8]	0.61	0.0744324	92.15
Streptococcus mitis 13/39_GCA_000385835.1	Streptococcus mitis isolate L3_114_GCA_018364455.1	58.3	[54.7-61.9]	51.4	[48.8-54.1]	57.8	[54.6-61.0]	0.06	0.0618432	92.78
Streptococcus mitis 13/39_GCA_000385835.1	Streptococcus mitis KCOM_1350_ChDC_B183_GCA_001281025_1	61.8	[58.0-65.3]	53.4	[50.7-56.1]	61.3	[58.0-64.5]	0.56	0.0549966	93.37
Streptococcus mitis 13/39_GCA_000385835.1	Streptococcus mitis Nm_65_GCA_014467095_1	52.7	[49.3-56.2]	50.1	[47.5-52.8]	52.6	[49.5-55.7]	0.39	0.0631684	92.64
Streptococcus mitis 13/39_GCA_000385835.1	Streptococcus mitis OD_310347_11_GCA_002096915_1	59.8	[56.2-63.4]	53.5	[50.8-56.2]	59.6	[56.4-62.8]	0.41	0.0572108	93.39
Streptococcus mitis 13/39_GCA_000385835.1	Streptococcus mitis OD_317805_11_GCA_002096845_1	57.2	[53.6-60.7]	50.9	[48.2-53.5]	56.7	[53.5-59.8]	0.13	0.0651085	92.57
Streptococcus mitis 13/39_GCA_000385835.1	Streptococcus mitis OT25_GCA_000960005_1	64.5	[60.7-68.1]	53.8	[51.1-56.5]	63.8	[60.4-67.0]	0.47	0.0539403	93.46
Streptococcus mitis 13/39_GCA_000385835.1	Streptococcus mitis RH_12363_08_GCA_002096815_1	70.6	[66.7-74.3]	55.1	[52.3-57.8]	69.4	[65.9-72.6]	0.55	0.0565317	94.10
Streptococcus mitis 13/39_GCA_000385835.1	Streptococcus mitis RH_17024_08_GCA_002096895_1	72.2	[68.2-75.8]	55.1	[52.4-57.8]	70.7	[67.3-74.0]	0.74	0.0517248	94.09
Streptococcus mitis 13/39_GCA_000385835.1	Streptococcus mitis RH_17439_08_GCA_002096855_1	58.3	[54.7-61.8]	53.1	[50.4-55.8]	58.2	[55.0-61.4]	0.62	0.0581372	93.46
Streptococcus mitis 13/39_GCA_000385835.1	Streptococcus mitis RH_43861_09_GCA_002096835_1	59.4	[55.7-62.9]	53.1	[50.4-55.7]	59.2	[55.9-62.3]	0.49	0.056983	93.32
Streptococcus mitis 13/39_GCA_000385835.1	Streptococcus mitis RH_50275_GCA_002096755_1	59.5	[55.9-63.1]	53.7	[51.0-56.4]	59.5	[56.2-62.6]	0.19	0.0558655	93.42
Streptococcus mitis 13/39_GCA_000385835.1	Streptococcus mitis RH_50738_GCA_002096775_1	63.7	[60.0-67.3]	54.1	[51.4-56.8]	63.2	[59.9-66.4]	0.13	0.0567566	93.45
Streptococcus mitis 13/39_GCA_000385835.1	Streptococcus mitis RH_777_07_GCA_002096765_1	62.8	[59.1-66.4]	54.1	[51.4-56.8]	62.4	[59.1-65.6]	0.15	0.0552118	93.71
Streptococcus mitis 13/39_GCA_000385835.1	Streptococcus mitis RH_8961_GCA_002096735_1	63.9	[60.1-67.5]	53.6	[50.9-56.3]	63.2	[59.9-66.4]	0.53	0.0556462	93.58
Streptococcus mitis 13/39_GCA_000385835.1	Streptococcus mitis S04_GCA_023110215.1	60.7	[57.0-64.3]	46.9	[44.3-49.5]	58.6	[55.4-61.8]	0.45	0.0659724	91.88
Streptococcus mitis 13/39_GCA_000385835.1	Streptococcus mitis S61_GCA_023109105.1	59.4	[55.7-62.9]	47.5	[44.9-50.1]	57.7	[54.5-60.8]	0.29	0.0702918	91.87
Streptococcus mitis 13/39_GCA_000385835.1	Streptococcus mitis SK1126_GCA_000722815_1	69.7	[65.8-73.4]	54.4	[51.7-57.1]	68.4	[65.0-71.7]	0.71	0.0560862	94.01
Streptococcus mitis 13/39_GCA_000385835.1	Streptococcus mitis SK137_GCA_000722835_1	61.5	[57.8-65.1]	55.6	[52.9-58.3]	61.6	[58.4-64.8]	0.47	0.0560862	94.00
Streptococcus mitis 13/39_GCA_000385835.1	Streptococcus mitis SK137_GCA_000960025_1	61.5	[57.8-65.1]	55.7	[52.9-58.4]	61.7	[58.4-64.9]	0.56	0.0560862	94.03
Streptococcus mitis 13/39_GCA_000385835.1	Streptococcus mitis SK271_GCA_000724165_1	65.3	[61.5-68.9]	54.8	[52.0-57.5]	64.7	[61.4-68.0]	0.64	0.0531179	93.73
Streptococcus mitis 13/39_GCA_000385835.1	Streptococcus mitis SK578_GCA_000722755_1	73.7	[69.7-77.3]	58	[55.2-60.8]	72.8	[69.3-76.0]	0.3	0.0480354	94.60
Streptococcus mitis 13/39_GCA_000385835.1	Streptococcus mitis SK608_GCA_000722775_1	54.2	[50.7-57.7]	50.7	[48.1-53.4]	54.1	[50.9-57.2]	0.32	0.0623675	92.82
Streptococcus mitis 13/39_GCA_000385835.1	Streptococcus mitis SK629_GCA_000722695.1	52.4	[48.9-55.8]	48.3	[45.7-50.9]	51.9	[48.8-54.9]	0.24	0.0766828	92.00
Streptococcus mitis 13/39_GCA_000385835.1	Streptococcus mitis SK637_GCA_000722765_2	62.9	[59.1-66.5]	52.8	[50.1-55.4]	62.1	[58.8-65.3]	0.62	0.057671	93.32
Streptococcus mitis 13/39_GCA_000385835.1	Streptococcus mitis SK642_GCA_000722705_1	54.7	[51.2-58.2]	48.7	[46.1-51.3]	54	[50.9-57.1]	0.14	0.0723061	92.16
Streptococcus mitis 13/39_GCA_000385835.1	Streptococcus mitis SK667_GCA_000722685_1	60.1	[56.4-63.6]	49	[46.4-51.6]	58.7	[55.5-61.8]	0.23	0.0716227	92.23
Streptococcus mitis 13/39_GCA_000385835.1	Streptococcus mitis SM15_GCA_009496295_1	62.2	[58.4-65.7]	53.4	[50.7-56.1]	61.7	[58.4-64.9]	0.23	0.0579033	93.53
Streptococcus mitis 13/39_GCA_000385835.1	Streptococcus mitis SVGS_061_GCA_001560895_1	57.3	[53.7-60.8]	47.6	[45.0-50.2]	56	[52.8-59.1]	0.31	0.0659724	91.94
Streptococcus mitis 13/39_GCA_000385835.1	Streptococcus mitis U126_S5_GCA_946190085_1	53.6	[50.1-57.0]	51	[48.3-53.6]	53.5	[50.4-56.6]	0.46	0.0659724	92.90
Streptococcus mitis 13/39_GCA_000385835.1	Streptococcus oralis subsp. oralis ATCC_35037T_GCA_000148565_2	51	[47.5-54.4]	31.5	[29.1-34.0]	45.5	[42.5-48.5]	1.69	0.10374	87.02
Streptococcus mitis 13/39_GCA_000385835.1	Streptococcus oralis subsp. oralis SK141_GCA_000722675.1	51.2	[47.7-54.6]	32.2	[29.8-34.7]	46	[43.0-49.0]	1.49	0.102268	86.95
Streptococcus mitis 13/39_GCA_000385835.1	Streptococcus oralis subsp. oralis SK143_GCA_000722845.1	48.6	[45.2-52.0]	31.6	[29.1-34.1]	43.8	[40.8-46.8]	1.6	0.115759	87.01
Streptococcus mitis 13/39_GCA_000385835.1	"Streptococcus shenyangsis" D19T_GCA_006385785.1	61.2	[57.5-64.8]	48	[45.5-50.6]	59.4	[56.2-62.6]	0.28	0.0686914	92.22
Streptococcus mitis 13/39_GCA_000385835.1	"Streptococcus symci" C17_GCA_006385165.1	70.6	[66.7-74.2]	55.7	[53.0-58.4]	69.5	[66.1-72.8]	0.3	0.0543589	94.34
Streptococcus mitis 13/39_GCA_000385835.1	Streptococcus thalassemiae Marseille_Q2617T_GCA_903645285.1	52.4	[49.0-55.9]	48.6	[46.0-51.3]	52	[48.9-55.1]	0.82	0.0686914	92.41
Streptococcus mitis 13/39_GCA_000385835.1	Streptococcus toyakuensis TP1632_CCUG_75492T_GCA_024346585.1	57.6	[54.0-61.1]	52	[49.4-54.7]	57.3	[54.1-60.5]	0.47	0.0628995	93.23
Streptococcus mitis 13/39_GCA_000385835.1	"Streptococcus vulneris" DM3B3T_GCA_019218685.1	75	[71.0-78.6]	59.4	[56.6-62.2]	74.3	[70.8-77.4]	0.53	0.0463343	95.00
Streptococcus mitis 21/39_GCA_000506725.1	"Streptococcus bouchesdurhonensis" Marseille_Q6994_GCA_948472335.1	60.9	[57.2-64.5]	53	[50.3-55.6]	60.5	[57.2-63.6]	0.18	0.0583726	93.77
Streptococcus mitis 21/39_GCA_000506725.1	Streptococcus chosunensis ChDC_B353_KCOM1699_1_GCA_003626515.1	58.8	[55.2-62.3]	50.3	[47.6-52.9]	57.9	[54.7-61.1]	0.24	0.0671564	92.75
Streptococcus mitis 21/39_GCA_000506725.1	Streptococcus downii CECT_9732T_GCA_004353325.1	50.2	[46.7-53.6]	31.1	[28.7-33.6]	44.8	[41.8-47.8]	1.22	0.0981375	86.80
Streptococcus mitis 21/39_GCA_000506725.1	Streptococcus gwangjuensis KCOM_1679_ChDC_B345_GCA_003627155.1	56.9	[53.4-60.4]	51.3	[48.7-54.0]	56.6	[53.4-59.7]	0.29	0.0668569	92.94
Streptococcus mitis 21/39_GCA_000506725.1	Streptococcus humanilactis IMAU_99125_1T_GCA_019448275.1	83.3	[79.5-86.6]	60.9	[58.0-63.7]	81.7	[78.3-84.6]	0.13	0.0403101	95.39
Streptococcus mitis 21/39_GCA_000506725.1	Streptococcus isolate PNC_2022_0275_GCA_036785505.1	61.6	[57.9-65.2]	52.6	[50.0-55.3]	61	[57.7-64.2]	0.03	0.0590885	93.38
Streptococcus mitis 21/39_GCA_000506725.1	Streptococcus mitis 1001175st1_H6_GCA_005844455_1	53.1	[49.6-56.5]	49.1	[46.5-51.7]	52.7	[49.6-55.7]	0.36	0.0702918	92.33
Streptococcus mitis 21/39_GCA_000506725.1	Streptococcus mitis 27/7_GCA_000506765.1	65.5	[61.7-69.1]	53.2	[50.5-55.9]	64.5	[61.1-67.7]	0.4	0.0539403	93.69
Streptococcus mitis 21/39_GCA_000506725.1	Streptococcus mitis 321A_GCA_002005545_1	75.9	[71.9-79.5]	58.5	[55.7-61.2]	74.8	[71.3-78.0]	0.13	0.0433296	94.85
Streptococcus mitis 21/39_GCA_000506725.1	Streptococcus mitis 850_SMIT_GCA_001074635_1	69.8	[65.8-73.4]	57.2	[54.4-59.9]	69.2	[65.8-72.5]	0.25	0.0463343	94.39
Streptococcus mitis 21/39_GCA_000506725.1	Streptococcus mitis B_009152_GCA_002096925_1	57.5	[53.9-61.0]	52.1	[49.4-54.8]	57.3	[54.1-60.4]	0.2	0.0581372	93.13
Streptococcus mitis 21/39_GCA_000506725.1	Streptococcus mitis B_5756_13_GCA_002096935_1	67.2	[63.3-70.8]	53.3	[50.6-56.0]	66	[62.6-69.2]	0.34	0.0523149	93.70
Streptococcus mitis 21/39_GCA_000506725.1	Streptococcus mitis DD26_GCA_001579035.1	59.5	[55.9-63.1]	53.3	[50.6-55.9]	59.4	[56.1-62.5]	0.05	0.0608169	93.22
Streptococcus mitis 21/39_GCA_000506725.1	Streptococcus mitis DD28_GCA_001579045.1	59.8	[56.2-63.4]	52.3	[49.6-54.9]	59.4	[56.1-62.5]	0.26	0.0590885	93.31
Streptococcus mitis 21/39_GCA_000506725.1	Streptococcus mitis E647_GCA_019336965.1	61.8	[58.1-65.4]	46.5	[43.9-49.1]	59.4	[56.2-62.6]	0.06	0.064825	92.10
Streptococcus mitis 21/39_GCA_000506725.1	Streptococcus mitis E689_GCA_018985535.1	60.9	[57.2-64.5]	46.3	[43.8-48.9]	58.6	[55.4-61.8]	0.22	0.0653942	92.04
Streptococcus mitis 21/39_GCA_000506725.1	Streptococcus mitis DRR077018_GCA_912470125.1	64.8	[61.0-68.4]	51.5	[48.8-54.1]	63.4	[60.1-66.6]	0.36	0.0590885	93.07
Streptococcus mitis 21/39_GCA_000506725.1	Streptococcus mitis isolate L3_114_GCA_018364455.1	76.6	[72.7-80.2]	59.5	[56.7-62.3]	75.7	[72.2-78.9]	0.2	0.0421447	95.04
Streptococcus mitis 21/39_GCA_000506725.1	Streptococcus mitis KCOM_1350_ChDC_B183_GCA_001281025_1	68.5	[64.6-72.2]	52.4	[49.7-55.1]	66.9	[63.5-70.1]	0.3	0.0535266	93.56
Streptococcus mitis 21/39_GCA_000506725.1	Streptococcus mitis Nm_65_GCA_014467095_1	66.7	[62.9-70.4]	54.1	[51.4-56.8]	65.8	[62.4-69.0]	0.13	0.054149	93.74
Streptococcus mitis 21/39_GCA_000506725.1	Streptococcus mitis OD_310347_11_GCA_002096915_1	64.2	[60.4-67.8]	51.8	[49.1-54.4]	63	[59.7-66.2]	0.16	0.057671	93.32
Streptococcus mitis 21/39_GCA_000506725.1	Streptococcus mitis OD_317805_11_GCA_002096845_1	71.3	[67.3-74.9]	55.2	[52.4-57.9]	70	[66.5-73.2]	0.13	0.052117	94.13
Streptococcus mitis 21/39_GCA_000506725.1	Streptococcus mitis OT25_GCA_000960005_1	65.1	[61.3-68.8]	53.1	[50.4-55.8]	64.2	[60.8-67.4]	0.21	0.0558655	93.49
Streptococcus mitis 21/39_GCA_000506725.1	Streptococcus mitis RH_12363_08_GCA_002096815_1	57.4	[53.8-60.9]	51.3	[48.7-54.0]	57	[53.8-60.1]	0.29	0.0628995	92.90
Streptococcus mitis 21/39_GCA_000506725.1	Streptococcus mitis RH_17024_08_GCA_002096895_1	65.5	[61.6-69.1]	52.3	[49.7-55.0]	64.2	[60.9-67.4]	0.48	0.0595738	93.34
Streptococcus mitis 21/39_GCA_000506725.1	Streptococcus mitis RH_17439_08_GCA_002096855_1	66.9	[63.0-70.5]	51.9	[49.2-54.5]	65.3	[61.9-68.5]	0.36	0.0556462	93.50
Streptococcus mitis 21/39_GCA_000506725.1	Streptococcus mitis RH_43861_09_GCA_002096835_1	68.8	[64.9-72.4]	51.9	[49.2-54.6]	66.9	[63.5-70.1]	0.23	0.054149	93.37
Streptococcus mitis 21/39_GCA_000506725.1	Streptococcus mitis RH_50275_GCA_002096755_1	61.9	[58.2-65.5]	51.9	[49.3-54.6]	61.1	[57.8-64.3]	0.06	0.0588483	93.39
Streptococcus mitis 21/39_GCA_000506725.1	Streptococcus mitis RH_50738_GCA_002096775_1	66.8	[62.9-70.4]	53.7	[51.0-56.4]	65.7	[62.4-69.0]	0.12	0.0529154	93.62
Streptococcus mitis 21/39_GCA_000506725.1	Streptococcus mitis RH_777_07_GCA_002096765_1	60.1	[56.5-63.7]	52.9	[50.3-55.6]	59.8	[56.5-62.9]	0.11	0.0560862	93.56
Streptococcus mitis 21/39_GCA_000506725.1	Streptococcus mitis RH_8961_GCA_002096735_1	66.1	[62.2-69.7]	52.6	[49.9-55.3]	64.8	[61.5-68.0]	0.27	0.0545702	93.40
Streptococcus mitis 21/39_GCA_000506725.1	Streptococcus mitis S04_GCA_023110215.1	61.4	[57.7-65.0]	47.2	[44.6-49.8]	59.3	[56.0-62.4]	0.19	0.0659724	92.00
Streptococcus mitis 21/39_GCA_000506725.1	Streptococcus mitis S61_GCA_023109105.1	60.4	[56.7-63.9]	46.9	[44.3-49.4]	58.3	[55.1-61.5]	0.03	0.0690061	91.95
Streptococcus mitis 21/39_GCA_000506725.1	Streptococcus mitis SK1126_GCA_000722815_1	60.2	[56.5-63.8]	50.1	[47.5-52.8]	59.1	[55.9-62.3]	0.45	0.0677629	92.69
Streptococcus mitis 21/39_GCA_000506725.1	Streptococcus mitis SK137_GCA_000722835_1	64.6	[60.8-68.2]	53.4	[50.7-56.1]	63.8	[60.4-67.0]	0.21	0.0525139	93.73
Streptococcus mitis 21/39_GCA_000506725.1	Streptococcus mitis SK137_GCA_000960025_1	64.6	[60.9-68.3]	53.4	[50.7-56.1]	63.8	[60.5-67.0]	0.3	0.0525139	93.72
Streptococcus mitis 21/39_GCA_000506725.1	Streptococcus mitis SK271_GCA_000724165_1	66	[62.1-69.6]	53.5	[50.8-56.2]	65	[61.6-68.2]	0.38	0.0549966	93.65
Streptococcus mitis 21/39_GCA_000506725.1	Streptococcus mitis SK578_GCA_000722755_1	54.5	[50.9-57.9]	50.6	[48.0-53.3]	54.2	[51.1-57.3]	0.04	0.0593303	92.75
Streptococcus mitis 21/39_GCA_000506725.1	Streptococcus mitis SK608_GCA_000722775_1	77.3	[73.3-80.9]	59.4	[56.6-62.2]	76.2	[72.8-79.4]	0.06	0.0421447	95.11
Streptococcus mitis 21/39_GCA_000506725.1	Streptococcus mitis SK629_GCA_000722695.1	59.2	[55.5-62.7]	48.9	[46.3-51.5]	57.9	[54.7-61.1]	0.49	0.0637124	92.35
Streptococcus mitis 21/39_GCA_000506725.1	Streptococcus mitis SK637_GCA_000722765_2	64.2	[60.4-67.8]	51.2	[48.5-53.8]	62.8	[59.5-66.0]	0.36	0.0554283	93.23
Streptococcus mitis 21/39_GCA_000506725.1	Streptococcus mitis SK642_GCA_000722705_1	66.1	[62.3-69.8]	49.1	[46.5-51.7]	63.8	[60.5-67.0]	0.12	0.0605648	92.54
Streptococcus mitis 21/39_GCA_000506725.1	Streptococcus mitis SK667_GCA_000722685_1	66.3	[62.4-69.9]	52.2	[49.5-54.8]	64.9	[61.5-68.1]	0.03	0.0545702	93.33
Streptococcus mitis 21/39_GCA_000506725.1	Streptococcus mitis SM15_GCA_009496295_1	65.7	[61.9-69.3]	53.2	[50.5-55.9]	64.7	[61.3-67.9]	0.02	0.0533217	93.76
Streptococcus mitis 21/39_GCA_000506725.1	Streptococcus mitis SVGS_061_GCA_001560895_1	61.9	[58.2-65.5]	50.9	[48.2-53.5]	60.8	[57.5-63.9]	0.06	0.059819	92.78
Streptococcus mitis 21/39_GCA_000506725.1	Streptococcus mitis U126_S5_GCA_946190085_1	73.1	[69.1-76.7]	59.7	[56.8-62.4]	72.7	[69.2-75.9]	0.2	0.0436329	95.02
Streptococcus mitis 21/39_GCA_000506725.1	Streptococcus oralis subsp. oralis SK141_GCA_000722675.1	48.1	[44.7-51.5]	31.8	[29.4-34.3]	43.5	[40.5-46.5]	1.24	0.10374	86.96
Streptococcus mitis 21/39_GCA_000506725.1	Streptococcus oralis subsp. oralis SK143_GCA_000722845.1	43.9	[40.5-47.3]	31.8	[29.4-34.3]	40.3	[37.3-43.3]	1.34	0.109331	86.76
Streptococcus mitis 21/39_GCA_000506725.1	"Streptococcus shenyangsis" D19T_GCA_006385785.1	69.3	[65.4-73.0]	51.2	[48.6-53.9]	67.2	[63.8-70.4]	0.02	0.0554283	93.17
Streptococcus mitis 21/39_GCA_000506725.1	"Streptococcus symci" C17_GCA_006385165.1	58	[54.4-61.6]	50.1	[47.5-52.7]	57.2	[54.1-60.4]	0.04	0.0626325	92.75
Streptococcus mitis 21/39_GCA_000506725.1	Streptococcus thalassemiae Marseille_Q2617T_GCA_903645285.1	62.1	[58.4-65.7]	51.9	[49.3-54.6]	61.3	[58.0-64.4]	0.56	0.0552118	93.32
Streptococcus mitis 21/39_GCA_000506725.1	Streptococcus toyakuensis TP1632_CCUG_75492T_GCA_024346585.1	65.2	[61.3-68.8]	52.6	[49.9-55.2]	64	[60.7-67.2]	0.21	0.0554283	93.48
Streptococcus mitis 21/39_GCA_000506725.1	"Streptococcus vulneris" DM3B3T_GCA_019218685.1	58.6	[55.0-62.1]	50.9	[48.2-53.5]	57.9	[54.7-61.1]	0.27	0.0626325	92.93
Streptococcus mitis 27/7_GCA_000506765.1	"Streptococcus bouchesdurhonensis" Marseille_Q6994_GCA_948472335.1	66.6	[62.8-70.3]	57.7	[54.9-60.4]	66.6	[63.2-69.9]	0.22	0.0480354	95.20
Streptococcus mitis 27/7_GCA_000506765.1	Streptococcus chosunensis ChDC_B353_KCOM1699_1_GCA_003626515.1	65.3	[61.5-68.9]	53.7	[51.0-56.4]	64.5	[61.1-67.7]	0.16	0.0523149	93.54
Streptococcus mitis 27/7_GCA_000506765.1	Streptococcus downii CECT_9732T_GCA_004353325.1	50	[46.6-53.5]	31.4	[29.0-33.9]	44.8	[41.8-47.8]	0.82	0.0937829	87.13
Streptococcus mitis 27/7_GCA_000506765.1	Streptococcus gwangjuensis KCOM_1679_ChDC_B345_GCA_003627155.1	65.3	[61.4-68.9]	54.1	[51.4-56.8]	64.5	[61.2-67.8]	0.11	0.0537328	93.53
Streptococcus mitis 27/7_GCA_000506765.1	Streptococcus humanilactis IMAU_99125_1T_GCA_019448275.1	63.5	[59.8-67.1]	53.3	[50.6-56.0]	62.8	[59.5-66.0]	0.27	0.0603145	93.56
Streptococcus mitis 27/7_GCA_000506765.1	Streptococcus isolate PNC_2022_0275_GCA_036785505.1	57.5	[53.9-61.0]	50.2	[47.6-52.9]	56.8	[53.6-59.9]	0.44	0.064825	92.87
Streptococcus mitis 27/7_GCA_000506765.1	Streptococcus mitis 1001175st1_H6_GCA_005844455_1	50.4	[47.0-53.8]	46.5	[43.9-49.1]	49.7	[46.6-52.7]	0.76	0.0716227	91.54
Streptococcus mitis 27/7_GCA_000506765.1	Streptococcus mitis 321A_GCA_002005545_1	62.8	[59.0-66.4]	53.3	[50.6-56.0]	62.2	[58.9-65.4]	0.27	0.0552118	93.46
Streptococcus mitis 27/7_GCA_000506765.1	Streptococcus mitis 850_SMIT_GCA_001074635_1	62.2	[58.5-65.8]	53.3	[50.6-56.0]	61.7	[58.4-64.9]	0.65	0.0549966	93.57
Streptococcus mitis 27/7_GCA_000506765.1	Streptococcus mitis B_009152_GCA_002096925_1	57.2	[53.7-60.8]	56.4	[53.6-59.1]	58	[54.8-61.2]	0.6	0.0519203	93.95
Streptococcus mitis 27/7_GCA_000506765.1	Streptococcus mitis B_5756_13_GCA_002096935_1	78.1	[74.2-81.6]	60.3	[57.4-63.1]	77.1	[73.7-80.3]	0.06	0.0384495	95.14
Streptococcus mitis 27/7_GCA_000506765.1	Streptococcus mitis DD26_GCA_001579035.1	54	[50.5-57.5]	50.2	[47.5-52.8]	53.7	[50.6-56.8]	0.45	0.0665597	92.41
Streptococcus mitis 27/7_GCA_000506765.1	Streptococcus mitis DD28_GCA_001579045.1	57.3	[53.8-60.9]	50.7	[48.1-53.3]	56.8	[53.6-59.9]	0.66	0.0621044	92.87
Streptococcus mitis 27/7_GCA_000506765.1	Streptococcus mitis E647_GCA_019336965.1	66.2	[62.4-69.9]	48.3	[45.7-50.9]	63.7	[60.3-66.9]	0.35	0.0642645	92.38
Streptococcus mitis 27/7_GCA_000506765.1	Streptococcus mitis E689_GCA_018985535.1	65.8	[62.0-69.4]	48.2	[45.6-50.8]	63.3	[59.9-66.5]	0.18	0.0623675	92.55
Streptococcus mitis 27/7_GCA_000506765.1	Streptococcus mitis DRR077018_GCA_912470125.1	64.3	[60.5-67.9]	50	[47.4-52.7]	62.6	[59.2-65.8]	0.04	0.0693234	92.69
Streptococcus mitis 27/7_GCA_000506765.1	Streptococcus mitis isolate L3_114_GCA_018364455.1	62.9	[59.1-66.5]	53.2	[50.5-55.8]	62.2	[58.9-65.4]	0.6	0.0554283	93.40
Streptococcus mitis 27/7_GCA_000506765.1	Streptococcus mitis KCOM_1350_ChDC_B183_GCA_001281025_1	74.2	[70.3-77.9]	55.9	[53.1-58.6]	72.7	[69.2-75.9]	0.1	0.0451943	94.15
Streptococcus mitis 27/7_GCA_000506765.1	Streptococcus mitis Nm_65_GCA_014467095_1	60.4	[56.7-63.9]	51.6	[48.9-54.2]	59.7	[56.4-62.8]	0.27	0.0605648	93.19
Streptococcus mitis 27/7_GCA_000506765.1	Streptococcus mitis OD_310347_11_GCA_002096915_1	69.3	[65.4-72.9]	57.6	[54.8-60.3]	68.9	[65.5-72.2]	0.24	0.0466675	94.39
Streptococcus mitis 27/7_GCA_000506765.1	Streptococcus mitis OD_317805_11_GCA_002096845_1	60.6	[56.9-64.1]	52.4	[49.7-55.0]	60	[56.8-63.2]	0.53	0.0626325	93.11
Streptococcus mitis 27/7_GCA_000506765.1	Streptococcus mitis OT25_GCA_000960005_1	69.4	[65.5-73.0]	55.5	[52.8-58.2]	68.4	[65.0-71.7]	0.19	0.0492808	94.17
Streptococcus mitis 27/7_GCA_000506765.1	Streptococcus mitis RH_12363_08_GCA_002096815_1	65	[61.2-68.6]	55.1	[52.4-57.8]	64.6	[61.2-67.8]	0.11	0.0509537	93.95
Streptococcus mitis 27/7_GCA_000506765.1	Streptococcus mitis RH_17024_08_GCA_002096895_1	73.7	[69.7-77.3]	57.1	[54.3-59.8]	72.5	[69.0-75.7]	0.08	0.0437856	94.33
Streptococcus mitis 27/7_GCA_000506765.1	Streptococcus mitis RH_17439_08_GCA_002096855_1	72.5	[68.5-76.1]	56.9	[54.1-59.6]	71.5	[68.0-74.7]	0.04	0.0482105	94.42
Streptococcus mitis 27/7_GCA_000506765.1	Streptococcus mitis RH_43861_09_GCA_002096835_1	66.8	[62.9-70.4]	56.1	[53.4-58.9]	66.4	[63.0-69.6]	0.17	0.0483865	94.14
Streptococcus mitis 27/7_GCA_000506765.1	Streptococcus mitis RH_50275_GCA_002096755_1	63.3	[59.6-66.9]	57.3	[54.5-60.0]	63.7	[60.3-66.9]	0.46	0.0478612	94.30
Streptococcus mitis 27/7_GCA_000506765.1	Streptococcus mitis RH_50738_GCA_002096775_1	71.1	[67.1-74.7]	58	[55.2-60.8]	70.6	[67.1-73.8]	0.52	0.0440934	94.58
Streptococcus mitis 27/7_GCA_000506765.1	Streptococcus mitis RH_777_07_GCA_002096765_1	79.6	[75.7-83.1]	64	[61.1-66.8]	79.4	[75.9-82.4]	0.51	0.0316813	95.76
Streptococcus mitis 27/7_GCA_000506765.1	Streptococcus mitis RH_8961_GCA_002096735_1	77	[73.0-80.5]	58.3	[55.5-61.0]	75.6	[72.2-78.8]	0.13	0.0433296	94.89
Streptococcus mitis 27/7_GCA_000506765.1	Streptococcus mitis S04_GCA_023110215.1	66.7	[62.8-70.3]	48.6	[46.0-51.2]	64.2	[60.8-67.4]	0.21	0.0608169	92.61
Streptococcus mitis 27/7_GCA_000506765.1	Streptococcus mitis S61_GCA_023109105.1	67.9	[64.0-71.6]	48.4	[45.8-51.0]	65.1	[61.7-68.3]	0.37	0.0674584	92.36
Streptococcus mitis 27/7_GCA_000506765.1	Streptococcus mitis SK1126_GCA_000722815_1	66.1	[62.3-69.7]	52.7	[50.0-55.3]	64.9	[61.5-68.1]	0.05	0.0581372	93.30
Streptococcus mitis 27/7_GCA_000506765.1	Streptococcus mitis SK137_GCA_000722835_1	78.6	[74.6-82.1]	59	[56.2-61.8]	77.2	[73.7-80.3]	0.19	0.0405854	94.99
Streptococcus mitis 27/7_GCA_000506765.1	Streptococcus mitis SK137_GCA_000960025_1	79.1	[75.2-82.6]	58.9	[56.1-61.7]	77.6	[74.2-80.7]	0.1	0.0405854	94.99
Streptococcus mitis 27/7_GCA_000506765.1	Streptococcus mitis SK271_GCA_000724165_1	83	[79.2-86.3]	65.9	[63.0-68.8]	82.7	[79.3-85.5]	0.02	0.0315792	96.19
Streptococcus mitis 27/7_GCA_000506765.1	Streptococcus mitis SK578_GCA_000722755_1	59	[55.4-62.6]	53.7	[51.0-56.4]	59	[55.8-62.2]	0.36	0.0549966	93.50
Streptococcus mitis 27/7_GCA_000506765.1	Streptococcus mitis SK608_GCA_000722775_1	66.6	[62.7-70.2]	53.5	[50.8-56.2]	65.5	[62.1-68.7]	0.34	0.0525139	93.44
Streptococcus mitis 27/7_GCA_000506765.1	Streptococcus mitis SK629_GCA_000722695.1	56.6	[53.1-60.2]	50.5	[47.8-53.1]	56.1	[53.0-59.2]	0.89	0.0651085	92.62
Streptococcus mitis 27/7_GCA_000506765.1	Streptococcus mitis SK637_GCA_000722765_2	73	[69.0-76.6]	54.5	[51.8-57.2]	71.2	[67.8-74.4]	0.04	0.052714	93.96
Streptococcus mitis 27/7_GCA_000506765.1	Streptococcus mitis SK642_GCA_000722705_1	65.1	[61.3-68.7]	49.8	[47.1-52.4]	63.2	[59.8-66.4]	0.52	0.0634394	92.82
Streptococcus mitis 27/7_GCA_000506765.1	Streptococcus mitis SK667_GCA_000722685_1	60.4	[56.7-64.0]	51.3	[48.7-54.0]	59.6	[56.4-62.8]	0.43	0.0618432	92.89
Streptococcus mitis 27/7_GCA_000506765.1	Streptococcus mitis SM15_GCA_009496295_1	71.7	[67.7-75.3]	56.6	[53.9-59.4]	70.7	[67.3-74.0]	0.42	0.0439391	94.49
Streptococcus mitis 27/7_GCA_000506765.1	Streptococcus mitis SVGS_061_GCA_001560895_1	57.9	[54.2-61.4]	50.1	[47.5-52.7]	57.1	[53.9-60.2]	0.35	0.0656822	92.75
Streptococcus mitis 27/7_GCA_000506765.1	Streptococcus mitis U126_S5_GCA_946190085_1	63.8	[60.0-67.4]	53	[50.3-55.7]	63	[59.7-66.2]	0.2	0.0588483	93.45
Streptococcus mitis 27/7_GCA_000506765.1	Streptococcus oralis subsp. oralis SK141_GCA_000722675.1	51.1	[47.7-54.6]	31.8	[29.4-34.3]	45.8	[42.8-48.8]	0.84	0.100846	87.17
Streptococcus mitis 27/7_GCA_000506765.1	Streptococcus oralis subsp. oralis SK143_GCA_000722845.1	45.8	[42.4-49.2]	31.9	[29.5-34.4]	41.8	[38.8-44.8]	0.94	0.101551	86.90
Streptococcus mitis 27/7_GCA_000506765.1	"Streptococcus shenyangsis" D19T_GCA_006385785.1	64.9	[61.1-68.5]	50.3	[47.7-53.0]	63.2	[59.8-66.4]	0.38	0.0605648	92.87
Streptococcus mitis 27/7_GCA_000506765.1	"Streptococcus symci" C17_GCA_006385165.1	59.2	[55.6-62.8]	52.8	[50.1-55.5]	59	[55.7-62.1]	0.36	0.0595738	93.28
Streptococcus mitis 27/7_GCA_000506765.1	Streptococcus thalassemiae Marseille_Q2617T_GCA_903645285.1	62.2	[58.4-65.7]	49.8	[47.2-52.4]	60.7	[57.4-63.9]	0.16	0.0623675	92.86
Streptococcus mitis 27/7_GCA_000506765.1	Streptococcus toyakuensis TP1632_CCUG_75492T_GCA_024346585.1	71.5	[67.6-75.2]	56.3	[53.5-59.0]	70.5	[67.0-73.7]	0.19	0.0461689	94.25
Streptococcus mitis 27/7_GCA_000506765.1	"Streptococcus vulneris" DM3B3T_GCA_019218685.1	61.6	[57.9-65.2]	55.1	[52.3-57.8]	61.6	[58.3-64.8]	0.13	0.0503867	93.78
Streptococcus mitis 321A_GCA_002005545_1	"Streptococcus bouchesdurhonensis" Marseille_Q6994_GCA_948472335.1	61.3	[57.6-64.9]	53.2	[50.5-55.9]	60.9	[57.6-64.1]	0.05	0.0554283	93.59
Streptococcus mitis 321A_GCA_002005545_1	Streptococcus chosunensis ChDC_B353_KCOM1699_1_GCA_003626515.1	55.2	[51.7-58.7]	51.2	[48.6-53.9]	55	[51.9-58.2]	0.11	0.0668569	92.60
Streptococcus mitis 321A_GCA_002005545_1	Streptococcus downii CECT_9732T_GCA_004353325.1	47.5	[44.1-50.9]	31.9	[29.5-34.4]	43.1	[40.1-46.1]	1.09	0.0962153	87.19
Streptococcus mitis 321A_GCA_002005545_1	Streptococcus gwangjuensis KCOM_1679_ChDC_B345_GCA_003627155.1	55.5	[52.0-59.0]	52	[49.3-54.6]	55.5	[52.3-58.6]	0.16	0.0642645	92.84
Streptococcus mitis 321A_GCA_002005545_1	Streptococcus humanilactis IMAU_99125_1T_GCA_019448275.1	74.8	[70.8-78.4]	58.2	[55.4-60.9]	73.8	[70.3-77.0]	0	0.047688	94.69
Streptococcus mitis 321A_GCA_002005545_1	Streptococcus isolate PNC_2022_0275_GCA_036785505.1	59.4	[55.7-62.9]	52.8	[50.1-55.5]	59.1	[55.9-62.2]	0.17	0.0595738	93.29
Streptococcus mitis 321A_GCA_002005545_1	Streptococcus mitis 1001175st1_H6_GCA_005844455_1	51.1	[47.7-54.6]	48.8	[46.2-51.5]	50.9	[47.8-53.9]	0.49	0.0696435	92.24
Streptococcus mitis 321A_GCA_002005545_1	Streptococcus mitis B_009152_GCA_002096925_1	53.9	[50.4-57.4]	52.7	[50.0-55.4]	54.2	[51.1-57.3]	0.33	0.0615839	93.11
Streptococcus mitis 321A_GCA_002005545_1	Streptococcus mitis B_5756_13_GCA_002096935_1	64.9	[61.1-68.5]	53.2	[50.5-55.9]	64	[60.6-67.2]	0.21	0.0503867	93.51
Streptococcus mitis 321A_GCA_002005545_1	Streptococcus mitis E647_GCA_019336965.1	58.9	[55.2-62.4]	46.6	[44.0-49.2]	57	[53.8-60.1]	0.08	0.0634394	91.99
Streptococcus mitis 321A_GCA_002005545_1	Streptococcus mitis E689_GCA_018985535.1	61.3	[57.6-64.9]	47	[44.4-49.6]	59.2	[56.0-62.4]	0.09	0.0623675	92.09
Streptococcus mitis 321A_GCA_002005545_1	Streptococcus mitis DRR077018_GCA_912470125.1	63.3	[59.5-66.9]	50.8	[48.1-53.4]	61.9	[58.6-65.1]	0.23	0.0615839	93.00
Streptococcus mitis 321A_GCA_002005545_1	Streptococcus mitis isolate L3_114_GCA_018364455.1	72.2	[68.2-75.8]	58	[55.2-60.7]	71.5	[68.0-74.7]	0.33	0.040724	94.67
Streptococcus mitis 321A_GCA_002005545_1	Streptococcus mitis Nm_65_GCA_014467095_1	64.3	[60.5-67.9]	54.8	[52.1-57.5]	63.9	[60.6-67.1]	0	0.0543589	93.60
Streptococcus mitis 321A_GCA_002005545_1	Streptococcus mitis OD_310347_11_GCA_002096915_1	62.4	[58.7-66.0]	51.1	[48.4-53.7]	61.3	[58.0-64.4]	0.03	0.0593303	93.12
Streptococcus mitis 321A_GCA_002005545_1	Streptococcus mitis OD_317805_11_GCA_002096845_1	70.7	[66.7-74.3]	55.9	[53.1-58.6]	69.6	[66.2-72.9]	0.26	0.0525139	94.14
Streptococcus mitis 321A_GCA_002005545_1	Streptococcus mitis RH_12363_08_GCA_002096815_1	55.2	[51.7-58.7]	51.3	[48.7-54.0]	55.1	[51.9-58.2]	0.16	0.0637124	92.60
Streptococcus mitis 321A_GCA_002005545_1	Streptococcus mitis RH_17024_08_GCA_002096895_1	61.8	[58.1-65.4]	52	[49.4-54.7]	61	[57.7-64.2]	0.35	0.0618432	93.06
Streptococcus mitis 321A_GCA_002005545_1	Streptococcus mitis RH_17439_08_GCA_002096855_1	61.2	[57.5-64.7]	51.5	[48.8-54.1]	60.3	[57.0-63.5]	0.23	0.0586096	93.24
Streptococcus mitis 321A_GCA_002005545_1	Streptococcus mitis RH_43861_09_GCA_002096835_1	63.3	[59.5-66.9]	51.7	[49.0-54.4]	62.2	[58.9-65.4]	0.1	0.0603145	93.25
Streptococcus mitis 321A_GCA_002005545_1	Streptococcus mitis RH_50275_GCA_002096755_1	59	[55.3-62.5]	52.4	[49.7-55.0]	58.6	[55.4-61.8]	0.19	0.0583726	93.30
Streptococcus mitis 321A_GCA_002005545_1	Streptococcus mitis RH_50738_GCA_002096775_1	63.7	[59.9-67.3]	53.2	[50.5-55.8]	62.9	[59.6-66.1]	0.25	0.054149	93.45
Streptococcus mitis 321A_GCA_002005545_1	Streptococcus mitis RH_777_07_GCA_002096765_1	60	[56.3-63.5]	53	[50.4-55.7]	59.7	[56.4-62.8]	0.24	0.0558655	93.37
Streptococcus mitis 321A_GCA_002005545_1	Streptococcus mitis RH_8961_GCA_002096735_1	65.1	[61.2-68.7]	52.8	[50.1-55.5]	64	[60.7-67.2]	0.14	0.0583726	93.46
Streptococcus mitis 321A_GCA_002005545_1	Streptococcus mitis S04_GCA_023110215.1	60.1	[56.5-63.7]	47.2	[44.6-49.8]	58.2	[55.0-61.4]	0.06	0.064825	92.05
Streptococcus mitis 321A_GCA_002005545_1	Streptococcus mitis S61_GCA_023109105.1	58.7	[55.1-62.3]	47	[44.4-49.6]	57	[53.8-60.1]	0.1	0.0680698	91.83
Streptococcus mitis 321A_GCA_002005545_1	Streptococcus mitis SM15_GCA_009496295_1	61	[57.3-64.6]	52.5	[49.9-55.2]	60.4	[57.2-63.6]	0.15	0.0556462	93.38
Streptococcus mitis 321A_GCA_002005545_1	Streptococcus mitis U126_S5_GCA_946190085_1	74.4	[70.4-78.0]	57.5	[54.8-60.3]	73.3	[69.8-76.5]	0.07	0.0461689	94.69
Streptococcus mitis 321A_GCA_002005545_1	Streptococcus mitis WTCHG_774611_73015373_GCA_026157205_1	65.8	[62.0-69.5]	56.7	[53.9-59.4]	65.7	[62.3-68.9]	0.16	0.0471738	94.15
Streptococcus mitis 321A_GCA_002005545_1	"Streptococcus shenyangsis" D19T_GCA_006385785.1	65.2	[61.4-68.8]	50.3	[47.7-52.9]	63.4	[60.1-66.6]	0.11	0.0605648	92.94
Streptococcus mitis 321A_GCA_002005545_1	"Streptococcus symci" C17_GCA_006385165.1	55.8	[52.3-59.3]	50.7	[48.1-53.3]	55.5	[52.3-58.6]	0.09	0.0631684	92.80
Streptococcus mitis 321A_GCA_002005545_1	Streptococcus thalassemiae Marseille_Q2617T_GCA_903645285.1	59	[55.4-62.6]	52.7	[50.0-55.3]	58.8	[55.5-61.9]	0.43	0.0574401	93.05
Streptococcus mitis 321A_GCA_002005545_1	Streptococcus toyakuensis TP1632_CCUG_75492T_GCA_024346585.1	63.6	[59.8-67.2]	53.2	[50.5-55.9]	62.9	[59.5-66.1]	0.08	0.0549966	93.32
Streptococcus mitis 321A_GCA_002005545_1	"Streptococcus vulneris" DM3B3T_GCA_019218685.1	55	[51.5-58.5]	51.4	[48.8-54.1]	54.9	[51.8-58.1]	0.14	0.0645437	92.85
Streptococcus mitis 850_SMIT_GCA_001074635_1	"Streptococcus bouchesdurhonensis" Marseille_Q6994_GCA_948472335.1	60.3	[56.6-63.9]	53.4	[50.7-56.1]	60.1	[56.8-63.2]	0.43	0.0595738	93.66
Streptococcus mitis 850_SMIT_GCA_001074635_1	Streptococcus chosunensis ChDC_B353_KCOM1699_1_GCA_003626515.1	53.5	[50.0-56.9]	50.8	[48.2-53.5]	53.4	[50.3-56.5]	0.49	0.0651085	92.64
Streptococcus mitis 850_SMIT_GCA_001074635_1	Streptococcus downii CECT_9732T_GCA_004353325.1	45.6	[42.2-49.1]	31.3	[28.9-33.8]	41.5	[38.5-44.5]	1.47	0.102268	87.05
Streptococcus mitis 850_SMIT_GCA_001074635_1	Streptococcus gwangjuensis KCOM_1679_ChDC_B345_GCA_003627155.1	53.3	[49.8-56.7]	52.1	[49.4-54.8]	53.5	[50.4-56.6]	0.54	0.0639874	92.82
Streptococcus mitis 850_SMIT_GCA_001074635_1	Streptococcus humanilactis IMAU_99125_1T_GCA_019448275.1	64.4	[60.6-68.0]	57.3	[54.5-60.0]	64.6	[61.2-67.8]	0.38	0.0515304	94.08
Streptococcus mitis 850_SMIT_GCA_001074635_1	Streptococcus isolate PNC_2022_0275_GCA_036785505.1	58.6	[54.9-62.1]	52.3	[49.6-54.9]	58.2	[55.0-61.4]	0.22	0.0595738	93.33
Streptococcus mitis 850_SMIT_GCA_001074635_1	Streptococcus mitis 1001175st1_H6_GCA_005844455_1	49.4	[46.0-52.9]	49.7	[47.1-52.3]	49.5	[46.5-52.6]	0.11	0.0709514	92.13
Streptococcus mitis 850_SMIT_GCA_001074635_1	Streptococcus mitis 321A_GCA_002005545_1	64.4	[60.6-68.0]	57.7	[54.9-60.4]	64.7	[61.4-67.9]	0.38	0.0496454	94.19
Streptococcus mitis 850_SMIT_GCA_001074635_1	Streptococcus mitis B_009152_GCA_002096925_1	56.3	[52.7-59.8]	53.1	[50.4-55.8]	56.4	[53.2-59.5]	0.05	0.0554283	93.30
Streptococcus mitis 850_SMIT_GCA_001074635_1	Streptococcus mitis B_5756_13_GCA_002096935_1	60.6	[56.9-64.1]	52.9	[50.2-55.6]	60.2	[56.9-63.3]	0.6	0.0549966	93.33
Streptococcus mitis 850_SMIT_GCA_001074635_1	Streptococcus mitis DD26_GCA_001579035.1	57.4	[53.8-60.9]	52.1	[49.5-54.8]	57.2	[54.0-60.3]	0.2	0.0653942	93.13
Streptococcus mitis 850_SMIT_GCA_001074635_1	Streptococcus mitis DD28_GCA_001579045.1	65.2	[61.4-68.8]	53.8	[51.1-56.5]	64.4	[61.0-67.6]	0.01	0.0581372	93.48
Streptococcus mitis 850_SMIT_GCA_001074635_1	Streptococcus mitis E647_GCA_019336965.1	61.7	[58.0-65.2]	47.5	[44.9-50.1]	59.6	[56.4-62.8]	0.31	0.0668569	92.12
Streptococcus mitis 850_SMIT_GCA_001074635_1	Streptococcus mitis E689_GCA_018985535.1	60.2	[56.6-63.8]	46.7	[44.1-49.3]	58.2	[55.0-61.3]	0.48	0.0659724	92.07
Streptococcus mitis 850_SMIT_GCA_001074635_1	Streptococcus mitis DRR077018_GCA_912470125.1	61.4	[57.7-65.0]	51.4	[48.8-54.1]	60.5	[57.2-63.7]	0.61	0.0623675	92.91
Streptococcus mitis 850_SMIT_GCA_001074635_1	Streptococcus mitis isolate L3_114_GCA_018364455.1	69	[65.1-72.7]	57.2	[54.4-60.0]	68.6	[65.2-71.8]	0.05	0.0470041	94.21
Streptococcus mitis 850_SMIT_GCA_001074635_1	Streptococcus mitis KCOM_1350_ChDC_B183_GCA_001281025_1	67.4	[63.5-71.1]	52.8	[50.2-55.5]	66	[62.7-69.3]	0.55	0.0547827	93.50
Streptococcus mitis 850_SMIT_GCA_001074635_1	Streptococcus mitis OD_310347_11_GCA_002096915_1	65.1	[61.3-68.7]	53.2	[50.6-55.9]	64.2	[60.8-67.4]	0.41	0.0543589	93.50
Streptococcus mitis 850_SMIT_GCA_001074635_1	Streptococcus mitis OD_317805_11_GCA_002096845_1	65.9	[62.1-69.6]	55.8	[53.1-58.6]	65.6	[62.2-68.8]	0.12	0.0554283	93.92
Streptococcus mitis 850_SMIT_GCA_001074635_1	Streptococcus mitis RH_12363_08_GCA_002096815_1	53.5	[50.0-56.9]	51.5	[48.9-54.2]	53.6	[50.5-56.7]	0.55	0.0653942	92.86
Streptococcus mitis 850_SMIT_GCA_001074635_1	Streptococcus mitis RH_17024_08_GCA_002096895_1	59.6	[55.9-63.1]	52.2	[49.6-54.9]	59.1	[55.9-62.3]	0.73	0.0623675	93.05
Streptococcus mitis 850_SMIT_GCA_001074635_1	Streptococcus mitis RH_17439_08_GCA_002096855_1	60.5	[56.8-64.1]	52.3	[49.6-55.0]	60	[56.7-63.1]	0.62	0.057671	93.35
Streptococcus mitis 850_SMIT_GCA_001074635_1	Streptococcus mitis RH_43861_09_GCA_002096835_1	60.6	[56.9-64.1]	51.8	[49.1-54.4]	59.9	[56.6-63.1]	0.49	0.0567566	93.20
Streptococcus mitis 850_SMIT_GCA_001074635_1	Streptococcus mitis RH_50275_GCA_002096755_1	63.1	[59.3-66.7]	52.5	[49.8-55.2]	62.3	[58.9-65.4]	0.19	0.0554283	93.54
Streptococcus mitis 850_SMIT_GCA_001074635_1	Streptococcus mitis RH_50738_GCA_002096775_1	67.9	[64.0-71.6]	53.7	[51.0-56.4]	66.7	[63.3-69.9]	0.13	0.0525139	93.59
Streptococcus mitis 850_SMIT_GCA_001074635_1	Streptococcus mitis RH_777_07_GCA_002096765_1	64.4	[60.6-68.0]	54.4	[51.7-57.1]	63.8	[60.5-67.0]	0.15	0.054149	93.78
Streptococcus mitis 850_SMIT_GCA_001074635_1	Streptococcus mitis RH_8961_GCA_002096735_1	68.3	[64.4-71.9]	53.7	[51.0-56.3]	67	[63.6-70.2]	0.52	0.0549966	93.60
Streptococcus mitis 850_SMIT_GCA_001074635_1	Streptococcus mitis S04_GCA_023110215.1	62.3	[58.5-65.9]	47.9	[45.3-50.5]	60.3	[57.0-63.4]	0.44	0.0628995	92.32
Streptococcus mitis 850_SMIT_GCA_001074635_1	Streptococcus mitis S61_GCA_023109105.1	62.5	[58.8-66.1]	48.1	[45.5-50.7]	60.5	[57.3-63.7]	0.28	0.0699663	92.28
Streptococcus mitis 850_SMIT_GCA_001074635_1	Streptococcus mitis SM15_GCA_009496295_1	66.6	[62.7-70.2]	53.3	[50.6-56.0]	65.5	[62.1-68.7]	0.23	0.0563082	93.65
Streptococcus mitis 850_SMIT_GCA_001074635_1	Streptococcus mitis SVGS_061_GCA_001560895_1	53.5	[50.0-56.9]	50.7	[48.1-53.4]	53.4	[50.3-56.5]	0.31	0.0621044	92.40
Streptococcus mitis 850_SMIT_GCA_001074635_1	Streptococcus mitis U126_S5_GCA_946190085_1	62.2	[58.4-65.8]	56.4	[53.7-59.2]	62.4	[59.1-65.6]	0.45	0.0529154	94.05
Streptococcus mitis 850_SMIT_GCA_001074635_1	"Streptococcus shenyangsis" D19T_GCA_006385785.1	60.1	[56.5-63.7]	51.3	[48.6-53.9]	59.4	[56.1-62.5]	0.28	0.0608169	93.01
Streptococcus mitis 850_SMIT_GCA_001074635_1	"Streptococcus symci" C17_GCA_006385165.1	52.7	[49.2-56.2]	50.9	[48.2-53.5]	52.7	[49.6-55.8]	0.29	0.0662649	92.81
Streptococcus mitis 850_SMIT_GCA_001074635_1	Streptococcus thalassemiae Marseille_Q2617T_GCA_903645285.1	62.3	[58.6-65.9]	51.9	[49.2-54.6]	61.4	[58.2-64.6]	0.81	0.0583726	93.20
Streptococcus mitis 850_SMIT_GCA_001074635_1	Streptococcus toyakuensis TP1632_CCUG_75492T_GCA_024346585.1	63.3	[59.5-66.9]	52.5	[49.8-55.2]	62.4	[59.1-65.6]	0.46	0.057671	93.31
Streptococcus mitis 850_SMIT_GCA_001074635_1	"Streptococcus vulneris" DM3B3T_GCA_019218685.1	53.7	[50.2-57.2]	51.6	[49.0-54.3]	53.8	[50.7-56.9]	0.52	0.0628995	92.93
Streptococcus mitis ATCC_6249_GCA_000146585_1	"Streptococcus bouchesdurhonensis" Marseille_Q6994_GCA_948472335.1	42.3	[39.0-45.8]	31.6	[29.2-34.1]	39	[36.1-42.1]	1.1	0.113823	86.83
Streptococcus mitis ATCC_6249_GCA_000146585_1	Streptococcus chosunensis ChDC_B353_KCOM1699_1_GCA_003626515.1	52.8	[49.3-56.2]	30.9	[28.5-33.4]	46.6	[43.6-49.6]	1.04	0.108487	86.79
Streptococcus mitis ATCC_6249_GCA_000146585_1	Streptococcus downii CECT_9732T_GCA_004353325.1	66.8	[62.9-70.4]	42	[39.5-44.5]	61.9	[58.6-65.1]	0.06	0.0744324	91.45
Streptococcus mitis ATCC_6249_GCA_000146585_1	Streptococcus gwangjuensis KCOM_1679_ChDC_B345_GCA_003627155.1	50.9	[47.4-54.3]	31.1	[28.7-33.6]	45.3	[42.3-48.3]	0.99	0.104495	86.80
Streptococcus mitis ATCC_6249_GCA_000146585_1	Streptococcus humanilactis IMAU_99125_1T_GCA_019448275.1	47.6	[44.2-51.0]	30.8	[28.4-33.3]	42.8	[39.8-45.8]	1.15	0.111073	86.47
Streptococcus mitis ATCC_6249_GCA_000146585_1	Streptococcus isolate PNC_2022_0275_GCA_036785505.1	40.2	[36.8-43.6]	31	[28.6-33.5]	37.2	[34.2-40.2]	1.32	0.12101	86.10
Streptococcus mitis ATCC_6249_GCA_000146585_1	Streptococcus mitis 1001175st1_H6_GCA_005844455_1	39.5	[36.1-42.9]	31.7	[29.3-34.2]	36.8	[33.8-39.9]	1.64	0.110193	86.83
Streptococcus mitis ATCC_6249_GCA_000146585_1	Streptococcus mitis 11/5_GCA_000385815.1	48.9	[45.5-52.3]	30.8	[28.4-33.3]	43.7	[40.7-46.8]	0.89	0.113823	86.39
Streptococcus mitis ATCC_6249_GCA_000146585_1	Streptococcus mitis 13/39_GCA_000385835.1	50	[46.5-53.4]	30.9	[28.5-33.4]	44.5	[41.5-47.6]	1.54	0.11197	86.80
Streptococcus mitis ATCC_6249_GCA_000146585_1	Streptococcus mitis 21/39_GCA_000506725.1	45.6	[42.2-49.1]	31.1	[28.7-33.6]	41.4	[38.4-44.4]	1.28	0.109331	86.40
Streptococcus mitis ATCC_6249_GCA_000146585_1	Streptococcus mitis 27/7_GCA_000506765.1	47.4	[44.0-50.9]	30.9	[28.5-33.4]	42.7	[39.7-45.7]	0.88	0.100846	86.54
Streptococcus mitis ATCC_6249_GCA_000146585_1	Streptococcus mitis 321A_GCA_002005545_1	45.1	[41.7-48.5]	31.1	[28.7-33.6]	41	[38.0-44.0]	1.15	0.109331	86.46
Streptococcus mitis ATCC_6249_GCA_000146585_1	Streptococcus mitis 850_SMIT_GCA_001074635_1	44.4	[41.0-47.8]	30.9	[28.5-33.4]	40.4	[37.4-43.4]	1.53	0.112887	86.66
Streptococcus mitis ATCC_6249_GCA_000146585_1	Streptococcus mitis B_009152_GCA_002096925_1	48	[44.6-51.4]	30.7	[28.3-33.2]	43	[40.0-46.0]	1.48	0.109331	86.66
Streptococcus mitis ATCC_6249_GCA_000146585_1	Streptococcus mitis B_5756_13_GCA_002096935_1	47.9	[44.5-51.3]	31.1	[28.7-33.6]	43.1	[40.1-46.1]	0.94	0.106047	86.67
Streptococcus mitis ATCC_6249_GCA_000146585_1	Streptococcus mitis bv_2_str_F0392_GCA_000221165_2	61.8	[58.1-65.4]	41.8	[39.3-44.4]	57.9	[54.7-61.0]	0.03	0.0790711	91.06
Streptococcus mitis ATCC_6249_GCA_000146585_1	Streptococcus mitis bv_2_str_SK95_GCA_000222705_2	60.2	[56.5-63.7]	41.6	[39.1-44.1]	56.5	[53.3-59.6]	0.39	0.0807479	91.13
Streptococcus mitis ATCC_6249_GCA_000146585_1	Streptococcus mitis DD26_GCA_001579035.1	37.6	[34.3-41.1]	31.6	[29.2-34.1]	35.3	[32.4-38.4]	1.33	0.12214	86.12
Streptococcus mitis ATCC_6249_GCA_000146585_1	Streptococcus mitis DD28_GCA_001579045.1	40.5	[37.1-43.9]	31.1	[28.7-33.6]	37.5	[34.5-40.5]	1.54	0.12214	86.12
Streptococcus mitis ATCC_6249_GCA_000146585_1	Streptococcus mitis E647_GCA_019336965.1	46	[42.6-49.5]	30.4	[28.1-33.0]	41.5	[38.5-44.5]	1.23	0.11197	86.25
Streptococcus mitis ATCC_6249_GCA_000146585_1	Streptococcus mitis E689_GCA_018985535.1	47.5	[44.1-50.9]	29.8	[27.4-32.3]	42.3	[39.3-45.3]	1.06	0.113823	86.12
Streptococcus mitis ATCC_6249_GCA_000146585_1	Streptococcus mitis DRR077018_GCA_912470125.1	48.5	[45.1-52.0]	30.5	[28.1-33.0]	43.3	[40.4-46.4]	0.92	0.112887	86.10
Streptococcus mitis ATCC_6249_GCA_000146585_1	Streptococcus mitis isolate L3_114_GCA_018364455.1	44.1	[40.7-47.5]	31	[28.6-33.5]	40.2	[37.2-43.2]	1.48	0.104495	86.40
Streptococcus mitis ATCC_6249_GCA_000146585_1	Streptococcus mitis KCOM_1350_ChDC_B183_GCA_001281025_1	51.7	[48.2-55.1]	31	[28.6-33.5]	45.8	[42.8-48.9]	0.98	0.109331	86.69
Streptococcus mitis ATCC_6249_GCA_000146585_1	Streptococcus mitis NCTC 12261T_GCA_000148585.3	50.9	[47.5-54.4]	30.9	[28.5-33.4]	45.2	[42.2-48.2]	0.75	0.110193	86.74
Streptococcus mitis ATCC_6249_GCA_000146585_1	Streptococcus mitis OD_310347_11_GCA_002096915_1	48	[44.6-51.4]	31.7	[29.3-34.2]	43.4	[40.4-46.4]	1.12	0.113823	87.22
Streptococcus mitis ATCC_6249_GCA_000146585_1	Streptococcus mitis OD_317805_11_GCA_002096845_1	44.8	[41.4-48.2]	30.7	[28.3-33.2]	40.6	[37.6-43.6]	1.41	0.11478	86.36
Streptococcus mitis ATCC_6249_GCA_000146585_1	Streptococcus mitis OT25_GCA_000960005_1	49.1	[45.7-52.5]	31	[28.6-33.5]	43.9	[40.9-47.0]	1.07	0.102997	86.69
Streptococcus mitis ATCC_6249_GCA_000146585_1	Streptococcus mitis RH_12363_08_GCA_002096815_1	51.8	[48.4-55.3]	30.8	[28.4-33.3]	45.9	[42.9-48.9]	0.99	0.11197	86.81
Streptococcus mitis ATCC_6249_GCA_000146585_1	Streptococcus mitis RH_17024_08_GCA_002096895_1	54.8	[51.3-58.3]	30.8	[28.4-33.3]	48	[45.0-51.0]	0.8	0.108487	86.77
Streptococcus mitis ATCC_6249_GCA_000146585_1	Streptococcus mitis RH_17439_08_GCA_002096855_1	48.5	[45.1-51.9]	31.5	[29.1-34.0]	43.7	[40.7-46.7]	0.92	0.11478	87.12
Streptococcus mitis ATCC_6249_GCA_000146585_1	Streptococcus mitis RH_43861_09_GCA_002096835_1	47.6	[44.2-51.0]	31	[28.6-33.5]	42.8	[39.8-45.9]	1.05	0.105264	86.72
Streptococcus mitis ATCC_6249_GCA_000146585_1	Streptococcus mitis RH_50275_GCA_002096755_1	45.5	[42.1-48.9]	30.8	[28.4-33.3]	41.2	[38.2-44.2]	1.34	0.106047	86.72
Streptococcus mitis ATCC_6249_GCA_000146585_1	Streptococcus mitis RH_50738_GCA_002096775_1	47.4	[44.0-50.8]	30.9	[28.5-33.4]	42.6	[39.7-45.7]	1.4	0.111073	86.49
Streptococcus mitis ATCC_6249_GCA_000146585_1	Streptococcus mitis RH_777_07_GCA_002096765_1	44.3	[40.9-47.7]	30.9	[28.5-33.4]	40.3	[37.4-43.4]	1.39	0.106845	86.63
Streptococcus mitis ATCC_6249_GCA_000146585_1	Streptococcus mitis RH_8961_GCA_002096735_1	50.3	[46.9-53.8]	30.9	[28.5-33.4]	44.8	[41.8-47.8]	1.01	0.109331	86.70
Streptococcus mitis ATCC_6249_GCA_000146585_1	Streptococcus mitis S04_GCA_023110215.1	47.1	[43.7-50.5]	30.2	[27.8-32.7]	42.1	[39.2-45.2]	1.09	0.11478	86.18
Streptococcus mitis ATCC_6249_GCA_000146585_1	Streptococcus mitis S61_GCA_023109105.1	45.6	[42.2-49.0]	30.7	[28.3-33.2]	41.2	[38.3-44.3]	1.25	0.111073	86.26
Streptococcus mitis ATCC_6249_GCA_000146585_1	Streptococcus mitis SK1073_GCA_000220045_2	44.4	[41.0-47.8]	31.1	[28.7-33.6]	40.5	[37.5-43.5]	1.23	0.111073	86.51
Streptococcus mitis ATCC_6249_GCA_000146585_1	Streptococcus mitis SK1080_GCA_000220085_2	44.4	[41.0-47.8]	31.3	[28.9-33.8]	40.5	[37.5-43.5]	0.87	0.107658	86.37
Streptococcus mitis ATCC_6249_GCA_000146585_1	Streptococcus mitis SK1126_GCA_000722815_1	55.3	[51.8-58.8]	30.8	[28.4-33.3]	48.4	[45.3-51.4]	0.83	0.102268	86.61
Streptococcus mitis ATCC_6249_GCA_000146585_1	Streptococcus mitis SK137_GCA_000722835_1	47.3	[43.9-50.7]	30.6	[28.2-33.1]	42.5	[39.5-45.5]	1.07	0.110193	86.43
Streptococcus mitis ATCC_6249_GCA_000146585_1	Streptococcus mitis SK137_GCA_000960025_1	47.4	[44.0-50.8]	30.7	[28.3-33.2]	42.6	[39.6-45.6]	0.98	0.110193	86.30
Streptococcus mitis ATCC_6249_GCA_000146585_1	Streptococcus mitis SK271_GCA_000724165_1	47.1	[43.7-50.5]	31.3	[28.9-33.8]	42.6	[39.6-45.6]	0.9	0.106047	86.48
Streptococcus mitis ATCC_6249_GCA_000146585_1	Streptococcus mitis SK321_GCA_000148505_2	50.1	[46.7-53.5]	30.7	[28.3-33.2]	44.6	[41.6-47.6]	1.14	0.100152	86.69
Streptococcus mitis ATCC_6249_GCA_000146585_1	Streptococcus mitis SK564_GCA_000148525_2	46.6	[43.2-50.0]	30.5	[28.1-33.0]	41.9	[38.9-44.9]	1.47	0.10374	86.46
Streptococcus mitis ATCC_6249_GCA_000146585_1	Streptococcus mitis SK569_GCA_000222785_2	48.8	[45.4-52.3]	30.9	[28.5-33.4]	43.7	[40.7-46.7]	0.97	0.110193	86.26
Streptococcus mitis ATCC_6249_GCA_000146585_1	Streptococcus mitis SK575_GCA_000257865_1	45.1	[41.7-48.5]	31	[28.6-33.5]	41	[38.0-44.0]	1.44	0.107658	86.52
Streptococcus mitis ATCC_6249_GCA_000146585_1	Streptococcus mitis SK578_GCA_000722755_1	52.3	[48.8-55.7]	30.7	[28.3-33.2]	46.1	[43.1-49.2]	1.24	0.106845	86.74
Streptococcus mitis ATCC_6249_GCA_000146585_1	Streptococcus mitis SK579_GCA_000257905_1	48.2	[44.8-51.6]	30.6	[28.2-33.1]	43.1	[40.1-46.1]	1.25	0.11197	86.33
Streptococcus mitis ATCC_6249_GCA_000146585_1	Streptococcus mitis SK597_GCA_000148545_2	42.1	[38.7-45.6]	31.1	[28.7-33.6]	38.7	[35.8-41.8]	1.65	0.111073	86.47
Streptococcus mitis ATCC_6249_GCA_000146585_1	Streptococcus mitis SK608_GCA_000722775_1	43.9	[40.5-47.3]	31	[28.6-33.5]	40	[37.1-43.1]	1.22	0.11478	86.38
Streptococcus mitis ATCC_6249_GCA_000146585_1	Streptococcus mitis SK616_GCA_000257805.1	47	[43.6-50.4]	30.7	[28.3-33.2]	42.3	[39.3-45.3]	1.43	0.11676	86.41
Streptococcus mitis ATCC_6249_GCA_000146585_1	Streptococcus mitis SK629_GCA_000722695.1	42.6	[39.2-46.0]	30.9	[28.5-33.4]	39	[36.0-42.0]	1.77	0.115759	86.35
Streptococcus mitis ATCC_6249_GCA_000146585_1	Streptococcus mitis SK637_GCA_000722765_2	47.6	[44.2-51.0]	31	[28.6-33.5]	42.8	[39.8-45.8]	0.92	0.107658	86.50
Streptococcus mitis ATCC_6249_GCA_000146585_1	Streptococcus mitis SK642_GCA_000722705_1	46.6	[43.2-50.0]	30.6	[28.2-33.1]	41.9	[38.9-44.9]	1.4	0.109331	86.36
Streptococcus mitis ATCC_6249_GCA_000146585_1	Streptococcus mitis SK667_GCA_000722685_1	47.7	[44.3-51.1]	30.7	[28.3-33.3]	42.8	[39.8-45.8]	1.31	0.108487	86.16
Streptococcus mitis ATCC_6249_GCA_000146585_1	Streptococcus mitis SM15_GCA_009496295_1	45.9	[42.5-49.3]	31	[28.6-33.5]	41.5	[38.6-44.6]	1.3	0.111073	86.49
Streptococcus mitis ATCC_6249_GCA_000146585_1	Streptococcus mitis SVGS_061_GCA_001560895_1	47.2	[43.8-50.6]	30.8	[28.4-33.3]	42.5	[39.5-45.5]	1.23	0.107658	86.65
Streptococcus mitis ATCC_6249_GCA_000146585_1	Streptococcus mitis U126_S5_GCA_946190085_1	44.2	[40.9-47.7]	31.4	[29.0-33.9]	40.4	[37.5-43.5]	1.08	0.102268	86.57
Streptococcus mitis ATCC_6249_GCA_000146585_1	Streptococcus mitis WTCHG_774611_73015373_GCA_026157205_1	43.6	[40.2-47.0]	30.9	[28.5-33.4]	39.8	[36.8-42.8]	0.99	0.11197	86.35
Streptococcus mitis ATCC_6249_GCA_000146585_1	Streptococcus oralis SK1074_GCA_000257845_1	71	[67.0-74.6]	42.4	[39.9-44.9]	65.4	[62.0-68.6]	0.09	0.0759181	91.34
Streptococcus mitis ATCC_6249_GCA_000146585_1	Streptococcus oralis SK255_GCA_000215365_2	64.9	[61.1-68.6]	43.4	[40.9-46.0]	61	[57.7-64.2]	0.25	0.0712856	91.52
Streptococcus mitis ATCC_6249_GCA_000146585_1	Streptococcus oralis SK304_GCA_000287715_1	62.7	[59.0-66.3]	43.3	[40.7-45.8]	59.1	[55.9-62.3]	0.5	0.0737105	91.46
Streptococcus mitis ATCC_6249_GCA_000146585_1	Streptococcus oralis SK313_ATCC_15914_GCA_000223235_2	72.4	[68.4-76.0]	42.4	[39.9-44.9]	66.5	[63.1-69.7]	0.25	0.0755413	91.40
Streptococcus mitis ATCC_6249_GCA_000146585_1	Streptococcus oralis subsp. dentisani 7746_GCA_000382805.1	64.9	[61.1-68.5]	41.2	[38.7-43.8]	60.1	[56.9-63.3]	0.31	0.0857608	91.08
Streptococcus mitis ATCC_6249_GCA_000146585_1	Streptococcus oralis subsp. dentisani CECT_7747T_GCA_000382825.1	67.1	[63.2-70.7]	41.4	[38.9-43.9]	61.9	[58.6-65.1]	0.02	0.0730018	91.11
Streptococcus mitis ATCC_6249_GCA_000146585_1	Streptococcus oralis subsp. oralis ATCC_35037T_GCA_000148565_2	77.1	[73.1-80.6]	45.4	[42.9-48.0]	71.5	[68.0-74.7]	0.15	0.0642645	92.40
Streptococcus mitis ATCC_6249_GCA_000146585_1	Streptococcus oralis subsp. oralis SK10_GCA_000257495_1	76.1	[72.1-79.6]	45.1	[42.6-47.7]	70.5	[67.1-73.8]	0.1	0.0642645	92.43
Streptococcus mitis ATCC_6249_GCA_000146585_1	Streptococcus oralis subsp. oralis SK141_GCA_000722675.1	71.6	[67.6-75.2]	46.1	[43.5-48.7]	67.3	[63.9-70.6]	0.04	0.0674584	92.41
Streptococcus mitis ATCC_6249_GCA_000146585_1	Streptococcus oralis subsp. oralis SK143_GCA_000722845.1	71.5	[67.6-75.2]	45.9	[43.3-48.5]	67.2	[63.8-70.4]	0.06	0.0653942	92.46
Streptococcus mitis ATCC_6249_GCA_000146585_1	Streptococcus oralis subsp. oralis SK610_GCA_000257455_1	74.2	[70.2-77.8]	46.4	[43.9-49.0]	69.5	[66.1-72.8]	0.09	0.0631684	92.62
Streptococcus mitis ATCC_6249_GCA_000146585_1	Streptococcus oralis subsp. oralis Uo5_GCA_000253155_1	74.5	[70.5-78.1]	46	[43.4-48.6]	69.6	[66.2-72.8]	0.06	0.0639874	92.56
Streptococcus mitis ATCC_6249_GCA_000146585_1	Streptococcus oralis subsp. tigurinus AZ_3aT_GCA_000344275.1	54.2	[50.7-57.7]	41.7	[39.2-44.3]	51.7	[48.6-54.8]	0.86	0.0862491	90.87
Streptococcus mitis ATCC_6249_GCA_000146585_1	Streptococcus_pneumoniae_670_6B_GCA_000147095_1	40.3	[36.9-43.7]	30.9	[28.5-33.4]	37.2	[34.3-40.3]	1.6	0.109331	86.39
Streptococcus mitis ATCC_6249_GCA_000146585_1	Streptococcus_pneumoniae_TCH8431_19A_GCA_000196595_1	44.1	[40.7-47.5]	30.7	[28.3-33.2]	40.1	[37.1-43.1]	1.36	0.115759	86.35
Streptococcus mitis ATCC_6249_GCA_000146585_1	Streptococcus_pseudopneumoniae_ATCC_BAA_960T_CCUG_49455_GCA_000257825_1	39.7	[36.3-43.2]	31.2	[28.8-33.7]	36.9	[33.9-39.9]	1.31	0.12101	86.15
Streptococcus mitis ATCC_6249_GCA_000146585_1	Streptococcus_pseudopneumoniae_IS7493_GCA_000221985_1	38.8	[35.5-42.3]	31.3	[28.9-33.8]	36.2	[33.3-39.3]	1.4	0.118834	86.04
Streptococcus mitis ATCC_6249_GCA_000146585_1	Streptococcus_pseudopneumoniae_SK674_GCA_000258265_1	40.2	[36.8-43.7]	31.1	[28.7-33.6]	37.2	[34.3-40.3]	1.34	0.117785	86.22
Streptococcus mitis ATCC_6249_GCA_000146585_1	"Streptococcus shenyangsis" D19T_GCA_006385785.1	50.3	[46.9-53.8]	30.6	[28.2-33.1]	44.7	[41.7-47.7]	1.26	0.104495	86.43
Streptococcus mitis ATCC_6249_GCA_000146585_1	Streptococcus_sp_oral_taxon_058_str_F0407_GCA_000235485_1	64.7	[60.9-68.3]	41.8	[39.3-44.3]	60.2	[56.9-63.3]	0.01	0.0730018	91.19
Streptococcus mitis ATCC_6249_GCA_000146585_1	Streptococcus_sp_SK643_GCA_000259505_1	50.7	[47.2-54.1]	28.6	[26.2-31.1]	44	[41.0-47.1]	2.15	0.118834	85.46
Streptococcus mitis ATCC_6249_GCA_000146585_1	"Streptococcus symci" C17_GCA_006385165.1	54.1	[50.6-57.5]	30.5	[28.1-33.0]	47.3	[44.3-50.4]	1.24	0.108487	86.84
Streptococcus mitis ATCC_6249_GCA_000146585_1	Streptococcus thalassemiae Marseille_Q2617T_GCA_903645285.1	44.1	[40.7-47.5]	30.8	[28.4-33.3]	40.2	[37.2-43.2]	0.72	0.106845	86.17
Streptococcus mitis ATCC_6249_GCA_000146585_1	Streptococcus toyakuensis TP1632_CCUG_75492T_GCA_024346585.1	48.5	[45.1-52.0]	31.3	[28.9-33.8]	43.6	[40.6-46.7]	1.07	0.108487	86.60
Streptococcus mitis ATCC_6249_GCA_000146585_1	"Streptococcus vulneris" DM3B3T_GCA_019218685.1	52.3	[48.9-55.8]	30.9	[28.5-33.4]	46.3	[43.3-49.3]	1.01	0.106047	86.78
Streptococcus mitis B_009152_GCA_002096925_1	"Streptococcus bouchesdurhonensis" Marseille_Q6994_GCA_948472335.1	54.7	[51.2-58.2]	54.1	[51.4-56.8]	55.2	[52.1-58.3]	0.38	0.0581372	93.80
Streptococcus mitis B_009152_GCA_002096925_1	Streptococcus chosunensis ChDC_B353_KCOM1699_1_GCA_003626515.1	62.3	[58.6-65.9]	52.9	[50.2-55.5]	61.7	[58.4-64.9]	0.44	0.0567566	93.55
Streptococcus mitis B_009152_GCA_002096925_1	Streptococcus downii CECT_9732T_GCA_004353325.1	52	[48.5-55.4]	31.6	[29.2-34.1]	46.3	[43.3-49.3]	1.42	0.101551	87.24
Streptococcus mitis B_009152_GCA_002096925_1	Streptococcus gwangjuensis KCOM_1679_ChDC_B345_GCA_003627155.1	61.3	[57.6-64.9]	52.9	[50.2-55.6]	60.8	[57.6-64.0]	0.49	0.0563082	93.47
Streptococcus mitis B_009152_GCA_002096925_1	Streptococcus humanilactis IMAU_99125_1T_GCA_019448275.1	56	[52.4-59.5]	52.9	[50.2-55.6]	56.1	[52.9-59.2]	0.33	0.0603145	93.23
Streptococcus mitis B_009152_GCA_002096925_1	Streptococcus isolate PNC_2022_0275_GCA_036785505.1	48.7	[45.3-52.1]	49.5	[46.8-52.1]	48.8	[45.8-51.9]	0.16	0.0671564	92.32
Streptococcus mitis B_009152_GCA_002096925_1	Streptococcus mitis 1001175st1_H6_GCA_005844455_1	47.9	[44.5-51.3]	46.7	[44.1-49.3]	47.5	[44.5-50.5]	0.16	0.0712856	91.44
Streptococcus mitis B_009152_GCA_002096925_1	Streptococcus mitis B_5756_13_GCA_002096935_1	57	[53.4-60.5]	55.7	[52.9-58.4]	57.6	[54.4-60.7]	0.54	0.0543589	93.88
Streptococcus mitis B_009152_GCA_002096925_1	Streptococcus mitis E647_GCA_019336965.1	55.7	[52.1-59.2]	47.6	[45.0-50.2]	54.6	[51.4-57.7]	0.25	0.0674584	92.08
Streptococcus mitis B_009152_GCA_002096925_1	Streptococcus mitis E689_GCA_018985535.1	58.2	[54.6-61.7]	46.4	[43.9-49.0]	56.4	[53.2-59.5]	0.42	0.0671564	91.94
Streptococcus mitis B_009152_GCA_002096925_1	Streptococcus mitis DRR077018_GCA_912470125.1	60.2	[56.6-63.8]	48.1	[45.5-50.7]	58.6	[55.4-61.7]	0.56	0.0683793	92.13
Streptococcus mitis B_009152_GCA_002096925_1	Streptococcus mitis isolate L3_114_GCA_018364455.1	54.6	[51.1-58.1]	52.1	[49.4-54.7]	54.7	[51.5-57.8]	0	0.0579033	92.90
Streptococcus mitis B_009152_GCA_002096925_1	Streptococcus mitis S04_GCA_023110215.1	57.5	[53.9-61.0]	46.5	[43.9-49.1]	55.8	[52.6-58.9]	0.39	0.0639874	91.95
Streptococcus mitis B_009152_GCA_002096925_1	Streptococcus mitis S61_GCA_023109105.1	55.9	[52.3-59.4]	48.2	[45.6-50.8]	54.9	[51.8-58.0]	0.23	0.0690061	91.98
Streptococcus mitis B_009152_GCA_002096925_1	Streptococcus mitis SM15_GCA_009496295_1	63.3	[59.6-66.9]	58.9	[56.1-61.7]	64	[60.7-67.3]	0.18	0.0458408	94.53
Streptococcus mitis B_009152_GCA_002096925_1	Streptococcus mitis U126_S5_GCA_946190085_1	54.1	[50.6-57.6]	52.1	[49.4-54.8]	54.2	[51.1-57.3]	0.4	0.0618432	93.13
Streptococcus mitis B_009152_GCA_002096925_1	"Streptococcus symci" C17_GCA_006385165.1	62.2	[58.4-65.7]	51.9	[49.2-54.6]	61.3	[58.0-64.5]	0.24	0.0628995	93.36
Streptococcus mitis B_009152_GCA_002096925_1	Streptococcus thalassemiae Marseille_Q2617T_GCA_903645285.1	52	[48.5-55.4]	49.8	[47.2-52.4]	51.9	[48.8-54.9]	0.76	0.0651085	92.36
Streptococcus mitis B_009152_GCA_002096925_1	Streptococcus toyakuensis TP1632_CCUG_75492T_GCA_024346585.1	59.2	[55.6-62.8]	55.2	[52.5-57.9]	59.5	[56.3-62.7]	0.41	0.0556462	93.91
Streptococcus mitis B_009152_GCA_002096925_1	"Streptococcus vulneris" DM3B3T_GCA_019218685.1	62.7	[58.9-66.3]	53.3	[50.6-55.9]	62.1	[58.8-65.3]	0.47	0.0543589	93.79
Streptococcus mitis B_5756_13_GCA_002096935_1	"Streptococcus bouchesdurhonensis" Marseille_Q6994_GCA_948472335.1	63.3	[59.5-66.9]	56.3	[53.5-59.0]	63.4	[60.0-66.6]	0.16	0.0470041	94.91
Streptococcus mitis B_5756_13_GCA_002096935_1	Streptococcus chosunensis ChDC_B353_KCOM1699_1_GCA_003626515.1	66.9	[63.0-70.5]	53.2	[50.5-55.9]	65.7	[62.3-68.9]	0.11	0.051337	93.49
Streptococcus mitis B_5756_13_GCA_002096935_1	Streptococcus downii CECT_9732T_GCA_004353325.1	50.8	[47.3-54.2]	31.4	[29.0-33.9]	45.3	[42.3-48.3]	0.88	0.0926182	87.26
Streptococcus mitis B_5756_13_GCA_002096935_1	Streptococcus gwangjuensis KCOM_1679_ChDC_B345_GCA_003627155.1	65.2	[61.4-68.8]	53.9	[51.2-56.6]	64.4	[61.1-67.7]	0.05	0.0509537	93.55
Streptococcus mitis B_5756_13_GCA_002096935_1	Streptococcus humanilactis IMAU_99125_1T_GCA_019448275.1	65	[61.2-68.6]	53.1	[50.5-55.8]	64	[60.7-67.2]	0.22	0.0560862	93.55
Streptococcus mitis B_5756_13_GCA_002096935_1	Streptococcus isolate PNC_2022_0275_GCA_036785505.1	57.6	[54.0-61.1]	48.8	[46.2-51.4]	56.5	[53.3-59.6]	0.38	0.0600659	92.65
Streptococcus mitis B_5756_13_GCA_002096935_1	Streptococcus mitis 1001175st1_H6_GCA_005844455_1	50.4	[46.9-53.8]	46.3	[43.8-48.9]	49.6	[46.6-52.7]	0.7	0.0747985	91.64
Streptococcus mitis B_5756_13_GCA_002096935_1	Streptococcus mitis E647_GCA_019336965.1	65.5	[61.7-69.1]	48.2	[45.6-50.8]	63	[59.7-66.2]	0.29	0.0618432	92.48
Streptococcus mitis B_5756_13_GCA_002096935_1	Streptococcus mitis E689_GCA_018985535.1	64.7	[60.9-68.3]	48.2	[45.6-50.8]	62.4	[59.1-65.6]	0.12	0.0603145	92.52
Streptococcus mitis B_5756_13_GCA_002096935_1	Streptococcus mitis DRR077018_GCA_912470125.1	63.5	[59.7-67.1]	50	[47.3-52.6]	61.9	[58.6-65.1]	0.01	0.0615839	92.76
Streptococcus mitis B_5756_13_GCA_002096935_1	Streptococcus mitis isolate L3_114_GCA_018364455.1	63.9	[60.1-67.5]	52.1	[49.5-54.8]	62.8	[59.5-66.0]	0.55	0.0556462	93.40
Streptococcus mitis B_5756_13_GCA_002096935_1	Streptococcus mitis S04_GCA_023110215.1	65.6	[61.8-69.2]	48.8	[46.1-51.4]	63.3	[59.9-66.5]	0.15	0.0579033	92.53
Streptococcus mitis B_5756_13_GCA_002096935_1	Streptococcus mitis S61_GCA_023109105.1	66	[62.2-69.7]	48.2	[45.6-50.8]	63.5	[60.1-66.7]	0.31	0.0618432	92.41
Streptococcus mitis B_5756_13_GCA_002096935_1	Streptococcus mitis SM15_GCA_009496295_1	67.5	[63.6-71.1]	55.7	[53.0-58.4]	66.9	[63.5-70.1]	0.37	0.0448759	94.24
Streptococcus mitis B_5756_13_GCA_002096935_1	Streptococcus mitis U126_S5_GCA_946190085_1	63.3	[59.6-66.9]	53.3	[50.6-56.0]	62.6	[59.3-65.8]	0.14	0.0533217	93.63
Streptococcus mitis B_5756_13_GCA_002096935_1	Streptococcus oralis subsp. oralis ATCC_35037T_GCA_000148565_2	49.5	[46.1-52.9]	31.5	[29.1-34.0]	44.4	[41.4-47.5]	1.09	0.106047	86.93
Streptococcus mitis B_5756_13_GCA_002096935_1	"Streptococcus symci" C17_GCA_006385165.1	60.5	[56.8-64.1]	53.4	[50.7-56.1]	60.2	[57.0-63.4]	0.31	0.0560862	93.30
Streptococcus mitis B_5756_13_GCA_002096935_1	Streptococcus thalassemiae Marseille_Q2617T_GCA_903645285.1	59.9	[56.3-63.5]	49.9	[47.3-52.5]	58.8	[55.6-62.0]	0.22	0.0595738	92.86
Streptococcus mitis B_5756_13_GCA_002096935_1	Streptococcus toyakuensis TP1632_CCUG_75492T_GCA_024346585.1	65.6	[61.8-69.2]	55.1	[52.4-57.8]	65.1	[61.7-68.3]	0.13	0.0494626	93.96
Streptococcus mitis B_5756_13_GCA_002096935_1	"Streptococcus vulneris" DM3B3T_GCA_019218685.1	63.5	[59.7-67.1]	54.2	[51.5-56.9]	63	[59.7-66.2]	0.07	0.0531179	93.85
Streptococcus mitis B6_GCA_000027165_1	"Streptococcus bouchesdurhonensis" Marseille_Q6994_GCA_948472335.1	58.4	[54.8-62.0]	51.7	[49.1-54.4]	58	[54.8-61.2]	0.12	0.0626325	93.30
Streptococcus mitis B6_GCA_000027165_1	Streptococcus chosunensis ChDC_B353_KCOM1699_1_GCA_003626515.1	56.2	[52.6-59.7]	50.4	[47.8-53.1]	55.7	[52.5-58.8]	0.17	0.0702918	92.46
Streptococcus mitis B6_GCA_000027165_1	Streptococcus downii CECT_9732T_GCA_004353325.1	44.6	[41.2-48.0]	31.1	[28.7-33.6]	40.6	[37.6-43.6]	1.15	0.10374	86.44
Streptococcus mitis B6_GCA_000027165_1	Streptococcus gwangjuensis KCOM_1679_ChDC_B345_GCA_003627155.1	55	[51.5-58.5]	50.7	[48.1-53.3]	54.8	[51.6-57.9]	0.22	0.0662649	92.56
Streptococcus mitis B6_GCA_000027165_1	Streptococcus humanilactis IMAU_99125_1T_GCA_019448275.1	59.9	[56.2-63.4]	51.4	[48.7-54.0]	59.2	[55.9-62.3]	0.06	0.0610707	92.99
Streptococcus mitis B6_GCA_000027165_1	Streptococcus isolate PNC_2022_0275_GCA_036785505.1	56	[52.5-59.5]	50.3	[47.7-53.0]	55.5	[52.4-58.6]	0.1	0.0653942	92.65
Streptococcus mitis B6_GCA_000027165_1	Streptococcus mitis 1001175st1_H6_GCA_005844455_1	49.3	[45.8-52.7]	46.6	[44.1-49.2]	48.7	[45.7-51.8]	0.43	0.0747985	91.52
Streptococcus mitis B6_GCA_000027165_1	Streptococcus mitis 11/5_GCA_000385815.1	61.6	[57.9-65.2]	52.1	[49.4-54.8]	60.9	[57.6-64.1]	0.32	0.0572108	93.25
Streptococcus mitis B6_GCA_000027165_1	Streptococcus mitis 13/39_GCA_000385835.1	54.8	[51.3-58.3]	50.9	[48.2-53.5]	54.6	[51.4-57.7]	0.32	0.0637124	92.53
Streptococcus mitis B6_GCA_000027165_1	Streptococcus mitis 21/39_GCA_000506725.1	61.4	[57.7-64.9]	51.8	[49.2-54.5]	60.6	[57.3-63.8]	0.07	0.0579033	93.08
Streptococcus mitis B6_GCA_000027165_1	Streptococcus mitis 27/7_GCA_000506765.1	61.4	[57.7-65.0]	53	[50.3-55.6]	60.9	[57.6-64.1]	0.34	0.0572108	93.23
Streptococcus mitis B6_GCA_000027165_1	Streptococcus mitis 321A_GCA_002005545_1	60	[56.4-63.6]	51.9	[49.2-54.6]	59.4	[56.2-62.6]	0.06	0.0586096	93.02
Streptococcus mitis B6_GCA_000027165_1	Streptococcus mitis 850_SMIT_GCA_001074635_1	56.4	[52.9-59.9]	52.5	[49.9-55.2]	56.4	[53.2-59.5]	0.32	0.059819	93.18
Streptococcus mitis B6_GCA_000027165_1	Streptococcus mitis ATCC_6249_GCA_000146585_1	42.4	[39.1-45.9]	31.1	[28.7-33.6]	39	[36.0-42.0]	1.21	0.108487	86.28
Streptococcus mitis B6_GCA_000027165_1	Streptococcus mitis B_009152_GCA_002096925_1	55.8	[52.2-59.3]	52	[49.3-54.7]	55.7	[52.6-58.8]	0.27	0.0626325	92.90
Streptococcus mitis B6_GCA_000027165_1	Streptococcus mitis B_5756_13_GCA_002096935_1	58.9	[55.3-62.5]	52.4	[49.7-55.1]	58.6	[55.4-61.8]	0.28	0.0581372	93.24
Streptococcus mitis B6_GCA_000027165_1	Streptococcus mitis bv_2_str_F0392_GCA_000221165_2	42.9	[39.5-46.3]	31.5	[29.1-34.0]	39.4	[36.5-42.5]	1.25	0.107658	86.56
Streptococcus mitis B6_GCA_000027165_1	Streptococcus mitis bv_2_str_SK95_GCA_000222705_2	40.7	[37.3-44.2]	31.1	[28.7-33.6]	37.6	[34.7-40.7]	0.82	0.115759	86.24
Streptococcus mitis B6_GCA_000027165_1	Streptococcus mitis DD26_GCA_001579035.1	52.5	[49.0-56.0]	49.8	[47.1-52.4]	52.3	[49.2-55.4]	0.12	0.0668569	92.29
Streptococcus mitis B6_GCA_000027165_1	Streptococcus mitis DD28_GCA_001579045.1	62.1	[58.4-65.7]	52.6	[49.9-55.3]	61.4	[58.1-64.6]	0.33	0.054149	93.34
Streptococcus mitis B6_GCA_000027165_1	Streptococcus mitis E647_GCA_019336965.1	56.9	[53.4-60.5]	46.9	[44.3-49.5]	55.5	[52.3-58.6]	0.01	0.0693234	91.86
Streptococcus mitis B6_GCA_000027165_1	Streptococcus mitis E689_GCA_018985535.1	57.4	[53.8-60.9]	46.2	[43.7-48.8]	55.6	[52.5-58.8]	0.16	0.0680698	91.75
Streptococcus mitis B6_GCA_000027165_1	Streptococcus mitis DRR077018_GCA_912470125.1	59.5	[55.8-63.0]	49.2	[46.6-51.8]	58.2	[55.0-61.4]	0.29	0.0639874	92.42
Streptococcus mitis B6_GCA_000027165_1	Streptococcus mitis KCOM_1350_ChDC_B183_GCA_001281025_1	61.5	[57.8-65.0]	52.6	[49.9-55.3]	60.9	[57.6-64.0]	0.23	0.0583726	93.25
Streptococcus mitis B6_GCA_000027165_1	Streptococcus mitis NCTC 12261T_GCA_000148585.3	64.2	[60.5-67.9]	53.7	[51.0-56.4]	63.6	[60.2-66.8]	0.47	0.0537328	93.39
Streptococcus mitis B6_GCA_000027165_1	Streptococcus mitis OD_310347_11_GCA_002096915_1	58.5	[54.9-62.0]	51.6	[49.0-54.3]	58	[54.8-61.2]	0.09	0.0590885	92.98
Streptococcus mitis B6_GCA_000027165_1	Streptococcus mitis OD_317805_11_GCA_002096845_1	57.7	[54.1-61.2]	51.6	[49.0-54.3]	57.3	[54.1-60.4]	0.19	0.0645437	92.94
Streptococcus mitis B6_GCA_000027165_1	Streptococcus mitis OT25_GCA_000960005_1	61.8	[58.1-65.3]	53.2	[50.5-55.9]	61.3	[58.0-64.5]	0.14	0.0565317	93.40
Streptococcus mitis B6_GCA_000027165_1	Streptococcus mitis RH_12363_08_GCA_002096815_1	56.5	[52.9-60.0]	50.2	[47.6-52.8]	55.9	[52.7-59.0]	0.23	0.0621044	92.43
Streptococcus mitis B6_GCA_000027165_1	Streptococcus mitis RH_17024_08_GCA_002096895_1	59.8	[56.1-63.3]	51.3	[48.6-53.9]	59	[55.8-62.2]	0.42	0.0618432	92.79
Streptococcus mitis B6_GCA_000027165_1	Streptococcus mitis RH_17439_08_GCA_002096855_1	60.9	[57.2-64.5]	51.1	[48.4-53.7]	60	[56.7-63.1]	0.3	0.0593303	93.08
Streptococcus mitis B6_GCA_000027165_1	Streptococcus mitis RH_43861_09_GCA_002096835_1	57.4	[53.8-60.9]	51.3	[48.6-53.9]	57	[53.8-60.1]	0.17	0.0583726	92.86
Streptococcus mitis B6_GCA_000027165_1	Streptococcus mitis RH_50275_GCA_002096755_1	60.1	[56.4-63.6]	52.6	[50.0-55.3]	59.7	[56.4-62.8]	0.13	0.0574401	93.30
Streptococcus mitis B6_GCA_000027165_1	Streptococcus mitis RH_50738_GCA_002096775_1	62.1	[58.4-65.7]	53.3	[50.6-55.9]	61.6	[58.3-64.8]	0.19	0.0565317	93.43
Streptococcus mitis B6_GCA_000027165_1	Streptococcus mitis RH_777_07_GCA_002096765_1	59	[55.3-62.5]	53	[50.3-55.7]	58.8	[55.6-61.9]	0.17	0.0572108	93.36
Streptococcus mitis B6_GCA_000027165_1	Streptococcus mitis RH_8961_GCA_002096735_1	62.5	[58.7-66.1]	52	[49.4-54.7]	61.6	[58.3-64.8]	0.2	0.0615839	93.31
Streptococcus mitis B6_GCA_000027165_1	Streptococcus mitis S04_GCA_023110215.1	58.1	[54.5-61.7]	47.1	[44.6-49.7]	56.5	[53.4-59.7]	0.12	0.0668569	91.94
Streptococcus mitis B6_GCA_000027165_1	Streptococcus mitis S61_GCA_023109105.1	59.7	[56.0-63.2]	47.6	[45.0-50.2]	58	[54.8-61.1]	0.04	0.0671564	91.78
Streptococcus mitis B6_GCA_000027165_1	Streptococcus mitis SK1073_GCA_000220045_2	60	[56.4-63.6]	52.6	[49.9-55.3]	59.6	[56.4-62.8]	0.01	0.0574401	93.02
Streptococcus mitis B6_GCA_000027165_1	Streptococcus mitis SK1080_GCA_000220085_2	60.1	[56.4-63.6]	50.9	[48.2-53.5]	59.2	[56.0-62.4]	0.35	0.0605648	93.00
Streptococcus mitis B6_GCA_000027165_1	Streptococcus mitis SK1126_GCA_000722815_1	56.5	[52.9-60.0]	50.7	[48.0-53.3]	56	[52.9-59.2]	0.39	0.0680698	92.49
Streptococcus mitis B6_GCA_000027165_1	Streptococcus mitis SK137_GCA_000722835_1	62.9	[59.1-66.5]	54	[51.3-56.7]	62.4	[59.1-65.6]	0.15	0.0531179	93.49
Streptococcus mitis B6_GCA_000027165_1	Streptococcus mitis SK137_GCA_000960025_1	62.8	[59.1-66.4]	54.3	[51.6-57.0]	62.4	[59.1-65.6]	0.23	0.0531179	93.56
Streptococcus mitis B6_GCA_000027165_1	Streptococcus mitis SK271_GCA_000724165_1	63	[59.3-66.6]	52.9	[50.2-55.6]	62.3	[59.0-65.5]	0.32	0.0574401	93.35
Streptococcus mitis B6_GCA_000027165_1	Streptococcus mitis SK321_GCA_000148505_2	60	[56.4-63.6]	53.2	[50.5-55.8]	59.7	[56.5-62.9]	0.07	0.059819	93.40
Streptococcus mitis B6_GCA_000027165_1	Streptococcus mitis SK564_GCA_000148525_2	57.6	[54.1-61.2]	50.7	[48.1-53.4]	57.1	[53.9-60.2]	0.25	0.0603145	92.76
Streptococcus mitis B6_GCA_000027165_1	Streptococcus mitis SK569_GCA_000222785_2	61	[57.3-64.6]	50.1	[47.5-52.7]	59.8	[56.6-63.0]	0.24	0.0621044	92.56
Streptococcus mitis B6_GCA_000027165_1	Streptococcus mitis SK575_GCA_000257865_1	61	[57.3-64.6]	51.4	[48.8-54.1]	60.2	[56.9-63.3]	0.23	0.0639874	92.72
Streptococcus mitis B6_GCA_000027165_1	Streptococcus mitis SK578_GCA_000722755_1	53.2	[49.7-56.6]	51	[48.3-53.6]	53.2	[50.1-56.3]	0.03	0.0618432	92.61
Streptococcus mitis B6_GCA_000027165_1	Streptococcus mitis SK579_GCA_000257905_1	57.7	[54.1-61.2]	49.4	[46.8-52.0]	56.8	[53.6-59.9]	0.03	0.0645437	92.36
Streptococcus mitis B6_GCA_000027165_1	Streptococcus mitis SK597_GCA_000148545_2	56	[52.5-59.5]	51.7	[49.0-54.3]	55.9	[52.7-59.0]	0.44	0.0613264	92.85
Streptococcus mitis B6_GCA_000027165_1	Streptococcus mitis SK608_GCA_000722775_1	57.5	[53.9-61.0]	51.8	[49.1-54.5]	57.2	[54.0-60.3]	0.01	0.0600659	92.89
Streptococcus mitis B6_GCA_000027165_1	Streptococcus mitis SK616_GCA_000257805.1	59.5	[55.8-63.0]	49.8	[47.2-52.4]	58.4	[55.2-61.5]	0.21	0.0651085	92.53
Streptococcus mitis B6_GCA_000027165_1	Streptococcus mitis SK629_GCA_000722695.1	58	[54.4-61.6]	49.5	[46.9-52.1]	57.1	[53.9-60.2]	0.56	0.0693234	92.50
Streptococcus mitis B6_GCA_000027165_1	Streptococcus mitis SK637_GCA_000722765_2	71	[67.0-74.6]	59.1	[56.3-61.8]	70.8	[67.3-74.0]	0.3	0.0425838	94.87
Streptococcus mitis B6_GCA_000027165_1	Streptococcus mitis SK642_GCA_000722705_1	58.8	[55.1-62.3]	48.8	[46.2-51.4]	57.5	[54.3-60.6]	0.19	0.0671564	92.29
Streptococcus mitis B6_GCA_000027165_1	Streptococcus mitis SK667_GCA_000722685_1	59.4	[55.7-62.9]	49.2	[46.6-51.8]	58.1	[54.9-61.3]	0.09	0.0653942	92.50
Streptococcus mitis B6_GCA_000027165_1	Streptococcus mitis SM15_GCA_009496295_1	60.1	[56.4-63.7]	52.6	[50.0-55.3]	59.7	[56.4-62.9]	0.09	0.0595738	93.30
Streptococcus mitis B6_GCA_000027165_1	Streptococcus mitis SVGS_061_GCA_001560895_1	54.9	[51.4-58.4]	48.5	[45.9-51.1]	54.1	[51.0-57.2]	0.01	0.0662649	92.16
Streptococcus mitis B6_GCA_000027165_1	Streptococcus mitis U126_S5_GCA_946190085_1	56	[52.5-59.5]	51.5	[48.9-54.2]	55.9	[52.7-59.0]	0.14	0.0621044	92.80
Streptococcus mitis B6_GCA_000027165_1	Streptococcus mitis WTCHG_774611_73015373_GCA_026157205_1	56.8	[53.2-60.3]	52	[49.3-54.6]	56.6	[53.4-59.7]	0.23	0.0603145	92.81
Streptococcus mitis B6_GCA_000027165_1	Streptococcus oralis SK1074_GCA_000257845_1	41	[37.6-44.4]	31.7	[29.3-34.2]	38	[35.0-41.0]	1.3	0.113823	86.51
Streptococcus mitis B6_GCA_000027165_1	Streptococcus oralis SK255_GCA_000215365_2	41.9	[38.5-45.3]	31.7	[29.3-34.2]	38.7	[35.8-41.8]	0.97	0.106845	86.60
Streptococcus mitis B6_GCA_000027165_1	Streptococcus oralis SK304_GCA_000287715_1	40.5	[37.2-44.0]	31.4	[29.0-33.9]	37.6	[34.6-40.6]	0.72	0.110193	86.33
Streptococcus mitis B6_GCA_000027165_1	Streptococcus oralis SK313_ATCC_15914_GCA_000223235_2	43.1	[39.7-46.5]	31.7	[29.3-34.2]	39.7	[36.7-42.7]	1.47	0.111073	86.66
Streptococcus mitis B6_GCA_000027165_1	Streptococcus oralis subsp. dentisani 7746_GCA_000382805.1	41.8	[38.4-45.2]	31.6	[29.2-34.1]	38.6	[35.7-41.7]	0.9	0.12101	86.53
Streptococcus mitis B6_GCA_000027165_1	Streptococcus oralis subsp. dentisani CECT_7747T_GCA_000382825.1	43.2	[39.8-46.6]	31.5	[29.1-34.0]	39.7	[36.7-42.7]	1.19	0.106047	86.38
Streptococcus mitis B6_GCA_000027165_1	Streptococcus oralis subsp. oralis ATCC_35037T_GCA_000148565_2	41.8	[38.5-45.3]	31.4	[29.0-33.9]	38.6	[35.6-41.6]	1.37	0.113823	86.49
Streptococcus mitis B6_GCA_000027165_1	Streptococcus oralis subsp. oralis SK10_GCA_000257495_1	40.2	[36.9-43.7]	31.3	[28.9-33.9]	37.3	[34.4-40.4]	1.32	0.118834	86.43
Streptococcus mitis B6_GCA_000027165_1	Streptococcus oralis subsp. oralis SK141_GCA_000722675.1	43.8	[40.4-47.2]	32	[29.6-34.6]	40.3	[37.3-43.3]	1.17	0.110193	86.66
Streptococcus mitis B6_GCA_000027165_1	Streptococcus oralis subsp. oralis SK143_GCA_000722845.1	40.8	[37.5-44.3]	31.9	[29.5-34.4]	38	[35.0-41.0]	1.27	0.112887	86.66
Streptococcus mitis B6_GCA_000027165_1	Streptococcus oralis subsp. oralis SK610_GCA_000257455_1	40.3	[36.9-43.7]	31.7	[29.3-34.2]	37.5	[34.5-40.5]	1.12	0.107658	86.55
Streptococcus mitis B6_GCA_000027165_1	Streptococcus oralis subsp. oralis Uo5_GCA_000253155_1	41.8	[38.4-45.2]	31.7	[29.3-34.2]	38.6	[35.7-41.7]	1.16	0.10374	86.53
Streptococcus mitis B6_GCA_000027165_1	Streptococcus oralis subsp. tigurinus AZ_3aT_GCA_000344275.1	38.6	[35.3-42.1]	32.1	[29.7-34.6]	36.3	[33.3-39.3]	0.36	0.11197	86.58
Streptococcus mitis B6_GCA_000027165_1	Streptococcus_pneumoniae_670_6B_GCA_000147095_1	51.1	[47.6-54.5]	47	[44.4-49.5]	50.4	[47.4-53.5]	0.39	0.0744324	91.52
Streptococcus mitis B6_GCA_000027165_1	Streptococcus_pneumoniae_TCH8431_19A_GCA_000196595_1	53.1	[49.6-56.6]	46.7	[44.1-49.3]	52.1	[49.0-55.2]	0.14	0.0733545	91.63
Streptococcus mitis B6_GCA_000027165_1	Streptococcus_pseudopneumoniae_ATCC_BAA_960T_CCUG_49455_GCA_000257825_1	53.3	[49.8-56.8]	48.5	[45.9-51.1]	52.7	[49.6-55.8]	0.1	0.0719629	91.98
Streptococcus mitis B6_GCA_000027165_1	Streptococcus_pseudopneumoniae_IS7493_GCA_000221985_1	53.4	[50.0-56.9]	48.2	[45.6-50.8]	52.8	[49.7-55.9]	0.19	0.0737105	92.05
Streptococcus mitis B6_GCA_000027165_1	Streptococcus_pseudopneumoniae_SK674_GCA_000258265_1	52.5	[49.0-56.0]	48.6	[46.0-51.2]	52.1	[49.0-55.1]	0.13	0.0747985	92.10
Streptococcus mitis B6_GCA_000027165_1	"Streptococcus shenyangsis" D19T_GCA_006385785.1	61.6	[57.9-65.2]	49.3	[46.7-52.0]	60.1	[56.9-63.3]	0.04	0.0605648	92.45
Streptococcus mitis B6_GCA_000027165_1	Streptococcus_sp_oral_taxon_058_str_F0407_GCA_000235485_1	41.6	[38.2-45.0]	31.1	[28.7-33.6]	38.3	[35.3-41.3]	1.2	0.107658	86.33
Streptococcus mitis B6_GCA_000027165_1	Streptococcus_sp_SK643_GCA_000259505_1	54.5	[51.0-58.0]	37	[34.6-39.6]	50.4	[47.3-53.4]	0.94	0.0824989	89.23
Streptococcus mitis B6_GCA_000027165_1	"Streptococcus symci" C17_GCA_006385165.1	54.9	[51.4-58.4]	49.6	[47.0-52.2]	54.4	[51.3-57.5]	0.03	0.0651085	92.43
Streptococcus mitis B6_GCA_000027165_1	Streptococcus thalassemiae Marseille_Q2617T_GCA_903645285.1	56.2	[52.7-59.7]	50.1	[47.5-52.8]	55.7	[52.5-58.8]	0.49	0.0593303	92.40
Streptococcus mitis B6_GCA_000027165_1	Streptococcus toyakuensis TP1632_CCUG_75492T_GCA_024346585.1	60.4	[56.7-64.0]	52	[49.4-54.7]	59.8	[56.6-63.0]	0.15	0.0600659	93.03
Streptococcus mitis B6_GCA_000027165_1	"Streptococcus vulneris" DM3B3T_GCA_019218685.1	54	[50.5-57.4]	51.3	[48.7-54.0]	54	[50.8-57.1]	0.21	0.0651085	92.70
Streptococcus mitis bv_2_str_F0392_GCA_000221165_2	"Streptococcus bouchesdurhonensis" Marseille_Q6994_GCA_948472335.1	46.7	[43.3-50.1]	31.7	[29.3-34.2]	42.4	[39.4-45.5]	1.13	0.111073	87.18
Streptococcus mitis bv_2_str_F0392_GCA_000221165_2	Streptococcus chosunensis ChDC_B353_KCOM1699_1_GCA_003626515.1	51	[47.5-54.4]	31	[28.6-33.5]	45.3	[42.3-48.4]	1.08	0.106047	86.80
Streptococcus mitis bv_2_str_F0392_GCA_000221165_2	Streptococcus downii CECT_9732T_GCA_004353325.1	74	[70.1-77.7]	50.7	[48.1-53.4]	70.9	[67.5-74.2]	0.09	0.0588483	93.56
Streptococcus mitis bv_2_str_F0392_GCA_000221165_2	Streptococcus gwangjuensis KCOM_1679_ChDC_B345_GCA_003627155.1	50.6	[47.2-54.0]	31.6	[29.2-34.1]	45.3	[42.3-48.3]	1.03	0.102268	86.93
Streptococcus mitis bv_2_str_F0392_GCA_000221165_2	Streptococcus humanilactis IMAU_99125_1T_GCA_019448275.1	49.6	[46.1-53.0]	31.1	[28.7-33.6]	44.3	[41.3-47.4]	1.19	0.0994698	86.84
Streptococcus mitis bv_2_str_F0392_GCA_000221165_2	Streptococcus isolate PNC_2022_0275_GCA_036785505.1	43.1	[39.7-46.5]	30.9	[28.5-33.4]	39.4	[36.4-42.4]	1.35	0.111073	86.52
Streptococcus mitis bv_2_str_F0392_GCA_000221165_2	Streptococcus mitis 1001175st1_H6_GCA_005844455_1	41.6	[38.2-45.0]	32.1	[29.7-34.6]	38.6	[35.6-41.6]	1.68	0.11676	87.07
Streptococcus mitis bv_2_str_F0392_GCA_000221165_2	Streptococcus mitis 11/5_GCA_000385815.1	51.4	[47.9-54.8]	31.2	[28.8-33.7]	45.7	[42.7-48.7]	0.92	0.106845	86.90
Streptococcus mitis bv_2_str_F0392_GCA_000221165_2	Streptococcus mitis 13/39_GCA_000385835.1	50.5	[47.1-54.0]	31.9	[29.5-34.4]	45.4	[42.4-48.4]	1.57	0.10374	86.85
Streptococcus mitis bv_2_str_F0392_GCA_000221165_2	Streptococcus mitis 21/39_GCA_000506725.1	49.9	[46.5-53.4]	31	[28.6-33.5]	44.6	[41.6-47.6]	1.31	0.100152	86.76
Streptococcus mitis bv_2_str_F0392_GCA_000221165_2	Streptococcus mitis 27/7_GCA_000506765.1	50.3	[46.8-53.7]	31	[28.6-33.5]	44.8	[41.8-47.8]	0.91	0.102268	86.69
Streptococcus mitis bv_2_str_F0392_GCA_000221165_2	Streptococcus mitis 321A_GCA_002005545_1	47.8	[44.4-51.2]	31.4	[29.0-33.9]	43.1	[40.1-46.1]	1.18	0.109331	86.73
Streptococcus mitis bv_2_str_F0392_GCA_000221165_2	Streptococcus mitis 850_SMIT_GCA_001074635_1	47	[43.6-50.5]	31.7	[29.3-34.2]	42.7	[39.7-45.7]	1.57	0.100152	87.01
Streptococcus mitis bv_2_str_F0392_GCA_000221165_2	Streptococcus mitis B_009152_GCA_002096925_1	49.4	[46.0-52.8]	31.8	[29.4-34.3]	44.5	[41.5-47.5]	1.51	0.100846	86.98
Streptococcus mitis bv_2_str_F0392_GCA_000221165_2	Streptococcus mitis B_5756_13_GCA_002096935_1	50.6	[47.2-54.0]	31.1	[28.7-33.7]	45.1	[42.1-48.1]	0.97	0.102997	86.75
Streptococcus mitis bv_2_str_F0392_GCA_000221165_2	Streptococcus mitis bv_2_str_SK95_GCA_000222705_2	73.6	[69.6-77.2]	50.7	[48.1-53.4]	70.6	[67.1-73.8]	0.42	0.0583726	93.52
Streptococcus mitis bv_2_str_F0392_GCA_000221165_2	Streptococcus mitis DD26_GCA_001579035.1	40.5	[37.2-44.0]	31.9	[29.4-34.4]	37.7	[34.7-40.8]	1.37	0.110193	86.27
Streptococcus mitis bv_2_str_F0392_GCA_000221165_2	Streptococcus mitis DD28_GCA_001579045.1	43.2	[39.8-46.6]	31.3	[28.9-33.8]	39.6	[36.6-42.6]	1.57	0.111073	86.54
Streptococcus mitis bv_2_str_F0392_GCA_000221165_2	Streptococcus mitis E647_GCA_019336965.1	50.5	[47.0-53.9]	30.7	[28.4-33.3]	44.8	[41.8-47.9]	1.26	0.102997	86.47
Streptococcus mitis bv_2_str_F0392_GCA_000221165_2	Streptococcus mitis E689_GCA_018985535.1	50.8	[47.3-54.2]	30.7	[28.3-33.2]	45.1	[42.1-48.1]	1.09	0.106845	86.41
Streptococcus mitis bv_2_str_F0392_GCA_000221165_2	Streptococcus mitis DRR077018_GCA_912470125.1	48.1	[44.7-51.5]	31.4	[29.0-33.9]	43.4	[40.4-46.4]	0.96	0.112887	86.44
Streptococcus mitis bv_2_str_F0392_GCA_000221165_2	Streptococcus mitis isolate L3_114_GCA_018364455.1	47.4	[44.0-50.8]	31.2	[28.8-33.7]	42.8	[39.8-45.8]	1.52	0.102997	86.81
Streptococcus mitis bv_2_str_F0392_GCA_000221165_2	Streptococcus mitis KCOM_1350_ChDC_B183_GCA_001281025_1	52.2	[48.7-55.6]	31.5	[29.1-34.0]	46.4	[43.4-49.5]	1.02	0.106047	87.01
Streptococcus mitis bv_2_str_F0392_GCA_000221165_2	Streptococcus mitis OD_310347_11_GCA_002096915_1	52.1	[48.6-55.6]	32	[29.6-34.5]	46.6	[43.6-49.6]	1.16	0.100846	87.18
Streptococcus mitis bv_2_str_F0392_GCA_000221165_2	Streptococcus mitis OD_317805_11_GCA_002096845_1	48.5	[45.1-51.9]	31.1	[28.7-33.6]	43.5	[40.5-46.6]	1.44	0.101551	86.80
Streptococcus mitis bv_2_str_F0392_GCA_000221165_2	Streptococcus mitis OT25_GCA_000960005_1	53.5	[50.0-56.9]	31.9	[29.5-34.4]	47.5	[44.5-50.6]	1.11	0.106047	87.18
Streptococcus mitis bv_2_str_F0392_GCA_000221165_2	Streptococcus mitis RH_12363_08_GCA_002096815_1	50.5	[47.1-54.0]	31.3	[28.9-33.8]	45.1	[42.1-48.2]	1.02	0.104495	86.88
Streptococcus mitis bv_2_str_F0392_GCA_000221165_2	Streptococcus mitis RH_17024_08_GCA_002096895_1	55.7	[52.1-59.2]	31	[28.6-33.5]	48.7	[45.7-51.7]	0.83	0.106047	86.92
Streptococcus mitis bv_2_str_F0392_GCA_000221165_2	Streptococcus mitis RH_17439_08_GCA_002096855_1	49.8	[46.4-53.2]	31.7	[29.3-34.3]	44.7	[41.8-47.8]	0.95	0.102997	87.15
Streptococcus mitis bv_2_str_F0392_GCA_000221165_2	Streptococcus mitis RH_43861_09_GCA_002096835_1	49.8	[46.4-53.3]	31.1	[28.7-33.6]	44.5	[41.5-47.6]	1.08	0.0981375	86.76
Streptococcus mitis bv_2_str_F0392_GCA_000221165_2	Streptococcus mitis RH_50275_GCA_002096755_1	48.1	[44.7-51.5]	31.5	[29.1-34.0]	43.4	[40.4-46.4]	1.38	0.10374	87.12
Streptococcus mitis bv_2_str_F0392_GCA_000221165_2	Streptococcus mitis RH_50738_GCA_002096775_1	51.8	[48.3-55.2]	31.7	[29.3-34.2]	46.2	[43.2-49.2]	1.44	0.102268	87.05
Streptococcus mitis bv_2_str_F0392_GCA_000221165_2	Streptococcus mitis RH_777_07_GCA_002096765_1	50.1	[46.7-53.5]	31.4	[28.9-33.9]	44.8	[41.8-47.9]	1.42	0.0974869	86.80
Streptococcus mitis bv_2_str_F0392_GCA_000221165_2	Streptococcus mitis RH_8961_GCA_002096735_1	53.2	[49.7-56.6]	31.3	[28.9-33.9]	47.1	[44.0-50.1]	1.04	0.10374	86.96
Streptococcus mitis bv_2_str_F0392_GCA_000221165_2	Streptococcus mitis S04_GCA_023110215.1	51.4	[48.0-54.9]	30.7	[28.3-33.2]	45.5	[42.5-48.6]	1.12	0.104495	86.56
Streptococcus mitis bv_2_str_F0392_GCA_000221165_2	Streptococcus mitis S61_GCA_023109105.1	49.6	[46.2-53.0]	30.8	[28.4-33.3]	44.2	[41.2-47.3]	1.29	0.11197	86.42
Streptococcus mitis bv_2_str_F0392_GCA_000221165_2	Streptococcus mitis SK1126_GCA_000722815_1	51.4	[48.0-54.9]	31.6	[29.2-34.1]	45.9	[42.9-48.9]	0.86	0.106047	86.92
Streptococcus mitis bv_2_str_F0392_GCA_000221165_2	Streptococcus mitis SK137_GCA_000722835_1	49.3	[45.9-52.7]	31.3	[28.9-33.8]	44.2	[41.2-47.2]	1.1	0.10374	86.74
Streptococcus mitis bv_2_str_F0392_GCA_000221165_2	Streptococcus mitis SK137_GCA_000960025_1	49.4	[46.0-52.9]	31.5	[29.1-34.0]	44.4	[41.4-47.4]	1.01	0.10374	86.93
Streptococcus mitis bv_2_str_F0392_GCA_000221165_2	Streptococcus mitis SK271_GCA_000724165_1	51.2	[47.8-54.7]	31.9	[29.5-34.4]	45.9	[42.9-48.9]	0.93	0.101551	87.09
Streptococcus mitis bv_2_str_F0392_GCA_000221165_2	Streptococcus mitis SK569_GCA_000222785_2	50.7	[47.2-54.1]	31.6	[29.2-34.1]	45.3	[42.3-48.4]	1.01	0.110193	86.86
Streptococcus mitis bv_2_str_F0392_GCA_000221165_2	Streptococcus mitis SK575_GCA_000257865_1	47.8	[44.4-51.2]	31.1	[28.7-33.6]	43	[40.0-46.1]	1.48	0.107658	86.58
Streptococcus mitis bv_2_str_F0392_GCA_000221165_2	Streptococcus mitis SK578_GCA_000722755_1	50.9	[47.5-54.3]	32	[29.6-34.5]	45.7	[42.7-48.7]	1.28	0.100152	87.11
Streptococcus mitis bv_2_str_F0392_GCA_000221165_2	Streptococcus mitis SK579_GCA_000257905_1	50.5	[47.0-53.9]	31.1	[28.7-33.6]	45	[42.0-48.0]	1.28	0.105264	86.83
Streptococcus mitis bv_2_str_F0392_GCA_000221165_2	Streptococcus mitis SK608_GCA_000722775_1	46.3	[42.9-49.7]	31.3	[28.9-33.8]	42	[39.0-45.0]	1.25	0.105264	86.81
Streptococcus mitis bv_2_str_F0392_GCA_000221165_2	Streptococcus mitis SK616_GCA_000257805.1	49	[45.5-52.4]	31.4	[29.0-33.9]	44	[41.0-47.0]	1.46	0.11197	86.53
Streptococcus mitis bv_2_str_F0392_GCA_000221165_2	Streptococcus mitis SK629_GCA_000722695.1	42.8	[39.4-46.2]	31.8	[29.4-34.3]	39.4	[36.5-42.5]	1.81	0.108487	86.71
Streptococcus mitis bv_2_str_F0392_GCA_000221165_2	Streptococcus mitis SK637_GCA_000722765_2	48	[44.6-51.4]	31.4	[29.0-33.9]	43.3	[40.3-46.3]	0.95	0.108487	86.67
Streptococcus mitis bv_2_str_F0392_GCA_000221165_2	Streptococcus mitis SK642_GCA_000722705_1	46.7	[43.3-50.1]	31.2	[28.8-33.7]	42.2	[39.2-45.2]	1.44	0.111073	86.75
Streptococcus mitis bv_2_str_F0392_GCA_000221165_2	Streptococcus mitis SK667_GCA_000722685_1	46.8	[43.4-50.2]	31.8	[29.4-34.3]	42.5	[39.6-45.6]	1.34	0.102997	86.76
Streptococcus mitis bv_2_str_F0392_GCA_000221165_2	Streptococcus mitis SM15_GCA_009496295_1	51	[47.5-54.4]	31.5	[29.1-34.0]	45.5	[42.5-48.6]	1.34	0.104495	86.97
Streptococcus mitis bv_2_str_F0392_GCA_000221165_2	Streptococcus mitis SVGS_061_GCA_001560895_1	47.1	[43.7-50.5]	31.6	[29.2-34.1]	42.7	[39.7-45.7]	1.26	0.104495	87.04
Streptococcus mitis bv_2_str_F0392_GCA_000221165_2	Streptococcus mitis U126_S5_GCA_946190085_1	47.5	[44.1-51.0]	31.3	[28.9-33.8]	42.9	[39.9-45.9]	1.11	0.102268	86.91
Streptococcus mitis bv_2_str_F0392_GCA_000221165_2	Streptococcus oralis SK1074_GCA_000257845_1	65.8	[62.0-69.5]	43.6	[41.1-46.2]	61.8	[58.5-65.0]	0.06	0.0744324	91.63
Streptococcus mitis bv_2_str_F0392_GCA_000221165_2	Streptococcus oralis SK304_GCA_000287715_1	64.7	[60.9-68.3]	43.8	[41.3-46.3]	60.9	[57.6-64.1]	0.53	0.0702918	91.82
Streptococcus mitis bv_2_str_F0392_GCA_000221165_2	Streptococcus oralis SK313_ATCC_15914_GCA_000223235_2	66.4	[62.6-70.1]	43.7	[41.2-46.3]	62.3	[59.0-65.5]	0.22	0.0755413	91.68
Streptococcus mitis bv_2_str_F0392_GCA_000221165_2	Streptococcus oralis subsp. dentisani 7746_GCA_000382805.1	74.3	[70.4-78.0]	52.5	[49.8-55.2]	71.8	[68.3-75.0]	0.34	0.0563082	93.78
Streptococcus mitis bv_2_str_F0392_GCA_000221165_2	Streptococcus oralis subsp. dentisani CECT_7747T_GCA_000382825.1	76.7	[72.7-80.3]	52.6	[50.0-55.3]	73.8	[70.3-77.0]	0.06	0.0525139	93.98
Streptococcus mitis bv_2_str_F0392_GCA_000221165_2	Streptococcus oralis subsp. oralis ATCC_35037T_GCA_000148565_2	61.1	[57.4-64.7]	44.3	[41.8-46.8]	58.1	[54.9-61.3]	0.12	0.0719629	91.62
Streptococcus mitis bv_2_str_F0392_GCA_000221165_2	Streptococcus oralis subsp. oralis SK10_GCA_000257495_1	59.3	[55.7-62.9]	44	[41.5-46.6]	56.6	[53.4-59.7]	0.07	0.0740698	91.71
Streptococcus mitis bv_2_str_F0392_GCA_000221165_2	Streptococcus oralis subsp. oralis SK141_GCA_000722675.1	66.6	[62.7-70.2]	44.6	[42.1-47.2]	62.7	[59.4-65.9]	0.08	0.0702918	91.81
Streptococcus mitis bv_2_str_F0392_GCA_000221165_2	Streptococcus oralis subsp. oralis SK143_GCA_000722845.1	60	[56.4-63.6]	44.6	[42.0-47.1]	57.4	[54.2-60.5]	0.02	0.0747985	91.72
Streptococcus mitis bv_2_str_F0392_GCA_000221165_2	Streptococcus oralis subsp. oralis SK610_GCA_000257455_1	58.7	[55.1-62.3]	44.1	[41.6-46.7]	56.1	[53.0-59.3]	0.12	0.0723061	91.66
Streptococcus mitis bv_2_str_F0392_GCA_000221165_2	Streptococcus oralis subsp. oralis Uo5_GCA_000253155_1	60.6	[56.9-64.1]	44.2	[41.7-46.8]	57.7	[54.5-60.8]	0.09	0.0744324	91.63
Streptococcus mitis bv_2_str_F0392_GCA_000221165_2	Streptococcus oralis subsp. tigurinus AZ_3aT_GCA_000344275.1	52.5	[49.1-56.0]	43.1	[40.5-45.6]	50.6	[47.6-53.7]	0.89	0.080322	91.23
Streptococcus mitis bv_2_str_F0392_GCA_000221165_2	Streptococcus_pseudopneumoniae_ATCC_BAA_960T_CCUG_49455_GCA_000257825_1	42.2	[38.8-45.6]	31	[28.6-33.6]	38.7	[35.8-41.8]	1.35	0.115759	86.48
Streptococcus mitis bv_2_str_F0392_GCA_000221165_2	Streptococcus_pseudopneumoniae_SK674_GCA_000258265_1	42.1	[38.7-45.5]	30.8	[28.4-33.3]	38.6	[35.6-41.6]	1.38	0.112887	86.32
Streptococcus mitis bv_2_str_F0392_GCA_000221165_2	"Streptococcus shenyangsis" D19T_GCA_006385785.1	50.4	[47.0-53.8]	30.8	[28.4-33.3]	44.8	[41.8-47.8]	1.29	0.102268	86.58
Streptococcus mitis bv_2_str_F0392_GCA_000221165_2	Streptococcus_sp_oral_taxon_058_str_F0407_GCA_000235485_1	72.4	[68.5-76.1]	47.1	[44.5-49.6]	68.3	[64.9-71.6]	0.04	0.0723061	92.34
Streptococcus mitis bv_2_str_F0392_GCA_000221165_2	Streptococcus_sp_SK643_GCA_000259505_1	49.1	[45.7-52.5]	28.8	[26.4-31.3]	43	[40.1-46.1]	2.19	0.117785	85.89
Streptococcus mitis bv_2_str_F0392_GCA_000221165_2	"Streptococcus symci" C17_GCA_006385165.1	52.5	[49.0-55.9]	31	[28.6-33.5]	46.4	[43.4-49.5]	1.28	0.102997	86.96
Streptococcus mitis bv_2_str_F0392_GCA_000221165_2	Streptococcus thalassemiae Marseille_Q2617T_GCA_903645285.1	44.9	[41.5-48.3]	31.2	[28.8-33.7]	40.9	[37.9-43.9]	0.75	0.101551	86.74
Streptococcus mitis bv_2_str_F0392_GCA_000221165_2	Streptococcus toyakuensis TP1632_CCUG_75492T_GCA_024346585.1	49.1	[45.7-52.6]	31.4	[29.0-33.9]	44.1	[41.1-47.2]	1.1	0.112887	86.89
Streptococcus mitis bv_2_str_F0392_GCA_000221165_2	"Streptococcus vulneris" DM3B3T_GCA_019218685.1	51.7	[48.2-55.2]	31.4	[29.0-33.9]	46	[43.0-49.0]	1.04	0.102268	86.88
Streptococcus mitis bv_2_str_SK95_GCA_000222705_2	"Streptococcus bouchesdurhonensis" Marseille_Q6994_GCA_948472335.1	43	[39.6-46.4]	31.9	[29.4-34.4]	39.6	[36.7-42.7]	0.71	0.111073	86.91
Streptococcus mitis bv_2_str_SK95_GCA_000222705_2	Streptococcus chosunensis ChDC_B353_KCOM1699_1_GCA_003626515.1	48.7	[45.3-52.1]	30.7	[28.3-33.2]	43.5	[40.5-46.6]	0.65	0.110193	86.63
Streptococcus mitis bv_2_str_SK95_GCA_000222705_2	Streptococcus downii CECT_9732T_GCA_004353325.1	71.9	[68.0-75.6]	50	[47.4-52.7]	69	[65.5-72.2]	0.33	0.0603145	93.42
Streptococcus mitis bv_2_str_SK95_GCA_000222705_2	Streptococcus gwangjuensis KCOM_1679_ChDC_B345_GCA_003627155.1	49	[45.6-52.5]	31	[28.6-33.6]	43.9	[40.9-46.9]	0.6	0.110193	86.72
Streptococcus mitis bv_2_str_SK95_GCA_000222705_2	Streptococcus humanilactis IMAU_99125_1T_GCA_019448275.1	44.5	[41.1-47.9]	30.9	[28.5-33.4]	40.4	[37.5-43.5]	0.76	0.110193	86.60
Streptococcus mitis bv_2_str_SK95_GCA_000222705_2	Streptococcus isolate PNC_2022_0275_GCA_036785505.1	38.4	[35.1-41.9]	30.8	[28.4-33.3]	35.8	[32.8-38.8]	0.93	0.11478	86.24
Streptococcus mitis bv_2_str_SK95_GCA_000222705_2	Streptococcus mitis 1001175st1_H6_GCA_005844455_1	39	[35.6-42.5]	31.8	[29.4-34.3]	36.5	[33.5-39.5]	1.25	0.115759	86.89
Streptococcus mitis bv_2_str_SK95_GCA_000222705_2	Streptococcus mitis 11/5_GCA_000385815.1	46.1	[42.7-49.5]	31	[28.6-33.5]	41.7	[38.7-44.8]	0.5	0.11478	86.70
Streptococcus mitis bv_2_str_SK95_GCA_000222705_2	Streptococcus mitis 13/39_GCA_000385835.1	48	[44.5-51.4]	31.4	[29.0-33.9]	43.2	[40.3-46.3]	1.15	0.105264	86.64
Streptococcus mitis bv_2_str_SK95_GCA_000222705_2	Streptococcus mitis 21/39_GCA_000506725.1	43.7	[40.3-47.1]	31	[28.6-33.5]	39.9	[36.9-42.9]	0.89	0.111073	86.60
Streptococcus mitis bv_2_str_SK95_GCA_000222705_2	Streptococcus mitis 27/7_GCA_000506765.1	44.8	[41.4-48.2]	31.1	[28.7-33.6]	40.7	[37.8-43.8]	0.49	0.106845	86.64
Streptococcus mitis bv_2_str_SK95_GCA_000222705_2	Streptococcus mitis 321A_GCA_002005545_1	43	[39.7-46.5]	31.1	[28.7-33.6]	39.4	[36.5-42.5]	0.76	0.11197	86.58
Streptococcus mitis bv_2_str_SK95_GCA_000222705_2	Streptococcus mitis 850_SMIT_GCA_001074635_1	43.6	[40.2-47.0]	31.4	[29.0-33.9]	40	[37.0-43.0]	1.14	0.105264	86.89
Streptococcus mitis bv_2_str_SK95_GCA_000222705_2	Streptococcus mitis B_009152_GCA_002096925_1	48.3	[44.9-51.7]	31.4	[29.0-33.9]	43.5	[40.5-46.5]	1.09	0.105264	86.93
Streptococcus mitis bv_2_str_SK95_GCA_000222705_2	Streptococcus mitis B_5756_13_GCA_002096935_1	45.8	[42.4-49.2]	31	[28.6-33.5]	41.5	[38.5-44.5]	0.55	0.104495	86.83
Streptococcus mitis bv_2_str_SK95_GCA_000222705_2	Streptococcus mitis DD26_GCA_001579035.1	36.7	[33.3-40.2]	31.6	[29.2-34.1]	34.6	[31.6-37.6]	0.94	0.1233	86.23
Streptococcus mitis bv_2_str_SK95_GCA_000222705_2	Streptococcus mitis DD28_GCA_001579045.1	40.8	[37.5-44.3]	31.1	[28.7-33.6]	37.7	[34.8-40.8]	1.15	0.108487	86.51
Streptococcus mitis bv_2_str_SK95_GCA_000222705_2	Streptococcus mitis E647_GCA_019336965.1	45.1	[41.8-48.6]	31	[28.6-33.5]	41	[38.0-44.0]	0.84	0.113823	86.49
Streptococcus mitis bv_2_str_SK95_GCA_000222705_2	Streptococcus mitis E689_GCA_018985535.1	46.2	[42.8-49.6]	30.4	[28.0-32.9]	41.6	[38.6-44.6]	0.67	0.115759	86.33
Streptococcus mitis bv_2_str_SK95_GCA_000222705_2	Streptococcus mitis DRR077018_GCA_912470125.1	44.4	[41.0-47.8]	31.2	[28.8-33.7]	40.5	[37.5-43.5]	0.53	0.112887	86.27
Streptococcus mitis bv_2_str_SK95_GCA_000222705_2	Streptococcus mitis isolate L3_114_GCA_018364455.1	43.4	[40.0-46.8]	31.2	[28.8-33.7]	39.7	[36.8-42.8]	1.09	0.107658	86.82
Streptococcus mitis bv_2_str_SK95_GCA_000222705_2	Streptococcus mitis KCOM_1350_ChDC_B183_GCA_001281025_1	48	[44.6-51.4]	31.1	[28.7-33.6]	43.1	[40.1-46.2]	0.59	0.112887	86.86
Streptococcus mitis bv_2_str_SK95_GCA_000222705_2	Streptococcus mitis Nm_65_GCA_014467095_1	41.1	[37.7-44.5]	30.8	[28.4-33.3]	37.8	[34.9-40.9]	0.76	0.113823	86.52
Streptococcus mitis bv_2_str_SK95_GCA_000222705_2	Streptococcus mitis OD_310347_11_GCA_002096915_1	47.3	[43.9-50.7]	31.8	[29.4-34.3]	42.9	[39.9-45.9]	0.73	0.104495	87.18
Streptococcus mitis bv_2_str_SK95_GCA_000222705_2	Streptococcus mitis OD_317805_11_GCA_002096845_1	44.2	[40.8-47.6]	31.2	[28.8-33.7]	40.4	[37.4-43.4]	1.02	0.109331	86.59
Streptococcus mitis bv_2_str_SK95_GCA_000222705_2	Streptococcus mitis OT25_GCA_000960005_1	49.4	[46.0-52.9]	31.4	[29.0-34.0]	44.4	[41.4-47.4]	0.68	0.109331	86.99
Streptococcus mitis bv_2_str_SK95_GCA_000222705_2	Streptococcus mitis RH_12363_08_GCA_002096815_1	48.5	[45.1-51.9]	31.1	[28.7-33.6]	43.5	[40.5-46.5]	0.6	0.11478	86.76
Streptococcus mitis bv_2_str_SK95_GCA_000222705_2	Streptococcus mitis RH_17024_08_GCA_002096895_1	52.1	[48.6-55.5]	30.7	[28.3-33.2]	46	[43.0-49.0]	0.41	0.10374	86.73
Streptococcus mitis bv_2_str_SK95_GCA_000222705_2	Streptococcus mitis RH_17439_08_GCA_002096855_1	45.9	[42.5-49.3]	31.3	[28.9-33.8]	41.6	[38.7-44.7]	0.53	0.112887	86.95
Streptococcus mitis bv_2_str_SK95_GCA_000222705_2	Streptococcus mitis RH_43861_09_GCA_002096835_1	45.7	[42.3-49.1]	30.8	[28.4-33.3]	41.3	[38.4-44.4]	0.66	0.101551	86.74
Streptococcus mitis bv_2_str_SK95_GCA_000222705_2	Streptococcus mitis RH_50275_GCA_002096755_1	47.7	[44.3-51.1]	31.1	[28.7-33.6]	42.9	[39.9-45.9]	0.95	0.108487	86.78
Streptococcus mitis bv_2_str_SK95_GCA_000222705_2	Streptococcus mitis RH_50738_GCA_002096775_1	45.9	[42.6-49.4]	31.4	[29.0-33.9]	41.7	[38.7-44.8]	1.01	0.109331	86.70
Streptococcus mitis bv_2_str_SK95_GCA_000222705_2	Streptococcus mitis RH_777_07_GCA_002096765_1	44.5	[41.2-48.0]	31.5	[29.1-34.0]	40.7	[37.7-43.7]	1	0.100846	86.72
Streptococcus mitis bv_2_str_SK95_GCA_000222705_2	Streptococcus mitis RH_8961_GCA_002096735_1	48	[44.6-51.4]	31.1	[28.7-33.6]	43.1	[40.2-46.2]	0.62	0.108487	86.83
Streptococcus mitis bv_2_str_SK95_GCA_000222705_2	Streptococcus mitis S04_GCA_023110215.1	45.9	[42.5-49.3]	30.6	[28.2-33.1]	41.4	[38.4-44.4]	0.7	0.110193	86.41
Streptococcus mitis bv_2_str_SK95_GCA_000222705_2	Streptococcus mitis S61_GCA_023109105.1	45.9	[42.6-49.4]	30.8	[28.4-33.3]	41.5	[38.5-44.6]	0.86	0.113823	86.23
Streptococcus mitis bv_2_str_SK95_GCA_000222705_2	Streptococcus mitis SK1126_GCA_000722815_1	50.4	[47.0-53.8]	31	[28.6-33.5]	44.9	[41.9-48.0]	0.44	0.104495	86.73
Streptococcus mitis bv_2_str_SK95_GCA_000222705_2	Streptococcus mitis SK137_GCA_000722835_1	44.5	[41.1-47.9]	31	[28.6-33.5]	40.5	[37.5-43.5]	0.68	0.106845	86.76
Streptococcus mitis bv_2_str_SK95_GCA_000222705_2	Streptococcus mitis SK137_GCA_000960025_1	44.5	[41.1-47.9]	31.2	[28.8-33.7]	40.5	[37.6-43.6]	0.59	0.106845	86.71
Streptococcus mitis bv_2_str_SK95_GCA_000222705_2	Streptococcus mitis SK271_GCA_000724165_1	47.2	[43.8-50.6]	31.6	[29.2-34.1]	42.7	[39.8-45.8]	0.51	0.10374	86.83
Streptococcus mitis bv_2_str_SK95_GCA_000222705_2	Streptococcus mitis SK569_GCA_000222785_2	46.7	[43.3-50.2]	31.4	[29.0-33.9]	42.3	[39.3-45.4]	0.58	0.108487	86.60
Streptococcus mitis bv_2_str_SK95_GCA_000222705_2	Streptococcus mitis SK575_GCA_000257865_1	42.7	[39.3-46.1]	30.8	[28.4-33.3]	39.1	[36.1-42.1]	1.05	0.110193	86.56
Streptococcus mitis bv_2_str_SK95_GCA_000222705_2	Streptococcus mitis SK578_GCA_000722755_1	51.5	[48.1-55.0]	31.1	[28.7-33.6]	45.8	[42.7-48.8]	0.85	0.102268	86.88
Streptococcus mitis bv_2_str_SK95_GCA_000222705_2	Streptococcus mitis SK579_GCA_000257905_1	48.5	[45.1-51.9]	31	[28.6-33.5]	43.5	[40.5-46.6]	0.86	0.107658	86.58
Streptococcus mitis bv_2_str_SK95_GCA_000222705_2	Streptococcus mitis SK608_GCA_000722775_1	42	[38.6-45.4]	31.2	[28.8-33.7]	38.6	[35.7-41.7]	0.83	0.11676	86.50
Streptococcus mitis bv_2_str_SK95_GCA_000222705_2	Streptococcus mitis SK616_GCA_000257805.1	45.5	[42.1-48.9]	31.1	[28.7-33.6]	41.3	[38.3-44.3]	1.04	0.115759	86.46
Streptococcus mitis bv_2_str_SK95_GCA_000222705_2	Streptococcus mitis SK629_GCA_000722695.1	40.4	[37.0-43.8]	31.1	[28.7-33.6]	37.4	[34.4-40.4]	1.38	0.117785	86.34
Streptococcus mitis bv_2_str_SK95_GCA_000222705_2	Streptococcus mitis SK637_GCA_000722765_2	45	[41.6-48.4]	30.8	[28.4-33.3]	40.8	[37.8-43.8]	0.53	0.109331	86.48
Streptococcus mitis bv_2_str_SK95_GCA_000222705_2	Streptococcus mitis SK642_GCA_000722705_1	43.2	[39.8-46.6]	30.9	[28.5-33.4]	39.5	[36.5-42.5]	1.01	0.110193	86.50
Streptococcus mitis bv_2_str_SK95_GCA_000222705_2	Streptococcus mitis SK667_GCA_000722685_1	44.4	[41.0-47.8]	31.3	[28.9-33.8]	40.5	[37.6-43.6]	0.92	0.106047	86.38
Streptococcus mitis bv_2_str_SK95_GCA_000222705_2	Streptococcus mitis SM15_GCA_009496295_1	45.1	[41.7-48.5]	31.2	[28.8-33.7]	41	[38.1-44.1]	0.91	0.109331	86.70
Streptococcus mitis bv_2_str_SK95_GCA_000222705_2	Streptococcus mitis SVGS_061_GCA_001560895_1	44.1	[40.7-47.5]	31.2	[28.8-33.7]	40.3	[37.3-43.3]	0.84	0.101551	86.66
Streptococcus mitis bv_2_str_SK95_GCA_000222705_2	Streptococcus mitis U126_S5_GCA_946190085_1	43	[39.6-46.4]	31	[28.6-33.5]	39.4	[36.4-42.4]	0.69	0.107658	86.60
Streptococcus mitis bv_2_str_SK95_GCA_000222705_2	Streptococcus mitis WTCHG_774611_73015373_GCA_026157205_1	42.9	[39.5-46.3]	30.7	[28.3-33.2]	39.2	[36.2-42.2]	0.6	0.119909	86.65
Streptococcus mitis bv_2_str_SK95_GCA_000222705_2	Streptococcus oralis SK1074_GCA_000257845_1	65.1	[61.3-68.7]	43	[40.5-45.6]	61	[57.7-64.1]	0.48	0.0774628	91.52
Streptococcus mitis bv_2_str_SK95_GCA_000222705_2	Streptococcus oralis SK304_GCA_000287715_1	66.3	[62.4-69.9]	43.1	[40.6-45.6]	61.9	[58.6-65.1]	0.11	0.0737105	91.69
Streptococcus mitis bv_2_str_SK95_GCA_000222705_2	Streptococcus oralis SK313_ATCC_15914_GCA_000223235_2	66.4	[62.5-70.0]	42.9	[40.3-45.4]	61.9	[58.6-65.1]	0.64	0.0766828	91.53
Streptococcus mitis bv_2_str_SK95_GCA_000222705_2	Streptococcus oralis subsp. dentisani 7746_GCA_000382805.1	74.7	[70.7-78.3]	52	[49.3-54.6]	71.9	[68.4-75.1]	0.08	0.0600659	93.75
Streptococcus mitis bv_2_str_SK95_GCA_000222705_2	Streptococcus oralis subsp. dentisani CECT_7747T_GCA_000382825.1	75	[71.0-78.6]	51.1	[48.5-53.7]	71.8	[68.4-75.1]	0.37	0.0581372	93.54
Streptococcus mitis bv_2_str_SK95_GCA_000222705_2	Streptococcus oralis subsp. oralis ATCC_35037T_GCA_000148565_2	60.1	[56.4-63.6]	43.1	[40.6-45.7]	56.9	[53.7-60.0]	0.54	0.0726524	91.52
Streptococcus mitis bv_2_str_SK95_GCA_000222705_2	Streptococcus oralis subsp. oralis SK10_GCA_000257495_1	58.7	[55.1-62.3]	43.2	[40.7-45.8]	55.8	[52.7-59.0]	0.49	0.0747985	91.62
Streptococcus mitis bv_2_str_SK95_GCA_000222705_2	Streptococcus oralis subsp. oralis SK141_GCA_000722675.1	60.3	[56.6-63.8]	43.8	[41.2-46.3]	57.3	[54.1-60.4]	0.35	0.0755413	91.55
Streptococcus mitis bv_2_str_SK95_GCA_000222705_2	Streptococcus oralis subsp. oralis SK143_GCA_000722845.1	60.2	[56.5-63.7]	43.6	[41.1-46.2]	57.2	[54.0-60.3]	0.45	0.0790711	91.58
Streptococcus mitis bv_2_str_SK95_GCA_000222705_2	Streptococcus oralis subsp. oralis SK610_GCA_000257455_1	61	[57.3-64.5]	43.1	[40.6-45.7]	57.6	[54.4-60.8]	0.3	0.0747985	91.55
Streptococcus mitis bv_2_str_SK95_GCA_000222705_2	Streptococcus oralis subsp. oralis Uo5_GCA_000253155_1	62.1	[58.4-65.7]	43.2	[40.7-45.8]	58.6	[55.4-61.8]	0.33	0.0716227	91.53
Streptococcus mitis bv_2_str_SK95_GCA_000222705_2	Streptococcus oralis subsp. tigurinus AZ_3aT_GCA_000344275.1	52.3	[48.8-55.7]	42.3	[39.8-44.8]	50.2	[47.2-53.3]	0.47	0.0872439	91.12
Streptococcus mitis bv_2_str_SK95_GCA_000222705_2	Streptococcus_pseudopneumoniae_ATCC_BAA_960T_CCUG_49455_GCA_000257825_1	38.6	[35.3-42.1]	30.9	[28.5-33.4]	35.9	[33.0-39.0]	0.92	0.117785	86.41
Streptococcus mitis bv_2_str_SK95_GCA_000222705_2	Streptococcus_pseudopneumoniae_SK674_GCA_000258265_1	38.6	[35.3-42.1]	30.8	[28.4-33.3]	35.9	[33.0-39.0]	0.95	0.119909	86.37
Streptococcus mitis bv_2_str_SK95_GCA_000222705_2	"Streptococcus shenyangsis" D19T_GCA_006385785.1	44.8	[41.4-48.2]	30.5	[28.1-33.0]	40.6	[37.6-43.6]	0.87	0.111073	86.41
Streptococcus mitis bv_2_str_SK95_GCA_000222705_2	Streptococcus_sp_oral_taxon_058_str_F0407_GCA_000235485_1	73.9	[69.9-77.5]	47.2	[44.7-49.8]	69.6	[66.2-72.9]	0.38	0.0639874	92.63
Streptococcus mitis bv_2_str_SK95_GCA_000222705_2	Streptococcus_sp_SK643_GCA_000259505_1	46.2	[42.8-49.6]	28.6	[26.2-31.1]	40.9	[37.9-43.9]	1.76	0.12827	85.52
Streptococcus mitis bv_2_str_SK95_GCA_000222705_2	"Streptococcus symci" C17_GCA_006385165.1	51.1	[47.6-54.5]	30.7	[28.3-33.2]	45.2	[42.2-48.3]	0.85	0.109331	86.94
Streptococcus mitis bv_2_str_SK95_GCA_000222705_2	Streptococcus thalassemiae Marseille_Q2617T_GCA_903645285.1	42.3	[38.9-45.7]	30.7	[28.3-33.2]	38.7	[35.8-41.8]	0.33	0.113823	86.53
Streptococcus mitis bv_2_str_SK95_GCA_000222705_2	Streptococcus toyakuensis TP1632_CCUG_75492T_GCA_024346585.1	44.3	[40.9-47.7]	31.1	[28.7-33.6]	40.4	[37.4-43.4]	0.68	0.11676	86.75
Streptococcus mitis bv_2_str_SK95_GCA_000222705_2	"Streptococcus vulneris" DM3B3T_GCA_019218685.1	49.1	[45.7-52.5]	30.9	[28.5-33.4]	43.9	[40.9-46.9]	0.62	0.108487	86.89
Streptococcus mitis DD26_GCA_001579035.1	"Streptococcus bouchesdurhonensis" Marseille_Q6994_GCA_948472335.1	54.8	[51.3-58.3]	53.2	[50.5-55.9]	55.1	[52.0-58.2]	0.23	0.0639874	93.24
Streptococcus mitis DD26_GCA_001579035.1	Streptococcus chosunensis ChDC_B353_KCOM1699_1_GCA_003626515.1	49.5	[46.1-53.0]	48.9	[46.3-51.5]	49.5	[46.4-52.5]	0.29	0.0726524	92.04
Streptococcus mitis DD26_GCA_001579035.1	Streptococcus downii CECT_9732T_GCA_004353325.1	39.7	[36.4-43.2]	31.7	[29.3-34.2]	37	[34.1-40.1]	1.27	0.104495	86.52
Streptococcus mitis DD26_GCA_001579035.1	Streptococcus gwangjuensis KCOM_1679_ChDC_B345_GCA_003627155.1	48.6	[45.1-52.0]	49.2	[46.5-51.8]	48.6	[45.6-51.7]	0.34	0.0751681	92.07
Streptococcus mitis DD26_GCA_001579035.1	Streptococcus humanilactis IMAU_99125_1T_GCA_019448275.1	57	[53.4-60.5]	52.6	[49.9-55.3]	56.9	[53.8-60.1]	0.18	0.0665597	93.13
Streptococcus mitis DD26_GCA_001579035.1	Streptococcus isolate PNC_2022_0275_GCA_036785505.1	60.7	[57.0-64.3]	56.3	[53.6-59.1]	61.1	[57.8-64.3]	0.02	0.0543589	93.93
Streptococcus mitis DD26_GCA_001579035.1	Streptococcus mitis 1001175st1_H6_GCA_005844455_1	49.5	[46.1-53.0]	47.5	[44.9-50.1]	49.2	[46.1-52.2]	0.31	0.0774628	91.61
Streptococcus mitis DD26_GCA_001579035.1	Streptococcus mitis 321A_GCA_002005545_1	56.7	[53.1-60.2]	52.9	[50.2-55.6]	56.7	[53.6-59.9]	0.18	0.0595738	93.07
Streptococcus mitis DD26_GCA_001579035.1	Streptococcus mitis B_009152_GCA_002096925_1	51.4	[47.9-54.8]	49.8	[47.2-52.5]	51.3	[48.3-54.4]	0.15	0.0671564	92.42
Streptococcus mitis DD26_GCA_001579035.1	Streptococcus mitis B_5756_13_GCA_002096935_1	55.5	[52.0-59.0]	50.1	[47.5-52.8]	55	[51.9-58.2]	0.4	0.0634394	92.63
Streptococcus mitis DD26_GCA_001579035.1	Streptococcus mitis DD28_GCA_001579045.1	56.4	[52.8-59.9]	53	[50.3-55.7]	56.5	[53.3-59.6]	0.21	0.0628995	93.22
Streptococcus mitis DD26_GCA_001579035.1	Streptococcus mitis E647_GCA_019336965.1	54.2	[50.7-57.6]	45.7	[43.1-48.2]	52.8	[49.7-55.8]	0.11	0.0740698	91.49
Streptococcus mitis DD26_GCA_001579035.1	Streptococcus mitis E689_GCA_018985535.1	50.5	[47.1-54.0]	44.8	[42.3-47.4]	49.4	[46.4-52.5]	0.28	0.0726524	91.25
Streptococcus mitis DD26_GCA_001579035.1	Streptococcus mitis DRR077018_GCA_912470125.1	54.1	[50.6-57.6]	48.8	[46.1-51.4]	53.5	[50.4-56.6]	0.41	0.0744324	92.21
Streptococcus mitis DD26_GCA_001579035.1	Streptococcus mitis OD_310347_11_GCA_002096915_1	53.2	[49.7-56.7]	48.4	[45.8-51.0]	52.6	[49.5-55.7]	0.21	0.0693234	92.18
Streptococcus mitis DD26_GCA_001579035.1	Streptococcus mitis OD_317805_11_GCA_002096845_1	58	[54.4-61.5]	52.6	[49.9-55.3]	57.8	[54.6-60.9]	0.08	0.0628995	93.02
Streptococcus mitis DD26_GCA_001579035.1	Streptococcus mitis RH_12363_08_GCA_002096815_1	48.5	[45.1-52.0]	48.9	[46.3-51.5]	48.6	[45.5-51.6]	0.35	0.0774628	91.96
Streptococcus mitis DD26_GCA_001579035.1	Streptococcus mitis RH_17024_08_GCA_002096895_1	53.6	[50.1-57.1]	49.9	[47.2-52.5]	53.3	[50.2-56.4]	0.53	0.0730018	92.36
Streptococcus mitis DD26_GCA_001579035.1	Streptococcus mitis RH_17439_08_GCA_002096855_1	55.5	[52.0-59.0]	48.5	[45.9-51.1]	54.7	[51.5-57.8]	0.42	0.0683793	92.24
Streptococcus mitis DD26_GCA_001579035.1	Streptococcus mitis RH_43861_09_GCA_002096835_1	54.7	[51.2-58.2]	49.5	[46.8-52.1]	54.2	[51.1-57.3]	0.29	0.0671564	92.54
Streptococcus mitis DD26_GCA_001579035.1	Streptococcus mitis RH_50275_GCA_002096755_1	52.4	[48.9-55.9]	50	[47.4-52.6]	52.3	[49.2-55.4]	0.01	0.0706202	92.36
Streptococcus mitis DD26_GCA_001579035.1	Streptococcus mitis RH_50738_GCA_002096775_1	55.9	[52.3-59.4]	50.5	[47.9-53.1]	55.5	[52.3-58.6]	0.07	0.064825	92.76
Streptococcus mitis DD26_GCA_001579035.1	Streptococcus mitis RH_777_07_GCA_002096765_1	53.3	[49.8-56.7]	49.6	[47.0-52.3]	53	[49.9-56.0]	0.05	0.0651085	92.48
Streptococcus mitis DD26_GCA_001579035.1	Streptococcus mitis RH_8961_GCA_002096735_1	55.4	[51.9-58.9]	49.8	[47.2-52.4]	54.9	[51.7-58.0]	0.32	0.0671564	92.67
Streptococcus mitis DD26_GCA_001579035.1	Streptococcus mitis S04_GCA_023110215.1	52.2	[48.7-55.6]	45.3	[42.8-47.9]	51	[47.9-54.0]	0.24	0.0709514	91.29
Streptococcus mitis DD26_GCA_001579035.1	Streptococcus mitis S61_GCA_023109105.1	53	[49.5-56.5]	45.3	[42.7-47.8]	51.7	[48.6-54.7]	0.08	0.0816138	91.30
Streptococcus mitis DD26_GCA_001579035.1	Streptococcus mitis SM15_GCA_009496295_1	56.4	[52.8-59.9]	50.3	[47.6-52.9]	55.9	[52.7-59.0]	0.03	0.0642645	92.80
Streptococcus mitis DD26_GCA_001579035.1	Streptococcus mitis U126_S5_GCA_946190085_1	55.1	[51.6-58.6]	52.1	[49.5-54.8]	55.2	[52.0-58.3]	0.25	0.0665597	92.95
Streptococcus mitis DD26_GCA_001579035.1	Streptococcus mitis WTCHG_774611_73015373_GCA_026157205_1	58.2	[54.6-61.8]	51.8	[49.1-54.4]	57.8	[54.6-61.0]	0.34	0.0621044	92.91
Streptococcus mitis DD26_GCA_001579035.1	"Streptococcus shenyangsis" D19T_GCA_006385785.1	53.4	[49.9-56.9]	49.2	[46.6-51.9]	53	[49.9-56.1]	0.08	0.0702918	92.27
Streptococcus mitis DD26_GCA_001579035.1	"Streptococcus symci" C17_GCA_006385165.1	49	[45.6-52.4]	48.6	[46.0-51.2]	48.9	[45.9-52.0]	0.09	0.0762985	92.04
Streptococcus mitis DD26_GCA_001579035.1	Streptococcus thalassemiae Marseille_Q2617T_GCA_903645285.1	63.8	[60.1-67.4]	56.2	[53.5-58.9]	63.8	[60.5-67.0]	0.61	0.0489202	93.83
Streptococcus mitis DD26_GCA_001579035.1	Streptococcus toyakuensis TP1632_CCUG_75492T_GCA_024346585.1	56	[52.4-59.5]	50.9	[48.2-53.5]	55.6	[52.5-58.7]	0.26	0.0637124	92.73
Streptococcus mitis DD26_GCA_001579035.1	"Streptococcus vulneris" DM3B3T_GCA_019218685.1	48.2	[44.8-51.7]	49.3	[46.7-51.9]	48.4	[45.4-51.4]	0.32	0.0744324	92.16
Streptococcus mitis DD28_GCA_001579045.1	"Streptococcus bouchesdurhonensis" Marseille_Q6994_GCA_948472335.1	59.9	[56.2-63.4]	51.9	[49.3-54.6]	59.3	[56.1-62.5]	0.44	0.0618432	93.23
Streptococcus mitis DD28_GCA_001579045.1	Streptococcus chosunensis ChDC_B353_KCOM1699_1_GCA_003626515.1	50.3	[46.9-53.7]	49	[46.4-51.7]	50.2	[47.1-53.2]	0.5	0.0716227	91.99
Streptococcus mitis DD28_GCA_001579045.1	Streptococcus downii CECT_9732T_GCA_004353325.1	43	[39.7-46.5]	31.2	[28.8-33.7]	39.5	[36.5-42.5]	1.48	0.107658	86.76
Streptococcus mitis DD28_GCA_001579045.1	Streptococcus gwangjuensis KCOM_1679_ChDC_B345_GCA_003627155.1	52.1	[48.6-55.5]	50.4	[47.8-53.0]	52.1	[49.0-55.1]	0.55	0.0680698	92.37
Streptococcus mitis DD28_GCA_001579045.1	Streptococcus humanilactis IMAU_99125_1T_GCA_019448275.1	60.3	[56.7-63.9]	52.5	[49.8-55.2]	59.9	[56.6-63.0]	0.39	0.0645437	93.24
Streptococcus mitis DD28_GCA_001579045.1	Streptococcus isolate PNC_2022_0275_GCA_036785505.1	60.1	[56.4-63.6]	53.7	[51.0-56.4]	59.9	[56.7-63.1]	0.23	0.0554283	93.58
Streptococcus mitis DD28_GCA_001579045.1	Streptococcus mitis 1001175st1_H6_GCA_005844455_1	50.7	[47.3-54.2]	47.6	[45.0-50.2]	50.2	[47.2-53.3]	0.1	0.0730018	91.72
Streptococcus mitis DD28_GCA_001579045.1	Streptococcus mitis 321A_GCA_002005545_1	59.9	[56.2-63.4]	52.8	[50.2-55.5]	59.5	[56.3-62.7]	0.39	0.0593303	93.26
Streptococcus mitis DD28_GCA_001579045.1	Streptococcus mitis B_009152_GCA_002096925_1	52.9	[49.4-56.3]	50.9	[48.3-53.6]	52.9	[49.8-56.0]	0.06	0.0651085	92.69
Streptococcus mitis DD28_GCA_001579045.1	Streptococcus mitis B_5756_13_GCA_002096935_1	55.3	[51.8-58.8]	50.2	[47.6-52.8]	54.9	[51.8-58.0]	0.6	0.0593303	92.80
Streptococcus mitis DD28_GCA_001579045.1	Streptococcus mitis E647_GCA_019336965.1	57.2	[53.6-60.7]	45.6	[43.0-48.1]	55.3	[52.1-58.4]	0.32	0.0709514	91.68
Streptococcus mitis DD28_GCA_001579045.1	Streptococcus mitis E689_GCA_018985535.1	57	[53.4-60.5]	46.1	[43.6-48.7]	55.3	[52.1-58.4]	0.48	0.0706202	91.80
Streptococcus mitis DD28_GCA_001579045.1	Streptococcus mitis OD_310347_11_GCA_002096915_1	59.5	[55.9-63.1]	49.9	[47.3-52.6]	58.5	[55.3-61.7]	0.42	0.0610707	92.71
Streptococcus mitis DD28_GCA_001579045.1	Streptococcus mitis OD_317805_11_GCA_002096845_1	60.3	[56.7-63.9]	52.4	[49.7-55.1]	59.8	[56.6-63.0]	0.13	0.0600659	93.19
Streptococcus mitis DD28_GCA_001579045.1	Streptococcus mitis RH_12363_08_GCA_002096815_1	50.5	[47.1-54.0]	49	[46.4-51.6]	50.4	[47.3-53.5]	0.55	0.0699663	92.14
Streptococcus mitis DD28_GCA_001579045.1	Streptococcus mitis RH_17024_08_GCA_002096895_1	54.5	[51.0-58.0]	49.7	[47.1-52.4]	54.1	[50.9-57.2]	0.74	0.0693234	92.35
Streptococcus mitis DD28_GCA_001579045.1	Streptococcus mitis RH_17439_08_GCA_002096855_1	57.6	[54.0-61.2]	48.9	[46.3-51.5]	56.6	[53.4-59.7]	0.62	0.0651085	92.53
Streptococcus mitis DD28_GCA_001579045.1	Streptococcus mitis RH_43861_09_GCA_002096835_1	56.1	[52.5-59.6]	49.5	[46.8-52.1]	55.4	[52.2-58.5]	0.5	0.0651085	92.59
Streptococcus mitis DD28_GCA_001579045.1	Streptococcus mitis RH_50275_GCA_002096755_1	61.6	[57.9-65.2]	50.6	[47.9-53.2]	60.4	[57.2-63.6]	0.2	0.0600659	93.06
Streptococcus mitis DD28_GCA_001579045.1	Streptococcus mitis RH_50738_GCA_002096775_1	62	[58.3-65.6]	51.6	[48.9-54.2]	61.1	[57.8-64.2]	0.14	0.0590885	93.12
Streptococcus mitis DD28_GCA_001579045.1	Streptococcus mitis RH_777_07_GCA_002096765_1	57.6	[54.0-61.1]	51.2	[48.5-53.8]	57.1	[53.9-60.2]	0.15	0.0586096	92.93
Streptococcus mitis DD28_GCA_001579045.1	Streptococcus mitis RH_8961_GCA_002096735_1	62.6	[58.8-66.2]	50.6	[48.0-53.2]	61.3	[58.0-64.5]	0.53	0.0628995	93.02
Streptococcus mitis DD28_GCA_001579045.1	Streptococcus mitis S04_GCA_023110215.1	56.1	[52.6-59.6]	45.9	[43.3-48.5]	54.5	[51.3-57.6]	0.45	0.0690061	91.67
Streptococcus mitis DD28_GCA_001579045.1	Streptococcus mitis S61_GCA_023109105.1	58.2	[54.6-61.7]	47.2	[44.6-49.8]	56.6	[53.4-59.7]	0.29	0.0690061	91.69
Streptococcus mitis DD28_GCA_001579045.1	Streptococcus mitis SM15_GCA_009496295_1	60.3	[56.7-63.9]	50.7	[48.0-53.3]	59.4	[56.1-62.5]	0.24	0.0590885	92.91
Streptococcus mitis DD28_GCA_001579045.1	Streptococcus mitis U126_S5_GCA_946190085_1	57.5	[53.9-61.0]	52.4	[49.7-55.0]	57.3	[54.1-60.5]	0.46	0.0634394	93.01
Streptococcus mitis DD28_GCA_001579045.1	Streptococcus mitis WTCHG_774611_73015373_GCA_026157205_1	58.3	[54.7-61.8]	52.4	[49.7-55.0]	58	[54.8-61.2]	0.55	0.0605648	93.21
Streptococcus mitis DD28_GCA_001579045.1	"Streptococcus symci" C17_GCA_006385165.1	49.9	[46.5-53.4]	49.1	[46.5-51.7]	49.9	[46.8-52.9]	0.3	0.0699663	92.14
Streptococcus mitis DD28_GCA_001579045.1	Streptococcus thalassemiae Marseille_Q2617T_GCA_903645285.1	58.7	[55.0-62.2]	53.2	[50.5-55.8]	58.5	[55.3-61.7]	0.82	0.0579033	93.39
Streptococcus mitis DD28_GCA_001579045.1	Streptococcus toyakuensis TP1632_CCUG_75492T_GCA_024346585.1	57.5	[53.9-61.0]	50.9	[48.2-53.5]	57	[53.8-60.1]	0.47	0.064825	92.76
Streptococcus mitis DD28_GCA_001579045.1	"Streptococcus vulneris" DM3B3T_GCA_019218685.1	50.2	[46.7-53.6]	49.1	[46.5-51.7]	50.1	[47.0-53.2]	0.53	0.0733545	92.31
Streptococcus mitis E647_GCA_019336965.1	"Streptococcus bouchesdurhonensis" Marseille_Q6994_GCA_948472335.1	61.1	[57.4-64.7]	47.4	[44.9-50.0]	59.1	[55.9-62.3]	0.13	0.0653942	92.68
Streptococcus mitis E647_GCA_019336965.1	Streptococcus humanilactis IMAU_99125_1T_GCA_019448275.1	61.3	[57.6-64.9]	46.4	[43.8-49.0]	59	[55.8-62.2]	0.07	0.0686914	91.99
Streptococcus mitis E647_GCA_019336965.1	Streptococcus isolate PNC_2022_0275_GCA_036785505.1	55.5	[51.9-58.9]	45.2	[42.7-47.8]	53.7	[50.6-56.8]	0.09	0.0709514	91.74
Streptococcus mitis E647_GCA_019336965.1	Streptococcus mitis DRR077018_GCA_912470125.1	66.3	[62.5-70.0]	45.1	[42.5-47.6]	62.7	[59.4-65.9]	0.3	0.0751681	91.54
Streptococcus mitis E647_GCA_019336965.1	Streptococcus mitis S04_GCA_023110215.1	78.8	[74.8-82.2]	67.3	[64.3-70.2]	79.4	[75.9-82.4]	0.13	0.0300913	96.41
Streptococcus mitis E647_GCA_019336965.1	Streptococcus mitis S61_GCA_023109105.1	66.2	[62.3-69.8]	45.2	[42.7-47.8]	62.6	[59.3-65.8]	0.03	0.0699663	91.62
Streptococcus mitis E647_GCA_019336965.1	Streptococcus mitis U126_S5_GCA_946190085_1	58.5	[54.8-62.0]	46.3	[43.7-48.8]	56.6	[53.4-59.7]	0.15	0.0671564	92.03
Streptococcus mitis E647_GCA_019336965.1	Streptococcus oralis subsp. oralis ATCC_35037T_GCA_000148565_2	46.4	[43.0-49.8]	30.8	[28.4-33.3]	41.9	[38.9-44.9]	1.38	0.108487	86.36
Streptococcus mitis E647_GCA_019336965.1	Streptococcus thalassemiae Marseille_Q2617T_GCA_903645285.1	59.1	[55.4-62.6]	45.4	[42.8-47.9]	56.8	[53.6-59.9]	0.51	0.0709514	91.66
Streptococcus mitis E647_GCA_019336965.1	Streptococcus toyakuensis TP1632_CCUG_75492T_GCA_024346585.1	62.4	[58.7-66.0]	46.8	[44.2-49.4]	60	[56.8-63.2]	0.16	0.0716227	92.19
Streptococcus mitis E689_GCA_018985535.1	"Streptococcus bouchesdurhonensis" Marseille_Q6994_GCA_948472335.1	60	[56.3-63.6]	47.1	[44.5-49.7]	58.1	[54.9-61.3]	0.04	0.0674584	92.52
Streptococcus mitis E689_GCA_018985535.1	Streptococcus humanilactis IMAU_99125_1T_GCA_019448275.1	61.1	[57.4-64.6]	46.6	[44.1-49.2]	58.8	[55.6-62.0]	0.1	0.0653942	92.00
Streptococcus mitis E689_GCA_018985535.1	Streptococcus isolate PNC_2022_0275_GCA_036785505.1	55.5	[52.0-59.0]	45	[42.5-47.6]	53.7	[50.6-56.8]	0.26	0.0702918	91.48
Streptococcus mitis E689_GCA_018985535.1	Streptococcus mitis E647_GCA_019336965.1	77.5	[73.5-81.1]	68.3	[65.3-71.1]	78.5	[75.1-81.6]	0.17	0.0311746	96.51
Streptococcus mitis E689_GCA_018985535.1	Streptococcus mitis DRR077018_GCA_912470125.1	64.4	[60.6-68.0]	44.7	[42.2-47.3]	61	[57.7-64.1]	0.13	0.0778587	91.42
Streptococcus mitis E689_GCA_018985535.1	Streptococcus mitis S04_GCA_023110215.1	88.1	[84.7-90.9]	67	[64.0-69.8]	87.1	[84.1-89.6]	0.03	0.0276006	96.41
Streptococcus mitis E689_GCA_018985535.1	Streptococcus mitis S61_GCA_023109105.1	67.7	[63.9-71.4]	44.6	[42.0-47.1]	63.6	[60.3-66.8]	0.19	0.0716227	91.48
Streptococcus mitis E689_GCA_018985535.1	Streptococcus mitis U126_S5_GCA_946190085_1	60.1	[56.4-63.6]	46.4	[43.9-49.0]	57.9	[54.7-61.1]	0.02	0.0671564	92.03
Streptococcus mitis E689_GCA_018985535.1	Streptococcus oralis subsp. oralis ATCC_35037T_GCA_000148565_2	47.9	[44.5-51.3]	30.6	[28.2-33.1]	42.9	[39.9-45.9]	1.21	0.109331	86.23
Streptococcus mitis E689_GCA_018985535.1	Streptococcus thalassemiae Marseille_Q2617T_GCA_903645285.1	56	[52.4-59.5]	44.7	[42.2-47.3]	54	[50.9-57.1]	0.34	0.0730018	91.45
Streptococcus mitis E689_GCA_018985535.1	Streptococcus toyakuensis TP1632_CCUG_75492T_GCA_024346585.1	62.2	[58.4-65.7]	46.9	[44.3-49.5]	59.9	[56.6-63.0]	0.01	0.0693234	92.20
Streptococcus mitis E689_GCA_018985535.1	"Streptococcus vulneris" DM3B3T_GCA_019218685.1	58.9	[55.3-62.5]	45.8	[43.2-48.4]	56.8	[53.6-59.9]	0.05	0.0677629	91.78
Streptococcus mitis DRR077018_GCA_912470125.1	"Streptococcus bouchesdurhonensis" Marseille_Q6994_GCA_948472335.1	58.3	[54.7-61.9]	49.8	[47.1-52.4]	57.4	[54.2-60.5]	0.18	0.0712856	92.90
Streptococcus mitis DRR077018_GCA_912470125.1	Streptococcus mitis DD28_GCA_001579045.1	57.6	[54.0-61.1]	49.7	[47.1-52.4]	56.8	[53.6-59.9]	0.62	0.0671564	92.51
Streptococcus mitis DRR077018_GCA_912470125.1	Streptococcus mitis KCOM_1350_ChDC_B183_GCA_001281025_1	66.9	[63.0-70.5]	49.6	[46.9-52.2]	64.6	[61.2-67.8]	0.06	0.0595738	92.69
Streptococcus mitis DRR077018_GCA_912470125.1	Streptococcus mitis NCTC 12261T_GCA_000148585.3	66.2	[62.4-69.9]	50	[47.4-52.7]	64.2	[60.9-67.4]	0.18	0.0618432	92.76
Streptococcus mitis DRR077018_GCA_912470125.1	Streptococcus mitis OD_317805_11_GCA_002096845_1	64.7	[60.9-68.3]	50.9	[48.2-53.5]	63.2	[59.9-66.4]	0.48	0.0637124	92.91
Streptococcus mitis DRR077018_GCA_912470125.1	Streptococcus mitis OT25_GCA_000960005_1	65.3	[61.4-68.9]	49.9	[47.3-52.6]	63.4	[60.0-66.6]	0.15	0.0623675	92.83
Streptococcus mitis DRR077018_GCA_912470125.1	Streptococcus mitis RH_12363_08_GCA_002096815_1	61.2	[57.5-64.8]	47.1	[44.5-49.7]	59.1	[55.9-62.3]	0.06	0.0699663	92.04
Streptococcus mitis DRR077018_GCA_912470125.1	Streptococcus mitis RH_17024_08_GCA_002096895_1	67.7	[63.9-71.4]	48.5	[45.9-51.1]	65	[61.6-68.2]	0.13	0.0662649	92.27
Streptococcus mitis DRR077018_GCA_912470125.1	Streptococcus mitis RH_17439_08_GCA_002096855_1	64.2	[60.4-67.8]	48.7	[46.1-51.3]	62.1	[58.8-65.3]	0.01	0.0662649	92.53
Streptococcus mitis DRR077018_GCA_912470125.1	Streptococcus mitis RH_43861_09_GCA_002096835_1	61.2	[57.5-64.8]	49.6	[47.0-52.3]	59.8	[56.6-63.0]	0.12	0.0628995	92.61
Streptococcus mitis DRR077018_GCA_912470125.1	Streptococcus mitis RH_50275_GCA_002096755_1	60.1	[56.4-63.7]	49.1	[46.5-51.7]	58.7	[55.5-61.9]	0.42	0.0656822	92.54
Streptococcus mitis DRR077018_GCA_912470125.1	Streptococcus mitis RH_50738_GCA_002096775_1	64.8	[61.0-68.4]	50.2	[47.5-52.8]	63.1	[59.8-66.3]	0.48	0.0618432	92.70
Streptococcus mitis DRR077018_GCA_912470125.1	Streptococcus mitis RH_777_07_GCA_002096765_1	60.4	[56.8-64.0]	49.8	[47.2-52.4]	59.2	[56.0-62.4]	0.46	0.0677629	92.67
Streptococcus mitis DRR077018_GCA_912470125.1	Streptococcus mitis RH_8961_GCA_002096735_1	68.3	[64.5-72.0]	49	[46.4-51.6]	65.7	[62.3-68.9]	0.09	0.0653942	92.44
Streptococcus mitis DRR077018_GCA_912470125.1	Streptococcus mitis S04_GCA_023110215.1	65.7	[61.9-69.4]	45	[42.4-47.5]	62.2	[58.9-65.4]	0.17	0.0759181	91.40
Streptococcus mitis DRR077018_GCA_912470125.1	Streptococcus mitis S61_GCA_023109105.1	63.4	[59.6-67.0]	46.9	[44.3-49.5]	60.9	[57.6-64.0]	0.33	0.0702918	92.02
Streptococcus mitis DRR077018_GCA_912470125.1	Streptococcus mitis SK1073_GCA_000220045_2	62	[58.3-65.6]	50.1	[47.5-52.8]	60.6	[57.4-63.8]	0.3	0.0621044	92.71
Streptococcus mitis DRR077018_GCA_912470125.1	Streptococcus mitis SK1080_GCA_000220085_2	61.4	[57.7-64.9]	50.2	[47.6-52.9]	60.2	[56.9-63.3]	0.06	0.0659724	92.62
Streptococcus mitis DRR077018_GCA_912470125.1	Streptococcus mitis SK1126_GCA_000722815_1	64.4	[60.6-68.0]	47.7	[45.2-50.3]	62	[58.7-65.2]	0.1	0.0665597	92.06
Streptococcus mitis DRR077018_GCA_912470125.1	Streptococcus mitis SK137_GCA_000722835_1	62.3	[58.5-65.9]	50	[47.4-52.6]	60.9	[57.6-64.0]	0.14	0.0662649	92.82
Streptococcus mitis DRR077018_GCA_912470125.1	Streptococcus mitis SK137_GCA_000960025_1	62.1	[58.4-65.7]	50.2	[47.5-52.8]	60.7	[57.5-63.9]	0.06	0.0662649	92.85
Streptococcus mitis DRR077018_GCA_912470125.1	Streptococcus mitis SK271_GCA_000724165_1	65.6	[61.7-69.2]	50.7	[48.0-53.3]	63.8	[60.5-67.0]	0.03	0.0653942	92.76
Streptococcus mitis DRR077018_GCA_912470125.1	Streptococcus mitis SK321_GCA_000148505_2	65.4	[61.6-69.0]	50.2	[47.6-52.8]	63.6	[60.2-66.8]	0.22	0.0642645	92.71
Streptococcus mitis DRR077018_GCA_912470125.1	Streptococcus mitis SK564_GCA_000148525_2	63.5	[59.7-67.1]	51.2	[48.6-53.9]	62.2	[58.9-65.4]	0.54	0.0639874	93.08
Streptococcus mitis DRR077018_GCA_912470125.1	Streptococcus mitis SK569_GCA_000222785_2	77	[73.0-80.5]	56.1	[53.3-58.8]	75	[71.6-78.2]	0.05	0.0547827	94.37
Streptococcus mitis DRR077018_GCA_912470125.1	Streptococcus mitis SK575_GCA_000257865_1	67.6	[63.7-71.2]	51	[48.3-53.6]	65.6	[62.3-68.9]	0.52	0.0590885	93.05
Streptococcus mitis DRR077018_GCA_912470125.1	Streptococcus mitis SK578_GCA_000722755_1	60.3	[56.7-63.9]	47.6	[45.0-50.2]	58.5	[55.3-61.7]	0.32	0.0683793	92.00
Streptococcus mitis DRR077018_GCA_912470125.1	Streptococcus mitis SK579_GCA_000257905_1	75.4	[71.5-79.0]	56.3	[53.5-59.0]	73.8	[70.3-77.0]	0.32	0.0498292	94.37
Streptococcus mitis DRR077018_GCA_912470125.1	Streptococcus mitis SK597_GCA_000148545_2	61.4	[57.7-65.0]	50.8	[48.2-53.4]	60.3	[57.1-63.5]	0.73	0.0674584	92.77
Streptococcus mitis DRR077018_GCA_912470125.1	Streptococcus mitis SK608_GCA_000722775_1	61.1	[57.5-64.7]	51.2	[48.5-53.8]	60.2	[57.0-63.4]	0.3	0.0618432	93.00
Streptococcus mitis DRR077018_GCA_912470125.1	Streptococcus mitis SK616_GCA_000257805.1	74.1	[70.1-77.7]	56	[53.3-58.7]	72.6	[69.1-75.8]	0.51	0.0517248	94.32
Streptococcus mitis DRR077018_GCA_912470125.1	Streptococcus mitis SK629_GCA_000722695.1	59.6	[56.0-63.2]	48.6	[46.0-51.2]	58.2	[55.0-61.4]	0.85	0.0709514	92.38
Streptococcus mitis DRR077018_GCA_912470125.1	Streptococcus mitis SK637_GCA_000722765_2	65.5	[61.7-69.1]	49.2	[46.6-51.9]	63.3	[60.0-66.5]	0.01	0.0618432	92.40
Streptococcus mitis DRR077018_GCA_912470125.1	Streptococcus mitis SK642_GCA_000722705_1	63.4	[59.7-67.0]	48.5	[45.9-51.1]	61.4	[58.1-64.6]	0.48	0.0719629	92.33
Streptococcus mitis DRR077018_GCA_912470125.1	Streptococcus mitis SK667_GCA_000722685_1	77.9	[74.0-81.5]	57.8	[55.0-60.5]	76.3	[72.9-79.5]	0.39	0.0478612	94.59
Streptococcus mitis DRR077018_GCA_912470125.1	Streptococcus mitis SM15_GCA_009496295_1	62.3	[58.5-65.8]	49.9	[47.2-52.5]	60.8	[57.5-64.0]	0.38	0.0628995	92.61
Streptococcus mitis DRR077018_GCA_912470125.1	Streptococcus mitis SVGS_061_GCA_001560895_1	69.3	[65.4-72.9]	53.6	[50.9-56.3]	67.8	[64.4-71.1]	0.3	0.0552118	93.66
Streptococcus mitis DRR077018_GCA_912470125.1	Streptococcus mitis U126_S5_GCA_946190085_1	61.9	[58.2-65.5]	51	[48.3-53.6]	60.8	[57.5-64.0]	0.15	0.0637124	92.94
Streptococcus mitis DRR077018_GCA_912470125.1	Streptococcus oralis SK1074_GCA_000257845_1	47.9	[44.5-51.4]	31.2	[28.8-33.7]	43.1	[40.2-46.2]	1.01	0.119909	86.27
Streptococcus mitis DRR077018_GCA_912470125.1	Streptococcus oralis SK255_GCA_000215365_2	49.7	[46.2-53.1]	31.4	[29.0-33.9]	44.5	[41.5-47.5]	0.68	0.112887	86.57
Streptococcus mitis DRR077018_GCA_912470125.1	Streptococcus oralis SK304_GCA_000287715_1	45.3	[41.9-48.7]	31.1	[28.7-33.7]	41.2	[38.2-44.2]	0.43	0.11676	86.32
Streptococcus mitis DRR077018_GCA_912470125.1	Streptococcus oralis SK313_ATCC_15914_GCA_000223235_2	47.8	[44.4-51.3]	31.5	[29.1-34.0]	43.2	[40.2-46.2]	1.18	0.118834	86.26
Streptococcus mitis DRR077018_GCA_912470125.1	Streptococcus oralis subsp. dentisani 7746_GCA_000382805.1	46.9	[43.6-50.4]	31.3	[28.9-33.8]	42.5	[39.5-45.5]	0.61	0.125715	86.55
Streptococcus mitis DRR077018_GCA_912470125.1	Streptococcus oralis subsp. dentisani CECT_7747T_GCA_000382825.1	47.6	[44.1-51.0]	31.4	[29.0-33.9]	43	[40.0-46.0]	0.9	0.107658	86.66
Streptococcus mitis DRR077018_GCA_912470125.1	Streptococcus oralis subsp. oralis ATCC_35037T_GCA_000148565_2	48	[44.6-51.4]	31.2	[28.8-33.7]	43.2	[40.2-46.2]	1.08	0.112887	86.29
Streptococcus mitis DRR077018_GCA_912470125.1	Streptococcus oralis subsp. oralis SK10_GCA_000257495_1	46.6	[43.2-50.0]	31	[28.6-33.5]	42	[39.1-45.1]	1.03	0.12214	86.55
Streptococcus mitis DRR077018_GCA_912470125.1	Streptococcus oralis subsp. oralis SK141_GCA_000722675.1	49.7	[46.3-53.1]	31.9	[29.5-34.4]	44.8	[41.8-47.8]	0.88	0.113823	86.73
Streptococcus mitis DRR077018_GCA_912470125.1	Streptococcus oralis subsp. oralis SK143_GCA_000722845.1	44.9	[41.5-48.3]	31.5	[29.1-34.0]	40.9	[38.0-44.0]	0.98	0.113823	86.49
Streptococcus mitis DRR077018_GCA_912470125.1	Streptococcus oralis subsp. oralis SK610_GCA_000257455_1	44.4	[41.1-47.9]	31.5	[29.1-34.0]	40.6	[37.6-43.7]	0.83	0.11478	86.26
Streptococcus mitis DRR077018_GCA_912470125.1	Streptococcus oralis subsp. oralis Uo5_GCA_000253155_1	46.4	[43.0-49.8]	31.4	[29.0-33.9]	42.1	[39.1-45.1]	0.87	0.11478	86.34
Streptococcus mitis DRR077018_GCA_912470125.1	Streptococcus oralis subsp. tigurinus AZ_3aT_GCA_000344275.1	41.6	[38.2-45.0]	31	[28.6-33.5]	38.3	[35.3-41.3]	0.07	0.130979	86.37
Streptococcus mitis DRR077018_GCA_912470125.1	Streptococcus_pneumoniae_670_6B_GCA_000147095_1	54.1	[50.6-57.6]	46.5	[43.9-49.1]	52.9	[49.8-56.0]	0.68	0.0782587	91.66
Streptococcus mitis DRR077018_GCA_912470125.1	Streptococcus_pneumoniae_ATCC_700669_GCA_000026665_1	56	[52.4-59.5]	46	[43.5-48.6]	54.4	[51.3-57.5]	0.78	0.0786628	91.53
Streptococcus mitis DRR077018_GCA_912470125.1	Streptococcus_pneumoniae_CGSP14_GCA_000019985_1	55.5	[52.0-59.0]	45.9	[43.3-48.4]	53.9	[50.8-57.0]	0.81	0.0762985	91.60
Streptococcus mitis DRR077018_GCA_912470125.1	Streptococcus_sp_oral_taxon_058_str_F0407_GCA_000235485_1	47.4	[44.0-50.9]	30.7	[28.3-33.2]	42.6	[39.6-45.6]	0.91	0.11197	86.22
Streptococcus mitis DRR077018_GCA_912470125.1	Streptococcus_sp_SK643_GCA_000259505_1	62	[58.3-65.6]	35.4	[33.0-37.9]	55.4	[52.2-58.5]	1.23	0.0914855	89.12
Streptococcus mitis DRR077018_GCA_912470125.1	Streptococcus toyakuensis TP1632_CCUG_75492T_GCA_024346585.1	63.7	[59.9-67.3]	49.8	[47.2-52.4]	62	[58.7-65.2]	0.14	0.0668569	92.55
Streptococcus mitis isolate L3_114_GCA_018364455.1	"Streptococcus bouchesdurhonensis" Marseille_Q6994_GCA_948472335.1	60.1	[56.5-63.7]	52.5	[49.8-55.2]	59.7	[56.4-62.9]	0.38	0.0583726	93.44
Streptococcus mitis isolate L3_114_GCA_018364455.1	Streptococcus humanilactis IMAU_99125_1T_GCA_019448275.1	73.4	[69.4-77.1]	59	[56.2-61.8]	72.8	[69.4-76.0]	0.33	0.0437856	94.85
Streptococcus mitis isolate L3_114_GCA_018364455.1	Streptococcus isolate PNC_2022_0275_GCA_036785505.1	62.6	[58.8-66.2]	51.4	[48.7-54.0]	61.5	[58.2-64.7]	0.17	0.0623675	93.29
Streptococcus mitis isolate L3_114_GCA_018364455.1	Streptococcus mitis B6_GCA_000027165_1	55.7	[52.2-59.2]	51.3	[48.7-54.0]	55.5	[52.4-58.6]	0.27	0.0613264	92.93
Streptococcus mitis isolate L3_114_GCA_018364455.1	Streptococcus mitis DD26_GCA_001579035.1	57.4	[53.8-60.9]	51.6	[48.9-54.2]	57	[53.8-60.2]	0.15	0.0651085	92.93
Streptococcus mitis isolate L3_114_GCA_018364455.1	Streptococcus mitis DD28_GCA_001579045.1	61.8	[58.1-65.4]	51.9	[49.3-54.6]	61	[57.7-64.2]	0.06	0.0588483	93.26
Streptococcus mitis isolate L3_114_GCA_018364455.1	Streptococcus mitis E647_GCA_019336965.1	60.4	[56.7-64.0]	46.7	[44.1-49.2]	58.3	[55.1-61.4]	0.26	0.0662649	91.91
Streptococcus mitis isolate L3_114_GCA_018364455.1	Streptococcus mitis E689_GCA_018985535.1	59.7	[56.0-63.2]	46.5	[43.9-49.0]	57.6	[54.4-60.8]	0.42	0.064825	91.82
Streptococcus mitis isolate L3_114_GCA_018364455.1	Streptococcus mitis DRR077018_GCA_912470125.1	63.5	[59.7-67.1]	51.6	[48.9-54.3]	62.3	[59.0-65.5]	0.56	0.064825	93.15
Streptococcus mitis isolate L3_114_GCA_018364455.1	Streptococcus mitis KCOM_1350_ChDC_B183_GCA_001281025_1	66.5	[62.7-70.2]	52.2	[49.6-54.9]	65.1	[61.7-68.3]	0.5	0.0572108	93.39
Streptococcus mitis isolate L3_114_GCA_018364455.1	Streptococcus mitis NCTC 12261T_GCA_000148585.3	64.2	[60.4-67.8]	53.1	[50.4-55.8]	63.4	[60.1-66.6]	0.74	0.0558655	93.54
Streptococcus mitis isolate L3_114_GCA_018364455.1	Streptococcus mitis OD_310347_11_GCA_002096915_1	67	[63.1-70.6]	51.4	[48.7-54.0]	65.2	[61.9-68.5]	0.36	0.0572108	93.22
Streptococcus mitis isolate L3_114_GCA_018364455.1	Streptococcus mitis OD_317805_11_GCA_002096845_1	69.3	[65.4-73.0]	54.8	[52.1-57.5]	68.2	[64.8-71.5]	0.07	0.0496454	93.84
Streptococcus mitis isolate L3_114_GCA_018364455.1	Streptococcus mitis OT25_GCA_000960005_1	66.4	[62.6-70.0]	52.8	[50.2-55.5]	65.2	[61.8-68.4]	0.41	0.0539403	93.40
Streptococcus mitis isolate L3_114_GCA_018364455.1	Streptococcus mitis RH_12363_08_GCA_002096815_1	55.3	[51.8-58.8]	50.8	[48.1-53.4]	55	[51.9-58.1]	0.5	0.0665597	92.68
Streptococcus mitis isolate L3_114_GCA_018364455.1	Streptococcus mitis RH_17024_08_GCA_002096895_1	60.1	[56.5-63.7]	51.7	[49.1-54.4]	59.5	[56.3-62.7]	0.68	0.059819	92.97
Streptococcus mitis isolate L3_114_GCA_018364455.1	Streptococcus mitis RH_17439_08_GCA_002096855_1	66	[62.1-69.6]	51.2	[48.5-53.8]	64.3	[61.0-67.6]	0.57	0.0579033	93.06
Streptococcus mitis isolate L3_114_GCA_018364455.1	Streptococcus mitis RH_43861_09_GCA_002096835_1	62.4	[58.7-66.0]	51.9	[49.2-54.5]	61.5	[58.2-64.7]	0.44	0.057671	93.27
Streptococcus mitis isolate L3_114_GCA_018364455.1	Streptococcus mitis RH_50275_GCA_002096755_1	61	[57.3-64.6]	52.3	[49.6-54.9]	60.4	[57.1-63.6]	0.14	0.056983	93.25
Streptococcus mitis isolate L3_114_GCA_018364455.1	Streptococcus mitis RH_50738_GCA_002096775_1	68	[64.1-71.6]	53.1	[50.5-55.8]	66.6	[63.2-69.8]	0.08	0.0533217	93.52
Streptococcus mitis isolate L3_114_GCA_018364455.1	Streptococcus mitis RH_777_07_GCA_002096765_1	61.6	[57.9-65.2]	52.9	[50.2-55.6]	61.1	[57.8-64.3]	0.1	0.0554283	93.47
Streptococcus mitis isolate L3_114_GCA_018364455.1	Streptococcus mitis RH_8961_GCA_002096735_1	66.9	[63.0-70.5]	52.8	[50.1-55.5]	65.6	[62.2-68.8]	0.47	0.0574401	93.45
Streptococcus mitis isolate L3_114_GCA_018364455.1	Streptococcus mitis S04_GCA_023110215.1	60.7	[57.1-64.3]	47.2	[44.7-49.8]	58.8	[55.5-61.9]	0.39	0.0628995	91.83
Streptococcus mitis isolate L3_114_GCA_018364455.1	Streptococcus mitis S61_GCA_023109105.1	61.9	[58.2-65.5]	46.9	[44.3-49.5]	59.6	[56.4-62.8]	0.23	0.0659724	91.96
Streptococcus mitis isolate L3_114_GCA_018364455.1	Streptococcus mitis SK1073_GCA_000220045_2	65.8	[62.0-69.4]	52	[49.4-54.7]	64.4	[61.1-67.7]	0.26	0.0554283	93.34
Streptococcus mitis isolate L3_114_GCA_018364455.1	Streptococcus mitis SK1080_GCA_000220085_2	63.6	[59.8-67.2]	53.4	[50.7-56.1]	62.9	[59.6-66.1]	0.62	0.0560862	93.62
Streptococcus mitis isolate L3_114_GCA_018364455.1	Streptococcus mitis SK1126_GCA_000722815_1	55.3	[51.8-58.8]	50.3	[47.7-53.0]	55	[51.8-58.1]	0.66	0.0656822	92.59
Streptococcus mitis isolate L3_114_GCA_018364455.1	Streptococcus mitis SK137_GCA_000722835_1	62.8	[59.1-66.4]	52.9	[50.3-55.6]	62.1	[58.8-65.3]	0.42	0.0545702	93.46
Streptococcus mitis isolate L3_114_GCA_018364455.1	Streptococcus mitis SK137_GCA_000960025_1	62	[58.3-65.6]	53	[50.3-55.7]	61.4	[58.2-64.6]	0.5	0.0545702	93.44
Streptococcus mitis isolate L3_114_GCA_018364455.1	Streptococcus mitis SK271_GCA_000724165_1	62.8	[59.1-66.4]	53.1	[50.4-55.8]	62.2	[58.9-65.4]	0.58	0.0545702	93.46
Streptococcus mitis isolate L3_114_GCA_018364455.1	Streptococcus mitis SK321_GCA_000148505_2	66.3	[62.5-70.0]	52.9	[50.2-55.5]	65.1	[61.8-68.4]	0.34	0.0539403	93.45
Streptococcus mitis isolate L3_114_GCA_018364455.1	Streptococcus mitis SK564_GCA_000148525_2	70.5	[66.6-74.2]	55.2	[52.5-57.9]	69.4	[65.9-72.6]	0.01	0.0491	94.12
Streptococcus mitis isolate L3_114_GCA_018364455.1	Streptococcus mitis SK569_GCA_000222785_2	65.9	[62.1-69.6]	51.9	[49.2-54.6]	64.5	[61.2-67.7]	0.51	0.0600659	93.07
Streptococcus mitis isolate L3_114_GCA_018364455.1	Streptococcus mitis SK575_GCA_000257865_1	72.4	[68.5-76.1]	58.4	[55.6-61.2]	71.8	[68.4-75.0]	0.04	0.0453547	94.76
Streptococcus mitis isolate L3_114_GCA_018364455.1	Streptococcus mitis SK578_GCA_000722755_1	53.5	[50.0-57.0]	51	[48.3-53.6]	53.5	[50.4-56.6]	0.24	0.0600659	92.77
Streptococcus mitis isolate L3_114_GCA_018364455.1	Streptococcus mitis SK579_GCA_000257905_1	62.4	[58.6-66.0]	50.8	[48.1-53.4]	61.2	[57.9-64.3]	0.24	0.0600659	92.76
Streptococcus mitis isolate L3_114_GCA_018364455.1	Streptococcus mitis SK597_GCA_000148545_2	65.6	[61.8-69.2]	54.7	[52.0-57.4]	65	[61.6-68.2]	0.17	0.0560862	93.80
Streptococcus mitis isolate L3_114_GCA_018364455.1	Streptococcus mitis SK608_GCA_000722775_1	73.8	[69.8-77.4]	58.5	[55.7-61.3]	73	[69.6-76.2]	0.26	0.0424367	94.80
Streptococcus mitis isolate L3_114_GCA_018364455.1	Streptococcus mitis SK616_GCA_000257805.1	65	[61.2-68.6]	51.8	[49.2-54.5]	63.7	[60.3-66.9]	0.05	0.0615839	93.07
Streptococcus mitis isolate L3_114_GCA_018364455.1	Streptococcus mitis SK629_GCA_000722695.1	59.5	[55.8-63.0]	49.1	[46.5-51.7]	58.2	[55.0-61.4]	0.29	0.0639874	92.22
Streptococcus mitis isolate L3_114_GCA_018364455.1	Streptococcus mitis SK637_GCA_000722765_2	61.5	[57.8-65.1]	50.8	[48.1-53.4]	60.4	[57.2-63.6]	0.57	0.0595738	92.93
Streptococcus mitis isolate L3_114_GCA_018364455.1	Streptococcus mitis SK642_GCA_000722705_1	64.8	[61.0-68.5]	48.9	[46.3-51.6]	62.7	[59.4-65.9]	0.08	0.0634394	92.47
Streptococcus mitis isolate L3_114_GCA_018364455.1	Streptococcus mitis SK667_GCA_000722685_1	66.2	[62.3-69.8]	51.2	[48.6-53.9]	64.5	[61.2-67.8]	0.17	0.0595738	93.19
Streptococcus mitis isolate L3_114_GCA_018364455.1	Streptococcus mitis SM15_GCA_009496295_1	66.4	[62.5-70.0]	53.1	[50.4-55.8]	65.2	[61.9-68.4]	0.18	0.0543589	93.68
Streptococcus mitis isolate L3_114_GCA_018364455.1	Streptococcus mitis SVGS_061_GCA_001560895_1	60.7	[57.0-64.3]	50.4	[47.7-53.0]	59.6	[56.4-62.8]	0.26	0.0623675	92.65
Streptococcus mitis isolate L3_114_GCA_018364455.1	Streptococcus mitis U126_S5_GCA_946190085_1	70.7	[66.7-74.3]	57.3	[54.5-60.0]	70	[66.6-73.3]	0.4	0.0468354	94.55
Streptococcus mitis isolate L3_114_GCA_018364455.1	Streptococcus mitis WTCHG_774611_73015373_GCA_026157205_1	64.3	[60.6-68.0]	56	[53.3-58.7]	64.2	[60.9-67.5]	0.49	0.0480354	94.18
Streptococcus mitis isolate L3_114_GCA_018364455.1	Streptococcus oralis SK1074_GCA_000257845_1	44.1	[40.7-47.5]	31.6	[29.2-34.1]	40.4	[37.4-43.4]	1.57	0.104495	86.56
Streptococcus mitis isolate L3_114_GCA_018364455.1	Streptococcus oralis SK255_GCA_000215365_2	44.7	[41.3-48.1]	31.7	[29.2-34.2]	40.9	[37.9-43.9]	1.24	0.0968463	86.64
Streptococcus mitis isolate L3_114_GCA_018364455.1	Streptococcus oralis SK304_GCA_000287715_1	45.3	[41.9-48.7]	31.8	[29.4-34.3]	41.4	[38.4-44.4]	0.98	0.100152	86.75
Streptococcus mitis isolate L3_114_GCA_018364455.1	Streptococcus oralis SK313_ATCC_15914_GCA_000223235_2	45.5	[42.2-49.0]	31.4	[29.0-33.9]	41.4	[38.5-44.5]	1.74	0.102268	86.62
Streptococcus mitis isolate L3_114_GCA_018364455.1	Streptococcus oralis subsp. dentisani 7746_GCA_000382805.1	45.2	[41.8-48.7]	31.1	[28.7-33.6]	41.1	[38.1-44.1]	1.17	0.11197	86.64
Streptococcus mitis isolate L3_114_GCA_018364455.1	Streptococcus oralis subsp. dentisani CECT_7747T_GCA_000382825.1	46.3	[42.9-49.7]	31.4	[29.0-33.9]	42	[39.0-45.0]	1.46	0.100846	86.73
Streptococcus mitis isolate L3_114_GCA_018364455.1	Streptococcus oralis subsp. oralis ATCC_35037T_GCA_000148565_2	44.6	[41.2-48.0]	31.8	[29.4-34.3]	40.9	[37.9-43.9]	1.64	0.102268	86.59
Streptococcus mitis isolate L3_114_GCA_018364455.1	Streptococcus oralis subsp. oralis SK10_GCA_000257495_1	43.3	[39.9-46.7]	31.5	[29.1-34.0]	39.8	[36.8-42.8]	1.59	0.106047	86.53
Streptococcus mitis isolate L3_114_GCA_018364455.1	Streptococcus oralis subsp. oralis SK141_GCA_000722675.1	46.9	[43.5-50.3]	32	[29.6-34.5]	42.7	[39.7-45.7]	1.44	0.100152	86.95
Streptococcus mitis isolate L3_114_GCA_018364455.1	Streptococcus oralis subsp. oralis SK143_GCA_000722845.1	41.9	[38.5-45.3]	31.6	[29.2-34.1]	38.7	[35.7-41.7]	1.54	0.11197	86.54
Streptococcus mitis isolate L3_114_GCA_018364455.1	Streptococcus oralis subsp. oralis SK610_GCA_000257455_1	43.3	[40.0-46.8]	31.5	[29.1-34.0]	39.8	[36.8-42.8]	1.39	0.101551	86.75
Streptococcus mitis isolate L3_114_GCA_018364455.1	Streptococcus oralis subsp. oralis Uo5_GCA_000253155_1	43.6	[40.2-47.0]	31.5	[29.1-34.0]	40	[37.0-43.0]	1.43	0.106047	86.76
Streptococcus mitis isolate L3_114_GCA_018364455.1	Streptococcus oralis subsp. tigurinus AZ_3aT_GCA_000344275.1	40.4	[37.0-43.8]	31.5	[29.1-34.0]	37.5	[34.5-40.5]	0.62	0.113823	86.75
Streptococcus mitis isolate L3_114_GCA_018364455.1	Streptococcus_pneumoniae_670_6B_GCA_000147095_1	54.3	[50.8-57.7]	48.3	[45.7-50.9]	53.5	[50.4-56.6]	0.12	0.0674584	91.93
Streptococcus mitis isolate L3_114_GCA_018364455.1	Streptococcus_pneumoniae_ATCC_700669_GCA_000026665_1	54.2	[50.7-57.6]	48	[45.5-50.7]	53.4	[50.3-56.5]	0.22	0.0690061	91.99
Streptococcus mitis isolate L3_114_GCA_018364455.1	Streptococcus_pneumoniae_CGSP14_GCA_000019985_1	55.4	[51.9-58.9]	47.6	[45.0-50.2]	54.3	[51.2-57.4]	0.25	0.0690061	91.92
Streptococcus mitis isolate L3_114_GCA_018364455.1	Streptococcus_pseudopneumoniae_ATCC_BAA_960T_CCUG_49455_GCA_000257825_1	53.8	[50.3-57.2]	49.9	[47.3-52.6]	53.5	[50.4-56.6]	0.17	0.0637124	92.52
Streptococcus mitis isolate L3_114_GCA_018364455.1	Streptococcus_pseudopneumoniae_SK674_GCA_000258265_1	55	[51.5-58.5]	49.8	[47.2-52.5]	54.6	[51.4-57.7]	0.14	0.0626325	92.54
Streptococcus mitis isolate L3_114_GCA_018364455.1	Streptococcus_sp_oral_taxon_058_str_F0407_GCA_000235485_1	43.3	[39.9-46.7]	30.9	[28.5-33.4]	39.5	[36.6-42.6]	1.47	0.10374	86.35
Streptococcus mitis isolate L3_114_GCA_018364455.1	Streptococcus_sp_SK643_GCA_000259505_1	54.7	[51.2-58.2]	36.6	[34.2-39.1]	50.4	[47.3-53.4]	0.67	0.0811785	89.23
Streptococcus mitis isolate L3_114_GCA_018364455.1	"Streptococcus symci" C17_GCA_006385165.1	54.5	[51.0-58.0]	50.2	[47.5-52.8]	54.2	[51.1-57.3]	0.24	0.0653942	92.59
Streptococcus mitis isolate L3_114_GCA_018364455.1	Streptococcus thalassemiae Marseille_Q2617T_GCA_903645285.1	58.5	[54.8-62.0]	51.3	[48.6-53.9]	57.9	[54.7-61.0]	0.76	0.0605648	93.04
Streptococcus mitis isolate L3_114_GCA_018364455.1	Streptococcus toyakuensis TP1632_CCUG_75492T_GCA_024346585.1	63.3	[59.6-66.9]	52.4	[49.7-55.1]	62.4	[59.1-65.6]	0.41	0.0552118	93.32
Streptococcus mitis isolate L3_114_GCA_018364455.1	"Streptococcus vulneris" DM3B3T_GCA_019218685.1	56	[52.5-59.5]	50.7	[48.1-53.4]	55.6	[52.5-58.8]	0.47	0.0626325	92.88
Streptococcus mitis KCOM_1350_ChDC_B183_GCA_001281025_1	"Streptococcus bouchesdurhonensis" Marseille_Q6994_GCA_948472335.1	65.3	[61.4-68.9]	53.8	[51.1-56.5]	64.5	[61.1-67.7]	0.12	0.056983	94.08
Streptococcus mitis KCOM_1350_ChDC_B183_GCA_001281025_1	Streptococcus chosunensis ChDC_B353_KCOM1699_1_GCA_003626515.1	64	[60.2-67.6]	53	[50.3-55.7]	63.2	[59.8-66.4]	0.06	0.0567566	93.46
Streptococcus mitis KCOM_1350_ChDC_B183_GCA_001281025_1	Streptococcus downii CECT_9732T_GCA_004353325.1	53.1	[49.6-56.6]	31.5	[29.1-34.0]	47.1	[44.1-50.1]	0.92	0.102268	87.11
Streptococcus mitis KCOM_1350_ChDC_B183_GCA_001281025_1	Streptococcus gwangjuensis KCOM_1679_ChDC_B345_GCA_003627155.1	62.6	[58.9-66.2]	53.8	[51.1-56.5]	62.2	[58.9-65.4]	0.01	0.0593303	93.54
Streptococcus mitis KCOM_1350_ChDC_B183_GCA_001281025_1	Streptococcus humanilactis IMAU_99125_1T_GCA_019448275.1	66.2	[62.4-69.8]	52	[49.3-54.6]	64.8	[61.4-68.0]	0.17	0.057671	93.43
Streptococcus mitis KCOM_1350_ChDC_B183_GCA_001281025_1	Streptococcus isolate PNC_2022_0275_GCA_036785505.1	57.8	[54.2-61.4]	49.6	[47.0-52.2]	56.9	[53.7-60.1]	0.33	0.0628995	92.67
Streptococcus mitis KCOM_1350_ChDC_B183_GCA_001281025_1	Streptococcus mitis 1001175st1_H6_GCA_005844455_1	52.4	[48.9-55.8]	46.5	[43.9-49.1]	51.4	[48.3-54.5]	0.66	0.0737105	91.81
Streptococcus mitis KCOM_1350_ChDC_B183_GCA_001281025_1	Streptococcus mitis 321A_GCA_002005545_1	67.7	[63.8-71.4]	52.8	[50.1-55.5]	66.3	[62.9-69.5]	0.17	0.056983	93.41
Streptococcus mitis KCOM_1350_ChDC_B183_GCA_001281025_1	Streptococcus mitis B_009152_GCA_002096925_1	66.7	[62.9-70.3]	58.1	[55.3-60.9]	66.8	[63.4-70.0]	0.5	0.0460045	94.41
Streptococcus mitis KCOM_1350_ChDC_B183_GCA_001281025_1	Streptococcus mitis B_5756_13_GCA_002096935_1	72.6	[68.6-76.2]	55	[52.3-57.7]	71	[67.6-74.2]	0.04	0.047688	94.07
Streptococcus mitis KCOM_1350_ChDC_B183_GCA_001281025_1	Streptococcus mitis DD26_GCA_001579035.1	57	[53.4-60.5]	50.2	[47.6-52.8]	56.3	[53.2-59.5]	0.35	0.0656822	92.71
Streptococcus mitis KCOM_1350_ChDC_B183_GCA_001281025_1	Streptococcus mitis DD28_GCA_001579045.1	61	[57.3-64.5]	50.4	[47.8-53.1]	59.9	[56.6-63.0]	0.56	0.0610707	92.91
Streptococcus mitis KCOM_1350_ChDC_B183_GCA_001281025_1	Streptococcus mitis E647_GCA_019336965.1	67.9	[64.0-71.5]	47.5	[44.9-50.1]	64.8	[61.4-68.0]	0.24	0.0693234	92.44
Streptococcus mitis KCOM_1350_ChDC_B183_GCA_001281025_1	Streptococcus mitis E689_GCA_018985535.1	66.3	[62.4-69.9]	47.5	[44.9-50.1]	63.5	[60.1-66.7]	0.08	0.0693234	92.51
Streptococcus mitis KCOM_1350_ChDC_B183_GCA_001281025_1	Streptococcus mitis OD_310347_11_GCA_002096915_1	69.9	[66.0-73.6]	54.2	[51.5-56.9]	68.5	[65.1-71.8]	0.14	0.051337	93.89
Streptococcus mitis KCOM_1350_ChDC_B183_GCA_001281025_1	Streptococcus mitis OD_317805_11_GCA_002096845_1	66.4	[62.5-70.0]	51.9	[49.2-54.6]	64.9	[61.5-68.1]	0.43	0.0618432	93.24
Streptococcus mitis KCOM_1350_ChDC_B183_GCA_001281025_1	Streptococcus mitis RH_12363_08_GCA_002096815_1	62.8	[59.0-66.4]	53.2	[50.5-55.9]	62.1	[58.8-65.3]	0.01	0.0572108	93.50
Streptococcus mitis KCOM_1350_ChDC_B183_GCA_001281025_1	Streptococcus mitis RH_17024_08_GCA_002096895_1	69.1	[65.2-72.8]	54.4	[51.7-57.1]	67.9	[64.5-71.2]	0.18	0.0509537	93.69
Streptococcus mitis KCOM_1350_ChDC_B183_GCA_001281025_1	Streptococcus mitis RH_17439_08_GCA_002096855_1	70.1	[66.2-73.7]	53.8	[51.1-56.5]	68.6	[65.1-71.8]	0.07	0.0517248	93.87
Streptococcus mitis KCOM_1350_ChDC_B183_GCA_001281025_1	Streptococcus mitis RH_43861_09_GCA_002096835_1	67.1	[63.3-70.8]	54.5	[51.8-57.2]	66.2	[62.9-69.5]	0.06	0.0533217	93.65
Streptococcus mitis KCOM_1350_ChDC_B183_GCA_001281025_1	Streptococcus mitis RH_50275_GCA_002096755_1	71.3	[67.4-75.0]	59.1	[56.3-61.9]	71.1	[67.6-74.3]	0.36	0.0415686	94.88
Streptococcus mitis KCOM_1350_ChDC_B183_GCA_001281025_1	Streptococcus mitis RH_50738_GCA_002096775_1	81.4	[77.5-84.7]	59.7	[56.8-62.4]	79.7	[76.3-82.7]	0.42	0.0384495	95.11
Streptococcus mitis KCOM_1350_ChDC_B183_GCA_001281025_1	Streptococcus mitis RH_777_07_GCA_002096765_1	71	[67.0-74.6]	56.3	[53.5-59.0]	70	[66.6-73.2]	0.41	0.0466675	94.38
Streptococcus mitis KCOM_1350_ChDC_B183_GCA_001281025_1	Streptococcus mitis RH_8961_GCA_002096735_1	81.9	[78.0-85.2]	59.2	[56.3-61.9]	80	[76.6-83.0]	0.03	0.0433296	94.99
Streptococcus mitis KCOM_1350_ChDC_B183_GCA_001281025_1	Streptococcus mitis S04_GCA_023110215.1	66.7	[62.9-70.4]	47.8	[45.3-50.4]	63.9	[60.6-67.2]	0.11	0.0659724	92.38
Streptococcus mitis KCOM_1350_ChDC_B183_GCA_001281025_1	Streptococcus mitis S61_GCA_023109105.1	66.1	[62.3-69.8]	48	[45.4-50.6]	63.5	[60.2-66.7]	0.27	0.0645437	92.23
Streptococcus mitis KCOM_1350_ChDC_B183_GCA_001281025_1	Streptococcus mitis SM15_GCA_009496295_1	78.5	[74.6-82.0]	58.5	[55.7-61.3]	77	[73.5-80.1]	0.32	0.0393656	94.92
Streptococcus mitis KCOM_1350_ChDC_B183_GCA_001281025_1	Streptococcus mitis SVGS_061_GCA_001560895_1	57.7	[54.1-61.2]	50	[47.4-52.6]	56.9	[53.7-60.0]	0.24	0.0671564	92.35
Streptococcus mitis KCOM_1350_ChDC_B183_GCA_001281025_1	Streptococcus mitis U126_S5_GCA_946190085_1	65.8	[62.0-69.4]	52.2	[49.5-54.8]	64.5	[61.1-67.7]	0.1	0.0595738	93.39
Streptococcus mitis KCOM_1350_ChDC_B183_GCA_001281025_1	Streptococcus mitis WTCHG_774611_73015373_GCA_026157205_1	65.4	[61.6-69.0]	52.1	[49.4-54.7]	64.1	[60.7-67.3]	0.01	0.0515304	93.42
Streptococcus mitis KCOM_1350_ChDC_B183_GCA_001281025_1	"Streptococcus shenyangsis" D19T_GCA_006385785.1	66.8	[62.9-70.4]	49.8	[47.1-52.4]	64.6	[61.2-67.8]	0.28	0.0600659	92.72
Streptococcus mitis KCOM_1350_ChDC_B183_GCA_001281025_1	"Streptococcus symci" C17_GCA_006385165.1	61.3	[57.6-64.9]	52.3	[49.6-55.0]	60.7	[57.4-63.8]	0.26	0.0623675	93.26
Streptococcus mitis KCOM_1350_ChDC_B183_GCA_001281025_1	Streptococcus thalassemiae Marseille_Q2617T_GCA_903645285.1	61.4	[57.7-65.0]	49.7	[47.1-52.4]	60.1	[56.8-63.2]	0.26	0.059819	92.71
Streptococcus mitis KCOM_1350_ChDC_B183_GCA_001281025_1	Streptococcus toyakuensis TP1632_CCUG_75492T_GCA_024346585.1	75.5	[71.5-79.1]	56.1	[53.3-58.8]	73.8	[70.3-77.0]	0.09	0.0458408	94.42
Streptococcus mitis KCOM_1350_ChDC_B183_GCA_001281025_1	"Streptococcus vulneris" DM3B3T_GCA_019218685.1	62.5	[58.8-66.1]	53.9	[51.2-56.5]	62.1	[58.8-65.3]	0.03	0.0574401	93.71
Streptococcus mitis NCTC 12261T_GCA_000148585.3	"Streptococcus bouchesdurhonensis" Marseille_Q6994_GCA_948472335.1	68	[64.1-71.6]	57.7	[54.9-60.4]	67.8	[64.4-71.0]	0.35	0.0496454	95.38
Streptococcus mitis NCTC 12261T_GCA_000148585.3	Streptococcus chosunensis ChDC_B353_KCOM1699_1_GCA_003626515.1	68.9	[65.0-72.6]	53.1	[50.4-55.8]	67.4	[64.0-70.6]	0.3	0.0537328	93.59
Streptococcus mitis NCTC 12261T_GCA_000148585.3	Streptococcus downii CECT_9732T_GCA_004353325.1	52.6	[49.2-56.1]	31.4	[29.0-33.9]	46.7	[43.7-49.7]	0.69	0.0937829	87.16
Streptococcus mitis NCTC 12261T_GCA_000148585.3	Streptococcus gwangjuensis KCOM_1679_ChDC_B345_GCA_003627155.1	67.8	[63.9-71.5]	53.9	[51.2-56.6]	66.7	[63.3-69.9]	0.25	0.052117	93.72
Streptococcus mitis NCTC 12261T_GCA_000148585.3	Streptococcus humanilactis IMAU_99125_1T_GCA_019448275.1	64.5	[60.7-68.1]	53.3	[50.6-56.0]	63.7	[60.4-66.9]	0.41	0.0583726	93.53
Streptococcus mitis NCTC 12261T_GCA_000148585.3	Streptococcus isolate PNC_2022_0275_GCA_036785505.1	58.7	[55.1-62.2]	49.9	[47.3-52.6]	57.8	[54.6-60.9]	0.57	0.0605648	92.96
Streptococcus mitis NCTC 12261T_GCA_000148585.3	Streptococcus mitis 1001175st1_H6_GCA_005844455_1	52.5	[49.0-55.9]	46.5	[43.9-49.1]	51.5	[48.4-54.6]	0.9	0.0747985	91.63
Streptococcus mitis NCTC 12261T_GCA_000148585.3	Streptococcus mitis 11/5_GCA_000385815.1	84.2	[80.4-87.4]	62.8	[59.9-65.6]	82.9	[79.6-85.7]	0.15	0.0342477	95.64
Streptococcus mitis NCTC 12261T_GCA_000148585.3	Streptococcus mitis 13/39_GCA_000385835.1	64.1	[60.3-67.7]	54.6	[51.9-57.3]	63.6	[60.3-66.8]	0.79	0.0529154	93.86
Streptococcus mitis NCTC 12261T_GCA_000148585.3	Streptococcus mitis 21/39_GCA_000506725.1	67.4	[63.5-71.0]	53.5	[50.8-56.2]	66.2	[62.8-69.4]	0.54	0.0547827	93.63
Streptococcus mitis NCTC 12261T_GCA_000148585.3	Streptococcus mitis 27/7_GCA_000506765.1	84.8	[81.1-87.9]	64.2	[61.3-67.0]	83.7	[80.5-86.6]	0.13	0.0329357	95.96
Streptococcus mitis NCTC 12261T_GCA_000148585.3	Streptococcus mitis 321A_GCA_002005545_1	65.5	[61.7-69.2]	53.8	[51.1-56.5]	64.7	[61.3-67.9]	0.4	0.0547827	93.63
Streptococcus mitis NCTC 12261T_GCA_000148585.3	Streptococcus mitis 850_SMIT_GCA_001074635_1	63.8	[60.1-67.4]	54	[51.3-56.6]	63.3	[59.9-66.5]	0.79	0.0545702	93.68
Streptococcus mitis NCTC 12261T_GCA_000148585.3	Streptococcus mitis B_009152_GCA_002096925_1	58.8	[55.2-62.3]	56.4	[53.6-59.1]	59.4	[56.2-62.6]	0.73	0.0507636	93.94
Streptococcus mitis NCTC 12261T_GCA_000148585.3	Streptococcus mitis B_5756_13_GCA_002096935_1	81	[77.1-84.4]	60.2	[57.3-63.0]	79.5	[76.1-82.6]	0.19	0.0385787	95.25
Streptococcus mitis NCTC 12261T_GCA_000148585.3	Streptococcus mitis bv_2_str_F0392_GCA_000221165_2	52.6	[49.2-56.1]	31.7	[29.3-34.2]	46.9	[43.8-49.9]	0.78	0.100846	87.07
Streptococcus mitis NCTC 12261T_GCA_000148585.3	Streptococcus mitis bv_2_str_SK95_GCA_000222705_2	48.9	[45.5-52.3]	31.4	[29.0-33.9]	43.9	[40.9-47.0]	0.35	0.100846	86.77
Streptococcus mitis NCTC 12261T_GCA_000148585.3	Streptococcus mitis DD26_GCA_001579035.1	56.5	[53.0-60.0]	50.5	[47.8-53.1]	56	[52.9-59.2]	0.59	0.0645437	92.71
Streptococcus mitis NCTC 12261T_GCA_000148585.3	Streptococcus mitis DD28_GCA_001579045.1	58.1	[54.4-61.6]	50.7	[48.1-53.4]	57.4	[54.2-60.5]	0.8	0.0605648	92.79
Streptococcus mitis NCTC 12261T_GCA_000148585.3	Streptococcus mitis E647_GCA_019336965.1	70.7	[66.7-74.3]	48.3	[45.7-50.9]	67.3	[63.9-70.6]	0.48	0.0613264	92.55
Streptococcus mitis NCTC 12261T_GCA_000148585.3	Streptococcus mitis E689_GCA_018985535.1	68.4	[64.5-72.0]	48.1	[45.5-50.7]	65.4	[62.0-68.6]	0.31	0.0610707	92.61
Streptococcus mitis NCTC 12261T_GCA_000148585.3	Streptococcus mitis KCOM_1350_ChDC_B183_GCA_001281025_1	78.1	[74.1-81.6]	57.1	[54.3-59.8]	76.2	[72.8-79.4]	0.24	0.0448759	94.49
Streptococcus mitis NCTC 12261T_GCA_000148585.3	Streptococcus mitis OD_310347_11_GCA_002096915_1	72.4	[68.4-76.0]	59	[56.2-61.8]	71.9	[68.5-75.1]	0.38	0.0393656	94.88
Streptococcus mitis NCTC 12261T_GCA_000148585.3	Streptococcus mitis OD_317805_11_GCA_002096845_1	63.1	[59.4-66.7]	52.7	[50.0-55.4]	62.3	[59.0-65.5]	0.66	0.0593303	93.24
Streptococcus mitis NCTC 12261T_GCA_000148585.3	Streptococcus mitis OT25_GCA_000960005_1	75.2	[71.2-78.8]	56	[53.2-58.7]	73.5	[70.0-76.7]	0.33	0.0489202	94.26
Streptococcus mitis NCTC 12261T_GCA_000148585.3	Streptococcus mitis RH_12363_08_GCA_002096815_1	66.6	[62.8-70.3]	54.3	[51.5-56.9]	65.8	[62.4-69.0]	0.24	0.0509537	93.93
Streptococcus mitis NCTC 12261T_GCA_000148585.3	Streptococcus mitis RH_17024_08_GCA_002096895_1	74.5	[70.5-78.1]	56.7	[54.0-59.5]	73.1	[69.7-76.3]	0.05	0.0433296	94.44
Streptococcus mitis NCTC 12261T_GCA_000148585.3	Streptococcus mitis RH_17439_08_GCA_002096855_1	72.9	[69.0-76.6]	57.9	[55.1-60.7]	72.1	[68.7-75.4]	0.17	0.0437856	94.91
Streptococcus mitis NCTC 12261T_GCA_000148585.3	Streptococcus mitis RH_43861_09_GCA_002096835_1	69.7	[65.7-73.3]	56	[53.2-58.7]	68.8	[65.4-72.1]	0.3	0.0485634	94.19
Streptococcus mitis NCTC 12261T_GCA_000148585.3	Streptococcus mitis RH_50275_GCA_002096755_1	63.2	[59.5-66.8]	57.3	[54.6-60.1]	63.6	[60.3-66.8]	0.6	0.0468354	94.27
Streptococcus mitis NCTC 12261T_GCA_000148585.3	Streptococcus mitis RH_50738_GCA_002096775_1	71.7	[67.8-75.4]	57.7	[54.9-60.4]	71	[67.6-74.3]	0.66	0.0427316	94.49
Streptococcus mitis NCTC 12261T_GCA_000148585.3	Streptococcus mitis RH_777_07_GCA_002096765_1	81	[77.1-84.4]	61.8	[58.9-64.6]	80	[76.5-83.0]	0.64	0.035622	95.69
Streptococcus mitis NCTC 12261T_GCA_000148585.3	Streptococcus mitis RH_8961_GCA_002096735_1	78.5	[74.6-82.0]	58.6	[55.8-61.4]	77	[73.6-80.2]	0.27	0.0425838	94.81
Streptococcus mitis NCTC 12261T_GCA_000148585.3	Streptococcus mitis S04_GCA_023110215.1	68.9	[64.9-72.5]	48.9	[46.3-51.5]	66	[62.6-69.3]	0.35	0.0593303	92.68
Streptococcus mitis NCTC 12261T_GCA_000148585.3	Streptococcus mitis S61_GCA_023109105.1	68.2	[64.3-71.8]	48.5	[45.9-51.2]	65.4	[62.0-68.6]	0.51	0.0651085	92.44
Streptococcus mitis NCTC 12261T_GCA_000148585.3	Streptococcus mitis SK1073_GCA_000220045_2	69.8	[65.9-73.5]	57	[54.2-59.7]	69.2	[65.8-72.5]	0.48	0.0498292	94.29
Streptococcus mitis NCTC 12261T_GCA_000148585.3	Streptococcus mitis SK1080_GCA_000220085_2	64.9	[61.1-68.5]	52.1	[49.4-54.8]	63.7	[60.3-66.9]	0.12	0.0574401	93.26
Streptococcus mitis NCTC 12261T_GCA_000148585.3	Streptococcus mitis SK1126_GCA_000722815_1	70.5	[66.6-74.1]	52.5	[49.8-55.2]	68.5	[65.1-71.8]	0.08	0.0547827	93.42
Streptococcus mitis NCTC 12261T_GCA_000148585.3	Streptococcus mitis SK137_GCA_000722835_1	83.5	[79.7-86.7]	60.6	[57.8-63.4]	81.7	[78.4-84.6]	0.32	0.0387085	95.21
Streptococcus mitis NCTC 12261T_GCA_000148585.3	Streptococcus mitis SK137_GCA_000960025_1	84.3	[80.5-87.5]	60.7	[57.8-63.5]	82.4	[79.1-85.3]	0.23	0.0387085	95.22
Streptococcus mitis NCTC 12261T_GCA_000148585.3	Streptococcus mitis SK271_GCA_000724165_1	87.2	[83.6-90.0]	65.1	[62.2-67.9]	85.9	[82.8-88.5]	0.15	0.0321972	96.16
Streptococcus mitis NCTC 12261T_GCA_000148585.3	Streptococcus mitis SK569_GCA_000222785_2	67.8	[64.0-71.5]	51.1	[48.4-53.7]	65.9	[62.5-69.1]	0.23	0.0605648	92.95
Streptococcus mitis NCTC 12261T_GCA_000148585.3	Streptococcus mitis SK575_GCA_000257865_1	65.9	[62.1-69.5]	53.4	[50.7-56.0]	64.9	[61.5-68.1]	0.7	0.0567566	93.60
Streptococcus mitis NCTC 12261T_GCA_000148585.3	Streptococcus mitis SK578_GCA_000722755_1	62.5	[58.8-66.1]	54.4	[51.7-57.1]	62.2	[58.9-65.4]	0.5	0.052714	93.66
Streptococcus mitis NCTC 12261T_GCA_000148585.3	Streptococcus mitis SK579_GCA_000257905_1	64.8	[61.0-68.4]	50.5	[47.9-53.1]	63.1	[59.8-66.3]	0.5	0.0613264	92.77
Streptococcus mitis NCTC 12261T_GCA_000148585.3	Streptococcus mitis SK608_GCA_000722775_1	65.2	[61.4-68.8]	53.9	[51.2-56.6]	64.4	[61.1-67.7]	0.48	0.0537328	93.67
Streptococcus mitis NCTC 12261T_GCA_000148585.3	Streptococcus mitis SK616_GCA_000257805.1	65.2	[61.4-68.8]	50.5	[47.9-53.2]	63.5	[60.1-66.7]	0.68	0.0631684	92.96
Streptococcus mitis NCTC 12261T_GCA_000148585.3	Streptococcus mitis SK629_GCA_000722695.1	57	[53.4-60.5]	50.4	[47.8-53.0]	56.4	[53.2-59.5]	1.03	0.0677629	92.64
Streptococcus mitis NCTC 12261T_GCA_000148585.3	Streptococcus mitis SK637_GCA_000722765_2	75.1	[71.1-78.7]	55.2	[52.5-58.0]	73.2	[69.7-76.4]	0.17	0.0498292	94.11
Streptococcus mitis NCTC 12261T_GCA_000148585.3	Streptococcus mitis SK642_GCA_000722705_1	64.9	[61.1-68.5]	50.1	[47.4-52.7]	63.1	[59.8-66.3]	0.66	0.0634394	92.71
Streptococcus mitis NCTC 12261T_GCA_000148585.3	Streptococcus mitis SK667_GCA_000722685_1	61.2	[57.5-64.7]	50.7	[48.1-53.4]	60.1	[56.8-63.3]	0.56	0.0621044	92.79
Streptococcus mitis NCTC 12261T_GCA_000148585.3	Streptococcus mitis SM15_GCA_009496295_1	69.9	[66.0-73.5]	56.5	[53.7-59.2]	69.1	[65.7-72.4]	0.56	0.0453547	94.36
Streptococcus mitis NCTC 12261T_GCA_000148585.3	Streptococcus mitis SVGS_061_GCA_001560895_1	58.8	[55.1-62.3]	49.8	[47.2-52.4]	57.8	[54.6-60.9]	0.48	0.0645437	92.47
Streptococcus mitis NCTC 12261T_GCA_000148585.3	Streptococcus mitis U126_S5_GCA_946190085_1	64.2	[60.4-67.8]	53.1	[50.5-55.8]	63.3	[60.0-66.5]	0.33	0.0579033	93.53
Streptococcus mitis NCTC 12261T_GCA_000148585.3	Streptococcus oralis SK1074_GCA_000257845_1	51.8	[48.3-55.2]	31.7	[29.3-34.2]	46.2	[43.2-49.3]	0.83	0.107658	86.92
Streptococcus mitis NCTC 12261T_GCA_000148585.3	Streptococcus oralis SK255_GCA_000215365_2	50	[46.6-53.4]	31.9	[29.5-34.4]	45	[42.0-48.0]	0.5	0.102997	87.17
Streptococcus mitis NCTC 12261T_GCA_000148585.3	Streptococcus oralis SK304_GCA_000287715_1	48.4	[45.0-51.8]	31.1	[28.7-33.6]	43.5	[40.5-46.5]	0.25	0.10374	86.93
Streptococcus mitis NCTC 12261T_GCA_000148585.3	Streptococcus oralis SK313_ATCC_15914_GCA_000223235_2	52.5	[49.0-55.9]	32.2	[29.8-34.7]	46.9	[43.9-50.0]	1	0.102268	87.21
Streptococcus mitis NCTC 12261T_GCA_000148585.3	Streptococcus oralis subsp. dentisani 7746_GCA_000382805.1	50.2	[46.8-53.6]	31.6	[29.2-34.2]	45	[42.0-48.1]	0.43	0.108487	86.98
Streptococcus mitis NCTC 12261T_GCA_000148585.3	Streptococcus oralis subsp. dentisani CECT_7747T_GCA_000382825.1	51.8	[48.4-55.3]	31.6	[29.2-34.1]	46.2	[43.2-49.2]	0.72	0.0968463	86.99
Streptococcus mitis NCTC 12261T_GCA_000148585.3	Streptococcus oralis subsp. oralis SK10_GCA_000257495_1	48.9	[45.5-52.3]	31.4	[29.0-34.0]	44	[41.0-47.0]	0.85	0.106845	87.01
Streptococcus mitis NCTC 12261T_GCA_000148585.3	Streptococcus oralis subsp. oralis SK141_GCA_000722675.1	53.4	[49.9-56.8]	32.1	[29.7-34.6]	47.5	[44.5-50.6]	0.7	0.0987984	87.38
Streptococcus mitis NCTC 12261T_GCA_000148585.3	Streptococcus oralis subsp. oralis SK143_GCA_000722845.1	49	[45.6-52.4]	32	[29.6-34.5]	44.3	[41.3-47.3]	0.8	0.106845	87.09
Streptococcus mitis NCTC 12261T_GCA_000148585.3	Streptococcus oralis subsp. oralis SK610_GCA_000257455_1	48.2	[44.8-51.6]	31.8	[29.4-34.3]	43.6	[40.6-46.6]	0.65	0.0987984	87.05
Streptococcus mitis NCTC 12261T_GCA_000148585.3	Streptococcus oralis subsp. oralis Uo5_GCA_000253155_1	49.8	[46.4-53.2]	32	[29.6-34.5]	44.9	[41.9-47.9]	0.69	0.0968463	86.97
Streptococcus mitis NCTC 12261T_GCA_000148585.3	Streptococcus oralis subsp. tigurinus AZ_3aT_GCA_000344275.1	44.4	[41.1-47.9]	31.7	[29.3-34.2]	40.7	[37.7-43.7]	0.11	0.108487	87.06
Streptococcus mitis NCTC 12261T_GCA_000148585.3	Streptococcus_pneumoniae_TCH8431_19A_GCA_000196595_1	57.5	[53.9-61.0]	46.6	[44.0-49.2]	55.9	[52.7-59.0]	0.61	0.0730018	91.85
Streptococcus mitis NCTC 12261T_GCA_000148585.3	Streptococcus_pseudopneumoniae_ATCC_BAA_960T_CCUG_49455_GCA_000257825_1	55.4	[51.9-58.9]	48.4	[45.8-51.0]	54.5	[51.4-57.6]	0.57	0.0665597	92.22
Streptococcus mitis NCTC 12261T_GCA_000148585.3	Streptococcus_pseudopneumoniae_SK674_GCA_000258265_1	56.8	[53.2-60.3]	48.1	[45.5-50.7]	55.7	[52.5-58.8]	0.6	0.0651085	92.26
Streptococcus mitis NCTC 12261T_GCA_000148585.3	Streptococcus_sp_oral_taxon_058_str_F0407_GCA_000235485_1	50.9	[47.4-54.3]	31	[28.6-33.5]	45.2	[42.2-48.3]	0.73	0.105264	86.84
Streptococcus mitis NCTC 12261T_GCA_000148585.3	Streptococcus_sp_SK643_GCA_000259505_1	64.2	[60.4-67.8]	36.8	[34.4-39.4]	57.7	[54.5-60.8]	1.41	0.080322	89.70
Streptococcus mitis NCTC 12261T_GCA_000148585.3	"Streptococcus symci" C17_GCA_006385165.1	61.5	[57.8-65.1]	52.9	[50.2-55.6]	61	[57.7-64.2]	0.5	0.0572108	93.37
Streptococcus mitis NCTC 12261T_GCA_000148585.3	Streptococcus toyakuensis TP1632_CCUG_75492T_GCA_024346585.1	70.8	[66.9-74.5]	56.5	[53.7-59.2]	69.9	[66.5-73.2]	0.32	0.0478612	94.27
Streptococcus mitis NCTC 12261T_GCA_000148585.3	"Streptococcus vulneris" DM3B3T_GCA_019218685.1	64.8	[61.0-68.5]	54.5	[51.8-57.2]	64.3	[60.9-67.5]	0.26	0.0501998	93.91
Streptococcus mitis Nm_65_GCA_014467095_1	"Streptococcus bouchesdurhonensis" Marseille_Q6994_GCA_948472335.1	57.5	[53.9-61.0]	52.9	[50.2-55.6]	57.5	[54.3-60.6]	0.05	0.0593303	93.44
Streptococcus mitis Nm_65_GCA_014467095_1	Streptococcus chosunensis ChDC_B353_KCOM1699_1_GCA_003626515.1	52.5	[49.1-56.0]	49.6	[46.9-52.2]	52.3	[49.2-55.4]	0.1	0.0671564	92.35
Streptococcus mitis Nm_65_GCA_014467095_1	Streptococcus downii CECT_9732T_GCA_004353325.1	45	[41.6-48.4]	31.7	[29.3-34.2]	41.1	[38.2-44.2]	1.09	0.0926182	86.95
Streptococcus mitis Nm_65_GCA_014467095_1	Streptococcus gwangjuensis KCOM_1679_ChDC_B345_GCA_003627155.1	53.2	[49.7-56.6]	51.1	[48.5-53.7]	53.2	[50.1-56.3]	0.15	0.0668569	92.61
Streptococcus mitis Nm_65_GCA_014467095_1	Streptococcus humanilactis IMAU_99125_1T_GCA_019448275.1	64.4	[60.7-68.1]	54	[51.3-56.7]	63.8	[60.5-67.0]	0.01	0.0547827	93.64
Streptococcus mitis Nm_65_GCA_014467095_1	Streptococcus isolate PNC_2022_0275_GCA_036785505.1	59.8	[56.1-63.3]	56.4	[53.6-59.1]	60.3	[57.0-63.5]	0.17	0.0503867	93.81
Streptococcus mitis Nm_65_GCA_014467095_1	Streptococcus mitis 1001175st1_H6_GCA_005844455_1	48.6	[45.2-52.1]	48	[45.4-50.6]	48.5	[45.4-51.5]	0.5	0.0709514	91.82
Streptococcus mitis Nm_65_GCA_014467095_1	Streptococcus mitis 850_SMIT_GCA_001074635_1	68.3	[64.4-71.9]	54.7	[52.0-57.4]	67.3	[63.9-70.5]	0.39	0.0545702	93.75
Streptococcus mitis Nm_65_GCA_014467095_1	Streptococcus mitis ATCC_6249_GCA_000146585_1	42.8	[39.4-46.2]	30.6	[28.3-33.2]	39.1	[36.1-42.1]	1.15	0.110193	86.20
Streptococcus mitis Nm_65_GCA_014467095_1	Streptococcus mitis B_009152_GCA_002096925_1	54.9	[51.3-58.3]	51.7	[49.0-54.3]	54.8	[51.7-57.9]	0.33	0.0608169	92.88
Streptococcus mitis Nm_65_GCA_014467095_1	Streptococcus mitis B_5756_13_GCA_002096935_1	60.2	[56.5-63.7]	51.6	[48.9-54.2]	59.5	[56.2-62.6]	0.21	0.0560862	93.05
Streptococcus mitis Nm_65_GCA_014467095_1	Streptococcus mitis B6_GCA_000027165_1	57.6	[54.0-61.1]	50.2	[47.6-52.8]	56.9	[53.7-60.0]	0.07	0.0621044	92.87
Streptococcus mitis Nm_65_GCA_014467095_1	Streptococcus mitis bv_2_str_F0392_GCA_000221165_2	43.7	[40.3-47.2]	31.2	[28.8-33.7]	40	[37.0-43.0]	1.18	0.108487	86.67
Streptococcus mitis Nm_65_GCA_014467095_1	Streptococcus mitis DD26_GCA_001579035.1	60.7	[57.1-64.3]	55.2	[52.4-57.9]	60.9	[57.6-64.0]	0.19	0.0523149	93.61
Streptococcus mitis Nm_65_GCA_014467095_1	Streptococcus mitis DD28_GCA_001579045.1	67.6	[63.7-71.3]	54.5	[51.8-57.2]	66.7	[63.3-69.9]	0.39	0.0478612	93.97
Streptococcus mitis Nm_65_GCA_014467095_1	Streptococcus mitis E647_GCA_019336965.1	58	[54.4-61.5]	45.9	[43.4-48.5]	56	[52.9-59.1]	0.08	0.0696435	91.74
Streptococcus mitis Nm_65_GCA_014467095_1	Streptococcus mitis E689_GCA_018985535.1	55.8	[52.3-59.3]	45.7	[43.2-48.3]	54.2	[51.1-57.3]	0.09	0.0709514	91.72
Streptococcus mitis Nm_65_GCA_014467095_1	Streptococcus mitis DRR077018_GCA_912470125.1	57.8	[54.2-61.4]	50.3	[47.6-52.9]	57.1	[53.9-60.2]	0.22	0.0653942	92.78
Streptococcus mitis Nm_65_GCA_014467095_1	Streptococcus mitis isolate L3_114_GCA_018364455.1	64.1	[60.4-67.8]	53.7	[51.0-56.4]	63.5	[60.1-66.7]	0.34	0.056983	93.72
Streptococcus mitis Nm_65_GCA_014467095_1	Streptococcus mitis KCOM_1350_ChDC_B183_GCA_001281025_1	66.6	[62.8-70.3]	51.1	[48.4-53.7]	64.9	[61.5-68.1]	0.16	0.0583726	93.17
Streptococcus mitis Nm_65_GCA_014467095_1	Streptococcus mitis NCTC 12261T_GCA_000148585.3	61.8	[58.0-65.3]	51.1	[48.5-53.8]	60.7	[57.5-63.9]	0.4	0.0574401	93.12
Streptococcus mitis Nm_65_GCA_014467095_1	Streptococcus mitis OD_310347_11_GCA_002096915_1	59.4	[55.8-63.0]	50.2	[47.6-52.8]	58.5	[55.3-61.6]	0.02	0.0610707	92.76
Streptococcus mitis Nm_65_GCA_014467095_1	Streptococcus mitis OD_317805_11_GCA_002096845_1	62.9	[59.2-66.5]	53.4	[50.7-56.0]	62.3	[59.0-65.5]	0.26	0.0581372	93.49
Streptococcus mitis Nm_65_GCA_014467095_1	Streptococcus mitis OT25_GCA_000960005_1	62.5	[58.7-66.1]	51.8	[49.1-54.4]	61.5	[58.2-64.7]	0.07	0.0623675	93.40
Streptococcus mitis Nm_65_GCA_014467095_1	Streptococcus mitis RH_12363_08_GCA_002096815_1	52.3	[48.8-55.7]	49.4	[46.8-52.0]	52	[48.9-55.1]	0.16	0.0653942	92.46
Streptococcus mitis Nm_65_GCA_014467095_1	Streptococcus mitis RH_17024_08_GCA_002096895_1	57.5	[53.9-61.0]	50.3	[47.7-52.9]	56.8	[53.6-60.0]	0.35	0.0668569	92.76
Streptococcus mitis Nm_65_GCA_014467095_1	Streptococcus mitis RH_17439_08_GCA_002096855_1	58.2	[54.5-61.7]	50.2	[47.6-52.8]	57.4	[54.2-60.5]	0.23	0.0626325	92.86
Streptococcus mitis Nm_65_GCA_014467095_1	Streptococcus mitis RH_43861_09_GCA_002096835_1	60.2	[56.5-63.8]	50.2	[47.6-52.9]	59.2	[55.9-62.3]	0.1	0.0623675	92.86
Streptococcus mitis Nm_65_GCA_014467095_1	Streptococcus mitis RH_50275_GCA_002096755_1	59.7	[56.1-63.3]	50.7	[48.1-53.3]	58.9	[55.6-62.0]	0.2	0.0610707	93.11
Streptococcus mitis Nm_65_GCA_014467095_1	Streptococcus mitis RH_50738_GCA_002096775_1	63.3	[59.5-66.9]	51.9	[49.3-54.6]	62.2	[58.9-65.4]	0.26	0.0572108	93.35
Streptococcus mitis Nm_65_GCA_014467095_1	Streptococcus mitis RH_777_07_GCA_002096765_1	57.3	[53.7-60.8]	51.2	[48.5-53.8]	56.9	[53.7-60.0]	0.24	0.0618432	93.20
Streptococcus mitis Nm_65_GCA_014467095_1	Streptococcus mitis RH_8961_GCA_002096735_1	64.3	[60.5-67.9]	51.6	[48.9-54.2]	63	[59.7-66.2]	0.14	0.0618432	93.16
Streptococcus mitis Nm_65_GCA_014467095_1	Streptococcus mitis S04_GCA_023110215.1	56.2	[52.6-59.7]	46.1	[43.5-48.7]	54.6	[51.4-57.7]	0.06	0.0690061	91.78
Streptococcus mitis Nm_65_GCA_014467095_1	Streptococcus mitis S61_GCA_023109105.1	57.3	[53.7-60.8]	46.5	[43.9-49.1]	55.6	[52.4-58.7]	0.11	0.0712856	91.84
Streptococcus mitis Nm_65_GCA_014467095_1	Streptococcus mitis SK1073_GCA_000220045_2	56.7	[53.1-60.2]	51	[48.4-53.6]	56.3	[53.1-59.4]	0.08	0.0642645	93.05
Streptococcus mitis Nm_65_GCA_014467095_1	Streptococcus mitis SK1080_GCA_000220085_2	79.1	[75.2-82.6]	59.9	[57.1-62.7]	77.9	[74.4-81.0]	0.28	0.0392331	95.11
Streptococcus mitis Nm_65_GCA_014467095_1	Streptococcus mitis SK1126_GCA_000722815_1	55.7	[52.1-59.2]	50	[47.3-52.6]	55.2	[52.0-58.3]	0.32	0.0645437	92.57
Streptococcus mitis Nm_65_GCA_014467095_1	Streptococcus mitis SK137_GCA_000722835_1	60.2	[56.5-63.8]	50.9	[48.3-53.6]	59.3	[56.1-62.5]	0.08	0.0600659	93.19
Streptococcus mitis Nm_65_GCA_014467095_1	Streptococcus mitis SK137_GCA_000960025_1	60.2	[56.5-63.8]	51.1	[48.5-53.7]	59.4	[56.1-62.5]	0.17	0.0600659	93.18
Streptococcus mitis Nm_65_GCA_014467095_1	Streptococcus mitis SK271_GCA_000724165_1	61.6	[57.9-65.2]	51.7	[49.1-54.4]	60.7	[57.5-63.9]	0.25	0.0590885	93.34
Streptococcus mitis Nm_65_GCA_014467095_1	Streptococcus mitis SK321_GCA_000148505_2	64.2	[60.4-67.8]	51.6	[49.0-54.3]	63	[59.7-66.2]	0	0.0567566	93.41
Streptococcus mitis Nm_65_GCA_014467095_1	Streptococcus mitis SK564_GCA_000148525_2	60.7	[57.0-64.3]	53.5	[50.8-56.2]	60.4	[57.2-63.6]	0.32	0.0581372	93.43
Streptococcus mitis Nm_65_GCA_014467095_1	Streptococcus mitis SK569_GCA_000222785_2	58.2	[54.5-61.7]	50.7	[48.0-53.3]	57.5	[54.3-60.6]	0.17	0.0642645	92.85
Streptococcus mitis Nm_65_GCA_014467095_1	Streptococcus mitis SK575_GCA_000257865_1	63.2	[59.4-66.8]	54.3	[51.6-57.0]	62.8	[59.5-66.0]	0.3	0.0603145	93.53
Streptococcus mitis Nm_65_GCA_014467095_1	Streptococcus mitis SK578_GCA_000722755_1	49.4	[45.9-52.8]	49	[46.4-51.6]	49.3	[46.3-52.4]	0.1	0.0665597	92.35
Streptococcus mitis Nm_65_GCA_014467095_1	Streptococcus mitis SK579_GCA_000257905_1	54	[50.5-57.5]	50.1	[47.5-52.7]	53.7	[50.6-56.8]	0.1	0.0656822	92.65
Streptococcus mitis Nm_65_GCA_014467095_1	Streptococcus mitis SK597_GCA_000148545_2	63.4	[59.6-67.0]	55.8	[53.0-58.5]	63.4	[60.0-66.6]	0.51	0.0574401	93.89
Streptococcus mitis Nm_65_GCA_014467095_1	Streptococcus mitis SK608_GCA_000722775_1	65.7	[61.9-69.3]	53.8	[51.1-56.4]	64.8	[61.4-68.0]	0.07	0.0547827	93.64
Streptococcus mitis Nm_65_GCA_014467095_1	Streptococcus mitis SK616_GCA_000257805.1	54.6	[51.0-58.0]	50.3	[47.7-52.9]	54.3	[51.1-57.4]	0.28	0.0637124	92.60
Streptococcus mitis Nm_65_GCA_014467095_1	Streptococcus mitis SK629_GCA_000722695.1	56.6	[53.0-60.1]	49	[46.4-51.7]	55.7	[52.5-58.8]	0.63	0.0653942	92.32
Streptococcus mitis Nm_65_GCA_014467095_1	Streptococcus mitis SK637_GCA_000722765_2	61.6	[57.9-65.2]	50.3	[47.6-52.9]	60.4	[57.1-63.6]	0.23	0.059819	93.03
Streptococcus mitis Nm_65_GCA_014467095_1	Streptococcus mitis SK642_GCA_000722705_1	63.6	[59.8-67.2]	48.4	[45.8-51.1]	61.5	[58.2-64.7]	0.26	0.0671564	92.57
Streptococcus mitis Nm_65_GCA_014467095_1	Streptococcus mitis SK667_GCA_000722685_1	56.9	[53.3-60.4]	51.3	[48.6-53.9]	56.5	[53.3-59.6]	0.16	0.0600659	92.76
Streptococcus mitis Nm_65_GCA_014467095_1	Streptococcus mitis SM15_GCA_009496295_1	61.3	[57.6-64.9]	51.4	[48.8-54.1]	60.4	[57.2-63.6]	0.16	0.0590885	93.36
Streptococcus mitis Nm_65_GCA_014467095_1	Streptococcus mitis SVGS_061_GCA_001560895_1	53.6	[50.1-57.0]	49.7	[47.1-52.3]	53.2	[50.1-56.3]	0.08	0.0668569	92.42
Streptococcus mitis Nm_65_GCA_014467095_1	Streptococcus mitis U126_S5_GCA_946190085_1	59.6	[55.9-63.1]	53.9	[51.2-56.6]	59.6	[56.3-62.7]	0.07	0.0543589	93.39
Streptococcus mitis Nm_65_GCA_014467095_1	Streptococcus mitis WTCHG_774611_73015373_GCA_026157205_1	64	[60.2-67.6]	52.5	[49.9-55.2]	63	[59.7-66.2]	0.16	0.0537328	93.57
Streptococcus mitis Nm_65_GCA_014467095_1	Streptococcus oralis SK1074_GCA_000257845_1	42	[38.6-45.5]	31.7	[29.3-34.2]	38.8	[35.9-41.9]	1.24	0.102997	86.75
Streptococcus mitis Nm_65_GCA_014467095_1	Streptococcus oralis SK255_GCA_000215365_2	42.8	[39.4-46.2]	32.1	[29.7-34.6]	39.5	[36.6-42.6]	0.9	0.10374	86.94
Streptococcus mitis Nm_65_GCA_014467095_1	Streptococcus oralis SK304_GCA_000287715_1	40.8	[37.4-44.2]	31.2	[28.8-33.8]	37.7	[34.7-40.8]	0.65	0.111073	86.66
Streptococcus mitis Nm_65_GCA_014467095_1	Streptococcus oralis SK313_ATCC_15914_GCA_000223235_2	43.4	[40.0-46.8]	32.1	[29.7-34.6]	40	[37.0-43.0]	1.4	0.111073	87.06
Streptococcus mitis Nm_65_GCA_014467095_1	Streptococcus oralis subsp. dentisani 7746_GCA_000382805.1	43.3	[39.9-46.7]	31.2	[28.8-33.7]	39.6	[36.7-42.7]	0.84	0.106845	86.70
Streptococcus mitis Nm_65_GCA_014467095_1	Streptococcus oralis subsp. dentisani CECT_7747T_GCA_000382825.1	44	[40.6-47.4]	31.6	[29.2-34.1]	40.3	[37.3-43.3]	1.12	0.100846	86.77
Streptococcus mitis Nm_65_GCA_014467095_1	Streptococcus oralis subsp. oralis ATCC_35037T_GCA_000148565_2	42.7	[39.4-46.2]	31.3	[28.9-33.8]	39.3	[36.3-42.3]	1.3	0.11197	86.69
Streptococcus mitis Nm_65_GCA_014467095_1	Streptococcus oralis subsp. oralis SK10_GCA_000257495_1	42	[38.6-45.4]	31.2	[28.8-33.7]	38.6	[35.7-41.7]	1.25	0.112887	86.70
Streptococcus mitis Nm_65_GCA_014467095_1	Streptococcus oralis subsp. oralis SK141_GCA_000722675.1	46.2	[42.8-49.6]	31.7	[29.3-34.2]	42	[39.0-45.0]	1.1	0.0981375	87.09
Streptococcus mitis Nm_65_GCA_014467095_1	Streptococcus oralis subsp. oralis SK143_GCA_000722845.1	41.4	[38.0-44.8]	31.9	[29.4-34.4]	38.4	[35.4-41.4]	1.2	0.109331	86.85
Streptococcus mitis Nm_65_GCA_014467095_1	Streptococcus oralis subsp. oralis SK610_GCA_000257455_1	40.8	[37.4-44.2]	31.5	[29.1-34.0]	37.8	[34.8-40.9]	1.06	0.102997	86.71
Streptococcus mitis Nm_65_GCA_014467095_1	Streptococcus oralis subsp. oralis Uo5_GCA_000253155_1	43.4	[40.1-46.9]	32.4	[29.9-34.9]	40.1	[37.2-43.2]	1.09	0.101551	86.83
Streptococcus mitis Nm_65_GCA_014467095_1	Streptococcus oralis subsp. tigurinus AZ_3aT_GCA_000344275.1	38.6	[35.3-42.1]	32	[29.6-34.5]	36.2	[33.3-39.3]	0.29	0.111073	86.78
Streptococcus mitis Nm_65_GCA_014467095_1	Streptococcus_pneumoniae_670_6B_GCA_000147095_1	51.8	[48.4-55.3]	51.8	[49.1-54.4]	52.1	[49.1-55.2]	0.45	0.0628995	92.66
Streptococcus mitis Nm_65_GCA_014467095_1	Streptococcus_pneumoniae_70585_GCA_000018965_1	53.6	[50.1-57.1]	50.9	[48.2-53.5]	53.5	[50.4-56.6]	0.32	0.0634394	92.59
Streptococcus mitis Nm_65_GCA_014467095_1	Streptococcus_pneumoniae_ATCC_700669_GCA_000026665_1	52	[48.6-55.5]	51.2	[48.5-53.8]	52.2	[49.1-55.3]	0.56	0.0631684	92.72
Streptococcus mitis Nm_65_GCA_014467095_1	Streptococcus_pneumoniae_CGSP14_GCA_000019985_1	54	[50.5-57.5]	51.1	[48.5-53.8]	53.9	[50.8-57.0]	0.58	0.0615839	92.71
Streptococcus mitis Nm_65_GCA_014467095_1	Streptococcus_pneumoniae_D39_GCA_000014365_2	54.3	[50.8-57.8]	51.2	[48.6-53.9]	54.2	[51.1-57.3]	0.34	0.0613264	92.72
Streptococcus mitis Nm_65_GCA_014467095_1	Streptococcus_pneumoniae_G54_GCA_000019825_1	55.6	[52.0-59.0]	51.3	[48.7-54.0]	55.4	[52.2-58.5]	0.39	0.0608169	92.71
Streptococcus mitis Nm_65_GCA_014467095_1	Streptococcus_pneumoniae_Hungary19A_6_GCA_000019265_1	53.4	[49.9-56.9]	51	[48.4-53.7]	53.4	[50.3-56.5]	0.42	0.0618432	92.75
Streptococcus mitis Nm_65_GCA_014467095_1	Streptococcus_pneumoniae_JJA_GCA_000018985_1	52.7	[49.2-56.2]	50.7	[48.1-53.4]	52.7	[49.6-55.8]	0.3	0.0639874	92.49
Streptococcus mitis Nm_65_GCA_014467095_1	Streptococcus_pneumoniae_P1031_GCA_000019005_1	55	[51.4-58.5]	51.5	[48.9-54.2]	54.9	[51.8-58.0]	0.3	0.0623675	92.64
Streptococcus mitis Nm_65_GCA_014467095_1	Streptococcus_pneumoniae_R6_GCA_000007045_1	54.5	[50.9-57.9]	51.2	[48.6-53.9]	54.4	[51.2-57.5]	0.33	0.0610707	92.65
Streptococcus mitis Nm_65_GCA_014467095_1	Streptococcus_pneumoniae_Taiwan19F_14_GCA_000019025_1	54.4	[50.9-57.9]	51.7	[49.0-54.3]	54.5	[51.3-57.6]	0.28	0.0626325	92.67
Streptococcus mitis Nm_65_GCA_014467095_1	Streptococcus_pneumoniae_TCH8431_19A_GCA_000196595_1	54.8	[51.3-58.3]	51.6	[48.9-54.2]	54.8	[51.7-57.9]	0.21	0.0628995	92.68
Streptococcus mitis Nm_65_GCA_014467095_1	Streptococcus_pneumoniae_TIGR4_GCA_000006885_1	52.6	[49.1-56.1]	50.9	[48.3-53.6]	52.7	[49.6-55.8]	0.35	0.0645437	92.55
Streptococcus mitis Nm_65_GCA_014467095_1	Streptococcus_pseudopneumoniae_ATCC_BAA_960T_CCUG_49455_GCA_000257825_1	53.9	[50.4-57.4]	54.1	[51.3-56.7]	54.5	[51.4-57.6]	0.17	0.0610707	93.14
Streptococcus mitis Nm_65_GCA_014467095_1	Streptococcus_pseudopneumoniae_SK674_GCA_000258265_1	53.4	[49.9-56.8]	53.3	[50.6-55.9]	53.9	[50.7-56.9]	0.2	0.0626325	92.79
Streptococcus mitis Nm_65_GCA_014467095_1	Streptococcus_sp_oral_taxon_058_str_F0407_GCA_000235485_1	43.7	[40.3-47.1]	30.7	[28.3-33.2]	39.8	[36.8-42.8]	1.14	0.105264	86.40
Streptococcus mitis Nm_65_GCA_014467095_1	Streptococcus_sp_SK643_GCA_000259505_1	52.5	[49.0-56.0]	37.1	[34.6-39.6]	48.8	[45.8-51.8]	1.01	0.0838645	89.43
Streptococcus mitis Nm_65_GCA_014467095_1	"Streptococcus symci" C17_GCA_006385165.1	52.9	[49.4-56.3]	49.9	[47.3-52.5]	52.7	[49.6-55.8]	0.1	0.0631684	92.45
Streptococcus mitis Nm_65_GCA_014467095_1	Streptococcus thalassemiae Marseille_Q2617T_GCA_903645285.1	62.7	[59.0-66.3]	55.7	[53.0-58.5]	62.7	[59.4-65.9]	0.43	0.0509537	93.79
Streptococcus mitis Nm_65_GCA_014467095_1	Streptococcus toyakuensis TP1632_CCUG_75492T_GCA_024346585.1	60.4	[56.7-64.0]	51.8	[49.1-54.4]	59.7	[56.5-62.9]	0.08	0.0610707	93.22
Streptococcus mitis Nm_65_GCA_014467095_1	"Streptococcus vulneris" DM3B3T_GCA_019218685.1	53.9	[50.4-57.3]	49.9	[47.3-52.5]	53.6	[50.4-56.6]	0.14	0.0642645	92.70
Streptococcus mitis OD_310347_11_GCA_002096915_1	"Streptococcus bouchesdurhonensis" Marseille_Q6994_GCA_948472335.1	64	[60.2-67.6]	54.6	[51.9-57.3]	63.6	[60.2-66.8]	0.03	0.054149	94.14
Streptococcus mitis OD_310347_11_GCA_002096915_1	Streptococcus chosunensis ChDC_B353_KCOM1699_1_GCA_003626515.1	60.1	[56.5-63.7]	51.7	[49.0-54.4]	59.5	[56.2-62.6]	0.08	0.0581372	93.20
Streptococcus mitis OD_310347_11_GCA_002096915_1	Streptococcus downii CECT_9732T_GCA_004353325.1	50.3	[46.8-53.7]	31.6	[29.2-34.1]	45.1	[42.1-48.1]	1.06	0.100152	87.40
Streptococcus mitis OD_310347_11_GCA_002096915_1	Streptococcus gwangjuensis KCOM_1679_ChDC_B345_GCA_003627155.1	60.8	[57.1-64.3]	52.5	[49.8-55.2]	60.2	[57.0-63.4]	0.13	0.0574401	93.31
Streptococcus mitis OD_310347_11_GCA_002096915_1	Streptococcus humanilactis IMAU_99125_1T_GCA_019448275.1	62.6	[58.9-66.2]	51.5	[48.8-54.1]	61.6	[58.3-64.7]	0.03	0.0621044	93.34
Streptococcus mitis OD_310347_11_GCA_002096915_1	Streptococcus isolate PNC_2022_0275_GCA_036785505.1	58.1	[54.5-61.6]	48.3	[45.7-50.9]	56.8	[53.7-60.0]	0.19	0.0631684	92.55
Streptococcus mitis OD_310347_11_GCA_002096915_1	Streptococcus mitis 1001175st1_H6_GCA_005844455_1	50.9	[47.5-54.4]	45.3	[42.8-47.9]	49.9	[46.8-52.9]	0.52	0.0762985	91.33
Streptococcus mitis OD_310347_11_GCA_002096915_1	Streptococcus mitis B_009152_GCA_002096925_1	58.6	[55.0-62.1]	53.5	[50.8-56.1]	58.6	[55.3-61.7]	0.36	0.057671	93.47
Streptococcus mitis OD_310347_11_GCA_002096915_1	Streptococcus mitis B_5756_13_GCA_002096935_1	66.6	[62.8-70.3]	56	[53.2-58.7]	66.2	[62.8-69.4]	0.19	0.0473443	94.16
Streptococcus mitis OD_310347_11_GCA_002096915_1	Streptococcus mitis E647_GCA_019336965.1	65.8	[61.9-69.4]	48.2	[45.6-50.8]	63.3	[59.9-66.5]	0.1	0.0610707	92.48
Streptococcus mitis OD_310347_11_GCA_002096915_1	Streptococcus mitis E689_GCA_018985535.1	66.5	[62.6-70.1]	47.3	[44.7-49.9]	63.6	[60.2-66.8]	0.07	0.0613264	92.28
Streptococcus mitis OD_310347_11_GCA_002096915_1	Streptococcus mitis DRR077018_GCA_912470125.1	63.9	[60.2-67.5]	48.8	[46.2-51.5]	61.9	[58.6-65.1]	0.2	0.0671564	92.48
Streptococcus mitis OD_310347_11_GCA_002096915_1	Streptococcus mitis S04_GCA_023110215.1	68.1	[64.3-71.8]	48.1	[45.5-50.7]	65.2	[61.8-68.4]	0.03	0.0586096	92.35
Streptococcus mitis OD_310347_11_GCA_002096915_1	Streptococcus mitis S61_GCA_023109105.1	70.8	[66.8-74.4]	47.2	[44.6-49.8]	67.1	[63.7-70.3]	0.13	0.059819	92.13
Streptococcus mitis OD_310347_11_GCA_002096915_1	Streptococcus mitis SM15_GCA_009496295_1	69.3	[65.3-72.9]	54.9	[52.2-57.6]	68.2	[64.8-71.4]	0.18	0.050014	94.09
Streptococcus mitis OD_310347_11_GCA_002096915_1	Streptococcus mitis U126_S5_GCA_946190085_1	61.3	[57.6-64.9]	50.9	[48.3-53.6]	60.3	[57.0-63.4]	0.05	0.0608169	93.07
Streptococcus mitis OD_310347_11_GCA_002096915_1	Streptococcus mitis WTCHG_774611_73015373_GCA_026157205_1	59.9	[56.3-63.5]	51.1	[48.5-53.8]	59.1	[55.9-62.3]	0.14	0.0552118	93.07
Streptococcus mitis OD_310347_11_GCA_002096915_1	Streptococcus oralis subsp. oralis ATCC_35037T_GCA_000148565_2	49.8	[46.4-53.3]	32.1	[29.7-34.6]	44.9	[41.9-47.9]	1.28	0.101551	87.27
Streptococcus mitis OD_310347_11_GCA_002096915_1	"Streptococcus shenyangsis" D19T_GCA_006385785.1	63.7	[59.9-67.3]	49.2	[46.6-51.8]	61.8	[58.5-65.0]	0.13	0.064825	92.67
Streptococcus mitis OD_310347_11_GCA_002096915_1	"Streptococcus symci" C17_GCA_006385165.1	56.3	[52.7-59.8]	51.3	[48.7-54.0]	56	[52.9-59.1]	0.12	0.0603145	93.15
Streptococcus mitis OD_310347_11_GCA_002096915_1	Streptococcus thalassemiae Marseille_Q2617T_GCA_903645285.1	56.7	[53.1-60.2]	48.5	[45.9-51.1]	55.7	[52.5-58.8]	0.4	0.0645437	92.45
Streptococcus mitis OD_310347_11_GCA_002096915_1	Streptococcus toyakuensis TP1632_CCUG_75492T_GCA_024346585.1	66.1	[62.3-69.8]	53.5	[50.8-56.1]	65.1	[61.8-68.3]	0.06	0.0519203	93.67
Streptococcus mitis OD_310347_11_GCA_002096915_1	"Streptococcus vulneris" DM3B3T_GCA_019218685.1	59.1	[55.4-62.6]	52.8	[50.1-55.4]	58.8	[55.6-62.0]	0.12	0.0579033	93.50
Streptococcus mitis OD_317805_11_GCA_002096845_1	"Streptococcus bouchesdurhonensis" Marseille_Q6994_GCA_948472335.1	60.5	[56.8-64.0]	52.1	[49.4-54.7]	59.9	[56.6-63.0]	0.31	0.0631684	93.32
Streptococcus mitis OD_317805_11_GCA_002096845_1	Streptococcus chosunensis ChDC_B353_KCOM1699_1_GCA_003626515.1	56.1	[52.5-59.6]	49.8	[47.1-52.4]	55.4	[52.3-58.5]	0.36	0.0677629	92.48
Streptococcus mitis OD_317805_11_GCA_002096845_1	Streptococcus downii CECT_9732T_GCA_004353325.1	45.7	[42.3-49.1]	31.1	[28.7-33.6]	41.4	[38.5-44.5]	1.35	0.102997	86.75
Streptococcus mitis OD_317805_11_GCA_002096845_1	Streptococcus gwangjuensis KCOM_1679_ChDC_B345_GCA_003627155.1	54.4	[50.9-57.9]	50.5	[47.8-53.1]	54.2	[51.1-57.3]	0.42	0.0653942	92.45
Streptococcus mitis OD_317805_11_GCA_002096845_1	Streptococcus humanilactis IMAU_99125_1T_GCA_019448275.1	71.6	[67.6-75.2]	55.1	[52.4-57.8]	70.2	[66.7-73.4]	0.25	0.0563082	94.11
Streptococcus mitis OD_317805_11_GCA_002096845_1	Streptococcus isolate PNC_2022_0275_GCA_036785505.1	57.3	[53.7-60.8]	51.8	[49.2-54.5]	57	[53.8-60.2]	0.09	0.0645437	93.20
Streptococcus mitis OD_317805_11_GCA_002096845_1	Streptococcus mitis 1001175st1_H6_GCA_005844455_1	53.4	[49.9-56.9]	48.6	[46.0-51.2]	52.8	[49.7-55.9]	0.23	0.0699663	92.19
Streptococcus mitis OD_317805_11_GCA_002096845_1	Streptococcus mitis B_009152_GCA_002096925_1	59.4	[55.7-62.9]	50.6	[48.0-53.3]	58.5	[55.3-61.7]	0.07	0.0615839	92.93
Streptococcus mitis OD_317805_11_GCA_002096845_1	Streptococcus mitis B_5756_13_GCA_002096935_1	62.7	[59.0-66.3]	52.1	[49.4-54.7]	61.8	[58.5-65.0]	0.47	0.0572108	93.22
Streptococcus mitis OD_317805_11_GCA_002096845_1	Streptococcus mitis E647_GCA_019336965.1	60	[56.3-63.5]	46.6	[44.0-49.1]	57.9	[54.7-61.0]	0.18	0.0686914	91.82
Streptococcus mitis OD_317805_11_GCA_002096845_1	Streptococcus mitis E689_GCA_018985535.1	59.4	[55.7-62.9]	46.1	[43.5-48.6]	57.2	[54.1-60.4]	0.35	0.0674584	91.81
Streptococcus mitis OD_317805_11_GCA_002096845_1	Streptococcus mitis OD_310347_11_GCA_002096915_1	61.9	[58.2-65.5]	50.9	[48.2-53.5]	60.8	[57.5-63.9]	0.28	0.0645437	92.88
Streptococcus mitis OD_317805_11_GCA_002096845_1	Streptococcus mitis RH_17024_08_GCA_002096895_1	61.5	[57.8-65.1]	51	[48.3-53.6]	60.5	[57.2-63.7]	0.61	0.0637124	92.69
Streptococcus mitis OD_317805_11_GCA_002096845_1	Streptococcus mitis RH_17439_08_GCA_002096855_1	59.9	[56.3-63.5]	50.6	[48.0-53.3]	59	[55.8-62.2]	0.49	0.0639874	92.82
Streptococcus mitis OD_317805_11_GCA_002096845_1	Streptococcus mitis S04_GCA_023110215.1	61.9	[58.2-65.5]	46.9	[44.3-49.5]	59.6	[56.4-62.8]	0.32	0.0665597	91.85
Streptococcus mitis OD_317805_11_GCA_002096845_1	Streptococcus mitis S61_GCA_023109105.1	59.7	[56.0-63.2]	47	[44.5-49.6]	57.8	[54.6-60.9]	0.16	0.0740698	91.77
Streptococcus mitis OD_317805_11_GCA_002096845_1	Streptococcus mitis SM15_GCA_009496295_1	63.1	[59.3-66.7]	52.4	[49.7-55.1]	62.2	[58.9-65.4]	0.1	0.0603145	93.33
Streptococcus mitis OD_317805_11_GCA_002096845_1	Streptococcus mitis U126_S5_GCA_946190085_1	66.5	[62.6-70.1]	54.3	[51.6-57.0]	65.6	[62.3-68.9]	0.33	0.0533217	93.97
Streptococcus mitis OD_317805_11_GCA_002096845_1	Streptococcus mitis WTCHG_774611_73015373_GCA_026157205_1	63.6	[59.9-67.2]	54.6	[51.9-57.3]	63.3	[59.9-66.5]	0.42	0.0535266	93.87
Streptococcus mitis OD_317805_11_GCA_002096845_1	"Streptococcus symci" C17_GCA_006385165.1	55.1	[51.6-58.6]	49.6	[47.0-52.3]	54.6	[51.5-57.7]	0.17	0.0690061	92.48
Streptococcus mitis OD_317805_11_GCA_002096845_1	Streptococcus thalassemiae Marseille_Q2617T_GCA_903645285.1	59.1	[55.5-62.7]	51.8	[49.1-54.5]	58.6	[55.4-61.8]	0.69	0.0623675	92.99
Streptococcus mitis OD_317805_11_GCA_002096845_1	Streptococcus toyakuensis TP1632_CCUG_75492T_GCA_024346585.1	61.4	[57.7-65.0]	51.9	[49.2-54.5]	60.6	[57.4-63.8]	0.34	0.0631684	93.14
Streptococcus mitis OD_317805_11_GCA_002096845_1	"Streptococcus vulneris" DM3B3T_GCA_019218685.1	55.6	[52.0-59.1]	50.3	[47.7-53.0]	55.2	[52.0-58.3]	0.4	0.0686914	92.79
Streptococcus mitis OT25_GCA_000960005_1	"Streptococcus bouchesdurhonensis" Marseille_Q6994_GCA_948472335.1	62.3	[58.6-65.9]	53.4	[50.7-56.1]	61.8	[58.5-65.0]	0.03	0.0583726	94.01
Streptococcus mitis OT25_GCA_000960005_1	Streptococcus chosunensis ChDC_B353_KCOM1699_1_GCA_003626515.1	61.1	[57.4-64.7]	53	[50.3-55.7]	60.7	[57.4-63.9]	0.03	0.0590885	93.20
Streptococcus mitis OT25_GCA_000960005_1	Streptococcus downii CECT_9732T_GCA_004353325.1	52.3	[48.8-55.8]	31.3	[28.9-33.8]	46.4	[43.4-49.5]	1.01	0.100152	87.12
Streptococcus mitis OT25_GCA_000960005_1	Streptococcus gwangjuensis KCOM_1679_ChDC_B345_GCA_003627155.1	60.8	[57.2-64.4]	53.9	[51.2-56.6]	60.6	[57.4-63.8]	0.08	0.0605648	93.29
Streptococcus mitis OT25_GCA_000960005_1	Streptococcus humanilactis IMAU_99125_1T_GCA_019448275.1	64.1	[60.3-67.7]	52.6	[49.9-55.3]	63.1	[59.8-66.3]	0.08	0.0574401	93.43
Streptococcus mitis OT25_GCA_000960005_1	Streptococcus isolate PNC_2022_0275_GCA_036785505.1	58.4	[54.8-61.9]	50.2	[47.5-52.8]	57.6	[54.4-60.7]	0.24	0.0637124	92.89
Streptococcus mitis OT25_GCA_000960005_1	Streptococcus mitis 1001175st1_H6_GCA_005844455_1	51.5	[48.0-54.9]	47.3	[44.8-49.9]	50.9	[47.8-53.9]	0.57	0.0786628	91.78
Streptococcus mitis OT25_GCA_000960005_1	Streptococcus mitis 321A_GCA_002005545_1	63.9	[60.1-67.5]	53.2	[50.5-55.9]	63.1	[59.8-66.3]	0.08	0.0547827	93.67
Streptococcus mitis OT25_GCA_000960005_1	Streptococcus mitis 850_SMIT_GCA_001074635_1	70.5	[66.5-74.1]	53.7	[51.0-56.4]	68.9	[65.4-72.1]	0.46	0.0535266	93.74
Streptococcus mitis OT25_GCA_000960005_1	Streptococcus mitis B_009152_GCA_002096925_1	64.7	[60.9-68.4]	57.7	[54.9-60.5]	65	[61.6-68.2]	0.41	0.047688	94.51
Streptococcus mitis OT25_GCA_000960005_1	Streptococcus mitis B_5756_13_GCA_002096935_1	69.6	[65.6-73.2]	55.1	[52.4-57.8]	68.5	[65.1-71.7]	0.13	0.0487413	94.17
Streptococcus mitis OT25_GCA_000960005_1	Streptococcus mitis DD26_GCA_001579035.1	58.5	[54.9-62.0]	50.6	[48.0-53.2]	57.8	[54.6-60.9]	0.26	0.0668569	92.82
Streptococcus mitis OT25_GCA_000960005_1	Streptococcus mitis DD28_GCA_001579045.1	63	[59.3-66.6]	51.6	[48.9-54.2]	61.9	[58.6-65.1]	0.47	0.0615839	93.17
Streptococcus mitis OT25_GCA_000960005_1	Streptococcus mitis E647_GCA_019336965.1	67.5	[63.6-71.1]	48.4	[45.8-51.0]	64.7	[61.4-68.0]	0.15	0.0639874	92.55
Streptococcus mitis OT25_GCA_000960005_1	Streptococcus mitis E689_GCA_018985535.1	66.9	[63.1-70.6]	48	[45.4-50.6]	64.2	[60.8-67.4]	0.01	0.0642645	92.46
Streptococcus mitis OT25_GCA_000960005_1	Streptococcus mitis KCOM_1350_ChDC_B183_GCA_001281025_1	81	[77.1-84.4]	59.8	[57.0-62.6]	79.5	[76.0-82.5]	0.09	0.04288	95.02
Streptococcus mitis OT25_GCA_000960005_1	Streptococcus mitis OD_310347_11_GCA_002096915_1	71.7	[67.7-75.3]	53.9	[51.2-56.5]	69.9	[66.5-73.2]	0.05	0.0545702	93.89
Streptococcus mitis OT25_GCA_000960005_1	Streptococcus mitis OD_317805_11_GCA_002096845_1	65.2	[61.4-68.8]	52.4	[49.8-55.1]	64.1	[60.7-67.3]	0.34	0.0586096	93.29
Streptococcus mitis OT25_GCA_000960005_1	Streptococcus mitis RH_12363_08_GCA_002096815_1	59.4	[55.8-63.0]	53.3	[50.6-55.9]	59.3	[56.0-62.4]	0.08	0.0583726	93.35
Streptococcus mitis OT25_GCA_000960005_1	Streptococcus mitis RH_17024_08_GCA_002096895_1	67.9	[64.0-71.6]	54	[51.3-56.6]	66.8	[63.4-70.0]	0.27	0.0535266	93.67
Streptococcus mitis OT25_GCA_000960005_1	Streptococcus mitis RH_17439_08_GCA_002096855_1	66.8	[62.9-70.4]	53.2	[50.5-55.9]	65.6	[62.2-68.8]	0.16	0.0533217	93.77
Streptococcus mitis OT25_GCA_000960005_1	Streptococcus mitis RH_43861_09_GCA_002096835_1	65.2	[61.4-68.8]	54.4	[51.6-57.1]	64.5	[61.2-67.8]	0.03	0.0523149	93.62
Streptococcus mitis OT25_GCA_000960005_1	Streptococcus mitis RH_50275_GCA_002096755_1	71	[67.1-74.7]	59	[56.2-61.8]	70.8	[67.3-74.0]	0.27	0.0480354	94.80
Streptococcus mitis OT25_GCA_000960005_1	Streptococcus mitis RH_50738_GCA_002096775_1	81.2	[77.3-84.6]	59.8	[57.0-62.6]	79.6	[76.2-82.7]	0.33	0.0396325	95.05
Streptococcus mitis OT25_GCA_000960005_1	Streptococcus mitis RH_777_07_GCA_002096765_1	71.8	[67.9-75.5]	55.7	[53.0-58.4]	70.6	[67.1-73.8]	0.32	0.0480354	94.18
Streptococcus mitis OT25_GCA_000960005_1	Streptococcus mitis RH_8961_GCA_002096735_1	78.4	[74.5-81.9]	57.8	[55.0-60.5]	76.7	[73.3-79.9]	0.06	0.0475157	94.67
Streptococcus mitis OT25_GCA_000960005_1	Streptococcus mitis S04_GCA_023110215.1	66.5	[62.7-70.2]	48.6	[46.0-51.2]	64	[60.7-67.2]	0.02	0.0626325	92.55
Streptococcus mitis OT25_GCA_000960005_1	Streptococcus mitis S61_GCA_023109105.1	68.7	[64.8-72.4]	49.4	[46.8-52.0]	66.1	[62.7-69.3]	0.18	0.0626325	92.49
Streptococcus mitis OT25_GCA_000960005_1	Streptococcus mitis SK137_GCA_000960025_1	70.9	[66.9-74.5]	55.9	[53.1-58.6]	69.8	[66.4-73.1]	0.09	0.0492808	94.20
Streptococcus mitis OT25_GCA_000960005_1	Streptococcus mitis SM15_GCA_009496295_1	76.7	[72.7-80.2]	58.4	[55.6-61.2]	75.4	[71.9-78.6]	0.23	0.0434809	94.84
Streptococcus mitis OT25_GCA_000960005_1	Streptococcus mitis SVGS_061_GCA_001560895_1	57	[53.5-60.5]	49.5	[46.9-52.1]	56.2	[53.0-59.3]	0.15	0.0618432	92.57
Streptococcus mitis OT25_GCA_000960005_1	Streptococcus mitis U126_S5_GCA_946190085_1	64	[60.2-67.6]	52	[49.4-54.7]	62.9	[59.6-66.1]	0.01	0.0572108	93.43
Streptococcus mitis OT25_GCA_000960005_1	Streptococcus mitis WTCHG_774611_73015373_GCA_026157205_1	62.2	[58.5-65.8]	52.7	[50.0-55.3]	61.6	[58.3-64.7]	0.08	0.0556462	93.54
Streptococcus mitis OT25_GCA_000960005_1	"Streptococcus shenyangsis" D19T_GCA_006385785.1	63.5	[59.7-67.1]	49.9	[47.3-52.5]	61.9	[58.6-65.1]	0.19	0.0583726	92.78
Streptococcus mitis OT25_GCA_000960005_1	"Streptococcus symci" C17_GCA_006385165.1	58.4	[54.8-61.9]	52.6	[49.9-55.2]	58.2	[55.0-61.3]	0.17	0.0593303	93.40
Streptococcus mitis OT25_GCA_000960005_1	Streptococcus thalassemiae Marseille_Q2617T_GCA_903645285.1	63.2	[59.4-66.8]	50	[47.3-52.6]	61.6	[58.3-64.8]	0.35	0.0605648	92.84
Streptococcus mitis OT25_GCA_000960005_1	Streptococcus toyakuensis TP1632_CCUG_75492T_GCA_024346585.1	70.2	[66.3-73.9]	55.4	[52.7-58.1]	69.1	[65.7-72.4]	0	0.0487413	94.16
Streptococcus mitis OT25_GCA_000960005_1	"Streptococcus vulneris" DM3B3T_GCA_019218685.1	59.7	[56.1-63.3]	53.8	[51.1-56.5]	59.7	[56.4-62.8]	0.06	0.0593303	93.51
Streptococcus mitis RH_12363_08_GCA_002096815_1	"Streptococcus bouchesdurhonensis" Marseille_Q6994_GCA_948472335.1	56	[52.5-59.5]	52.5	[49.9-55.2]	56.1	[52.9-59.2]	0.11	0.0639874	93.63
Streptococcus mitis RH_12363_08_GCA_002096815_1	Streptococcus chosunensis ChDC_B353_KCOM1699_1_GCA_003626515.1	74.6	[70.6-78.2]	55.4	[52.7-58.1]	72.8	[69.3-76.0]	0.06	0.0498292	94.34
Streptococcus mitis RH_12363_08_GCA_002096815_1	Streptococcus downii CECT_9732T_GCA_004353325.1	54.8	[51.3-58.3]	31.4	[29.0-33.9]	48.3	[45.2-51.3]	0.93	0.0955937	87.35
Streptococcus mitis RH_12363_08_GCA_002096815_1	Streptococcus gwangjuensis KCOM_1679_ChDC_B345_GCA_003627155.1	71.7	[67.8-75.4]	55.1	[52.4-57.8]	70.4	[66.9-73.6]	0	0.0496454	94.09
Streptococcus mitis RH_12363_08_GCA_002096815_1	Streptococcus humanilactis IMAU_99125_1T_GCA_019448275.1	56.2	[52.7-59.7]	50.8	[48.2-53.5]	55.8	[52.7-59.0]	0.17	0.0659724	92.75
Streptococcus mitis RH_12363_08_GCA_002096815_1	Streptococcus isolate PNC_2022_0275_GCA_036785505.1	50.6	[47.2-54.1]	48	[45.4-50.6]	50.2	[47.2-53.3]	0.33	0.0730018	92.07
Streptococcus mitis RH_12363_08_GCA_002096815_1	Streptococcus mitis 1001175st1_H6_GCA_005844455_1	47.1	[43.7-50.5]	45.2	[42.7-47.8]	46.5	[43.5-49.6]	0.66	0.0774628	91.14
Streptococcus mitis RH_12363_08_GCA_002096815_1	Streptococcus mitis B_009152_GCA_002096925_1	62.9	[59.1-66.4]	52.9	[50.2-55.6]	62.1	[58.8-65.3]	0.49	0.0567566	93.60
Streptococcus mitis RH_12363_08_GCA_002096815_1	Streptococcus mitis B_5756_13_GCA_002096935_1	63.4	[59.6-67.0]	55.4	[52.7-58.1]	63.3	[59.9-66.5]	0.05	0.0505746	93.83
Streptococcus mitis RH_12363_08_GCA_002096815_1	Streptococcus mitis E647_GCA_019336965.1	57.4	[53.8-60.9]	46.5	[43.9-49.1]	55.7	[52.6-58.9]	0.24	0.0712856	91.79
Streptococcus mitis RH_12363_08_GCA_002096815_1	Streptococcus mitis E689_GCA_018985535.1	60.2	[56.5-63.7]	45.5	[43.0-48.1]	57.8	[54.6-60.9]	0.07	0.0699663	91.68
Streptococcus mitis RH_12363_08_GCA_002096815_1	Streptococcus mitis OD_310347_11_GCA_002096915_1	59.1	[55.4-62.6]	51.9	[49.3-54.6]	58.6	[55.4-61.7]	0.14	0.0593303	93.14
Streptococcus mitis RH_12363_08_GCA_002096815_1	Streptococcus mitis OD_317805_11_GCA_002096845_1	53.7	[50.2-57.2]	49.8	[47.2-52.4]	53.4	[50.3-56.5]	0.42	0.0686914	92.40
Streptococcus mitis RH_12363_08_GCA_002096815_1	Streptococcus mitis RH_17024_08_GCA_002096895_1	74.9	[70.9-78.5]	54.9	[52.2-57.6]	73	[69.5-76.2]	0.19	0.0491	94.12
Streptococcus mitis RH_12363_08_GCA_002096815_1	Streptococcus mitis RH_17439_08_GCA_002096855_1	59.4	[55.8-63.0]	52.4	[49.7-55.1]	59	[55.8-62.2]	0.07	0.057671	93.26
Streptococcus mitis RH_12363_08_GCA_002096815_1	Streptococcus mitis RH_43861_09_GCA_002096835_1	59.6	[55.9-63.1]	53.7	[51.0-56.4]	59.5	[56.2-62.7]	0.06	0.0554283	93.30
Streptococcus mitis RH_12363_08_GCA_002096815_1	Streptococcus mitis S04_GCA_023110215.1	60.1	[56.4-63.6]	45.8	[43.2-48.4]	57.8	[54.6-60.9]	0.1	0.0737105	91.69
Streptococcus mitis RH_12363_08_GCA_002096815_1	Streptococcus mitis S61_GCA_023109105.1	58.7	[55.1-62.3]	46.4	[43.9-49.0]	56.8	[53.6-60.0]	0.26	0.0706202	91.76
Streptococcus mitis RH_12363_08_GCA_002096815_1	Streptococcus mitis SM15_GCA_009496295_1	58	[54.3-61.5]	53.6	[50.9-56.3]	58	[54.8-61.2]	0.32	0.0595738	93.36
Streptococcus mitis RH_12363_08_GCA_002096815_1	Streptococcus mitis U126_S5_GCA_946190085_1	55.3	[51.8-58.8]	51.2	[48.5-53.8]	55.2	[52.0-58.3]	0.09	0.0656822	92.78
Streptococcus mitis RH_12363_08_GCA_002096815_1	Streptococcus mitis WTCHG_774611_73015373_GCA_026157205_1	53.6	[50.1-57.1]	49.9	[47.2-52.5]	53.3	[50.2-56.4]	0	0.0603145	92.53
Streptococcus mitis RH_12363_08_GCA_002096815_1	Streptococcus oralis subsp. oralis ATCC_35037T_GCA_000148565_2	51.4	[47.9-54.8]	31.2	[28.8-33.7]	45.7	[42.7-48.7]	1.14	0.111073	87.04
Streptococcus mitis RH_12363_08_GCA_002096815_1	"Streptococcus shenyangsis" D19T_GCA_006385785.1	62.2	[58.4-65.7]	47.3	[44.7-49.9]	60	[56.7-63.1]	0.27	0.0680698	92.08
Streptococcus mitis RH_12363_08_GCA_002096815_1	"Streptococcus symci" C17_GCA_006385165.1	71.7	[67.7-75.3]	55.3	[52.5-58.0]	70.3	[66.9-73.6]	0.26	0.0529154	94.20
Streptococcus mitis RH_12363_08_GCA_002096815_1	Streptococcus thalassemiae Marseille_Q2617T_GCA_903645285.1	53.5	[50.0-56.9]	48.3	[45.7-50.9]	52.8	[49.7-55.9]	0.27	0.0690061	92.20
Streptococcus mitis RH_12363_08_GCA_002096815_1	Streptococcus toyakuensis TP1632_CCUG_75492T_GCA_024346585.1	57.4	[53.8-60.9]	52	[49.3-54.6]	57.2	[54.0-60.3]	0.08	0.0631684	92.96
Streptococcus mitis RH_12363_08_GCA_002096815_1	"Streptococcus vulneris" DM3B3T_GCA_019218685.1	77.3	[73.3-80.8]	55.3	[52.6-58.0]	75	[71.6-78.2]	0.02	0.0509537	94.37
Streptococcus mitis RH_17024_08_GCA_002096895_1	"Streptococcus bouchesdurhonensis" Marseille_Q6994_GCA_948472335.1	61.7	[57.9-65.2]	54.2	[51.5-56.9]	61.4	[58.2-64.6]	0.3	0.0572108	94.11
Streptococcus mitis RH_17024_08_GCA_002096895_1	Streptococcus chosunensis ChDC_B353_KCOM1699_1_GCA_003626515.1	81.5	[77.6-84.8]	54.7	[52.0-57.4]	78.4	[74.9-81.4]	0.25	0.0451943	94.14
Streptococcus mitis RH_17024_08_GCA_002096895_1	Streptococcus downii CECT_9732T_GCA_004353325.1	56.9	[53.3-60.4]	31.2	[28.8-33.7]	49.7	[46.6-52.7]	0.74	0.0962153	87.21
Streptococcus mitis RH_17024_08_GCA_002096895_1	Streptococcus gwangjuensis KCOM_1679_ChDC_B345_GCA_003627155.1	75.3	[71.3-78.9]	55.1	[52.4-57.8]	73.3	[69.8-76.5]	0.19	0.0501998	94.10
Streptococcus mitis RH_17024_08_GCA_002096895_1	Streptococcus humanilactis IMAU_99125_1T_GCA_019448275.1	64	[60.2-67.6]	51.8	[49.2-54.5]	62.8	[59.5-66.0]	0.36	0.0628995	93.11
Streptococcus mitis RH_17024_08_GCA_002096895_1	Streptococcus isolate PNC_2022_0275_GCA_036785505.1	55	[51.5-58.5]	49	[46.4-51.6]	54.3	[51.2-57.4]	0.52	0.0702918	92.41
Streptococcus mitis RH_17024_08_GCA_002096895_1	Streptococcus mitis 1001175st1_H6_GCA_005844455_1	50.7	[47.3-54.2]	45.6	[43.0-48.1]	49.7	[46.7-52.8]	0.84	0.0790711	91.36
Streptococcus mitis RH_17024_08_GCA_002096895_1	Streptococcus mitis B_009152_GCA_002096925_1	67.3	[63.5-71.0]	54.1	[51.4-56.8]	66.3	[62.9-69.6]	0.68	0.0539403	93.84
Streptococcus mitis RH_17024_08_GCA_002096895_1	Streptococcus mitis B_5756_13_GCA_002096935_1	72.5	[68.5-76.2]	57.5	[54.7-60.2]	71.7	[68.2-74.9]	0.14	0.0418553	94.38
Streptococcus mitis RH_17024_08_GCA_002096895_1	Streptococcus mitis E647_GCA_019336965.1	64.5	[60.7-68.1]	46.6	[44.0-49.2]	61.7	[58.4-64.8]	0.43	0.0706202	91.99
Streptococcus mitis RH_17024_08_GCA_002096895_1	Streptococcus mitis E689_GCA_018985535.1	66.1	[62.2-69.7]	46.2	[43.7-48.8]	62.9	[59.5-66.1]	0.26	0.0628995	92.02
Streptococcus mitis RH_17024_08_GCA_002096895_1	Streptococcus mitis OD_310347_11_GCA_002096915_1	66.2	[62.4-69.9]	54.4	[51.7-57.1]	65.4	[62.1-68.7]	0.33	0.0517248	93.71
Streptococcus mitis RH_17024_08_GCA_002096895_1	Streptococcus mitis S04_GCA_023110215.1	69	[65.1-72.6]	46.5	[44.0-49.1]	65.4	[62.0-68.6]	0.29	0.0653942	92.05
Streptococcus mitis RH_17024_08_GCA_002096895_1	Streptococcus mitis S61_GCA_023109105.1	63.1	[59.3-66.7]	47.9	[45.3-50.5]	60.9	[57.6-64.1]	0.45	0.0680698	92.08
Streptococcus mitis RH_17024_08_GCA_002096895_1	Streptococcus mitis SM15_GCA_009496295_1	65.9	[62.1-69.6]	54.6	[51.9-57.3]	65.3	[61.9-68.5]	0.51	0.0539403	93.90
Streptococcus mitis RH_17024_08_GCA_002096895_1	Streptococcus mitis U126_S5_GCA_946190085_1	62.6	[58.8-66.2]	51.4	[48.8-54.1]	61.5	[58.2-64.7]	0.28	0.0637124	93.04
Streptococcus mitis RH_17024_08_GCA_002096895_1	Streptococcus mitis WTCHG_774611_73015373_GCA_026157205_1	60.7	[57.0-64.3]	50.8	[48.1-53.4]	59.7	[56.5-62.9]	0.19	0.0605648	93.11
Streptococcus mitis RH_17024_08_GCA_002096895_1	"Streptococcus shenyangsis" D19T_GCA_006385785.1	68.2	[64.3-71.9]	48.7	[46.1-51.4]	65.5	[62.1-68.7]	0.46	0.0634394	92.48
Streptococcus mitis RH_17024_08_GCA_002096895_1	"Streptococcus symci" C17_GCA_006385165.1	73.8	[69.8-77.4]	54.4	[51.7-57.1]	71.9	[68.4-75.1]	0.44	0.0529154	93.95
Streptococcus mitis RH_17024_08_GCA_002096895_1	Streptococcus thalassemiae Marseille_Q2617T_GCA_903645285.1	59.4	[55.7-62.9]	48.8	[46.2-51.5]	58	[54.8-61.2]	0.08	0.0680698	92.57
Streptococcus mitis RH_17024_08_GCA_002096895_1	Streptococcus toyakuensis TP1632_CCUG_75492T_GCA_024346585.1	66.8	[62.9-70.4]	53.9	[51.2-56.6]	65.8	[62.4-69.0]	0.27	0.0523149	93.71
Streptococcus mitis RH_17024_08_GCA_002096895_1	"Streptococcus vulneris" DM3B3T_GCA_019218685.1	76.9	[72.9-80.4]	55.2	[52.5-57.9]	74.7	[71.2-77.9]	0.21	0.0496454	94.27
Streptococcus mitis RH_17439_08_GCA_002096855_1	"Streptococcus bouchesdurhonensis" Marseille_Q6994_GCA_948472335.1	62.1	[58.4-65.7]	54.2	[51.5-56.9]	61.8	[58.5-65.0]	0.18	0.0558655	94.24
Streptococcus mitis RH_17439_08_GCA_002096855_1	Streptococcus chosunensis ChDC_B353_KCOM1699_1_GCA_003626515.1	61.8	[58.1-65.4]	51.3	[48.6-53.9]	60.8	[57.5-64.0]	0.13	0.0567566	93.09
Streptococcus mitis RH_17439_08_GCA_002096855_1	Streptococcus downii CECT_9732T_GCA_004353325.1	51.5	[48.0-54.9]	31.6	[29.2-34.2]	46	[43.0-49.0]	0.86	0.0981375	87.20
Streptococcus mitis RH_17439_08_GCA_002096855_1	Streptococcus gwangjuensis KCOM_1679_ChDC_B345_GCA_003627155.1	60.2	[56.6-63.8]	52.6	[49.9-55.3]	59.8	[56.5-63.0]	0.08	0.0581372	93.18
Streptococcus mitis RH_17439_08_GCA_002096855_1	Streptococcus humanilactis IMAU_99125_1T_GCA_019448275.1	65.1	[61.3-68.7]	51.5	[48.9-54.2]	63.7	[60.4-66.9]	0.24	0.056983	93.37
Streptococcus mitis RH_17439_08_GCA_002096855_1	Streptococcus isolate PNC_2022_0275_GCA_036785505.1	60.9	[57.2-64.4]	48.4	[45.8-51.0]	59.2	[56.0-62.4]	0.4	0.0628995	92.55
Streptococcus mitis RH_17439_08_GCA_002096855_1	Streptococcus mitis 1001175st1_H6_GCA_005844455_1	53.5	[50.0-57.0]	45.1	[42.5-47.6]	52	[49.0-55.1]	0.73	0.0790711	91.46
Streptococcus mitis RH_17439_08_GCA_002096855_1	Streptococcus mitis B_009152_GCA_002096925_1	56.1	[52.6-59.6]	53.3	[50.6-56.0]	56.3	[53.2-59.5]	0.56	0.059819	93.41
Streptococcus mitis RH_17439_08_GCA_002096855_1	Streptococcus mitis B_5756_13_GCA_002096935_1	68	[64.1-71.7]	56	[53.2-58.7]	67.4	[64.0-70.6]	0.02	0.0451943	94.17
Streptococcus mitis RH_17439_08_GCA_002096855_1	Streptococcus mitis E647_GCA_019336965.1	65.8	[62.0-69.4]	47.8	[45.3-50.4]	63.2	[59.8-66.4]	0.31	0.0637124	92.46
Streptococcus mitis RH_17439_08_GCA_002096855_1	Streptococcus mitis E689_GCA_018985535.1	63.8	[60.0-67.4]	47	[44.4-49.6]	61.3	[58.0-64.5]	0.14	0.0645437	92.28
Streptococcus mitis RH_17439_08_GCA_002096855_1	Streptococcus mitis OD_310347_11_GCA_002096915_1	79.2	[75.2-82.7]	64.9	[62.0-67.8]	79.2	[75.8-82.3]	0.21	0.0299949	96.00
Streptococcus mitis RH_17439_08_GCA_002096855_1	Streptococcus mitis RH_17024_08_GCA_002096895_1	68.5	[64.6-72.2]	54.2	[51.5-56.9]	67.3	[63.9-70.6]	0.12	0.0505746	93.89
Streptococcus mitis RH_17439_08_GCA_002096855_1	Streptococcus mitis S04_GCA_023110215.1	64.7	[60.9-68.3]	48.2	[45.6-50.8]	62.3	[59.0-65.5]	0.17	0.0626325	92.44
Streptococcus mitis RH_17439_08_GCA_002096855_1	Streptococcus mitis S61_GCA_023109105.1	64.3	[60.5-67.9]	46.6	[44.1-49.2]	61.5	[58.2-64.7]	0.33	0.0686914	91.97
Streptococcus mitis RH_17439_08_GCA_002096855_1	Streptococcus mitis SM15_GCA_009496295_1	69.8	[65.8-73.4]	54.1	[51.4-56.8]	68.4	[65.0-71.6]	0.39	0.0491	93.96
Streptococcus mitis RH_17439_08_GCA_002096855_1	Streptococcus mitis U126_S5_GCA_946190085_1	63.8	[60.1-67.4]	50.7	[48.0-53.3]	62.4	[59.1-65.6]	0.16	0.0608169	93.07
Streptococcus mitis RH_17439_08_GCA_002096855_1	Streptococcus oralis subsp. oralis ATCC_35037T_GCA_000148565_2	50.8	[47.3-54.2]	32	[29.6-34.5]	45.6	[42.6-48.6]	1.07	0.101551	87.26
Streptococcus mitis RH_17439_08_GCA_002096855_1	"Streptococcus shenyangsis" D19T_GCA_006385785.1	64.6	[60.8-68.2]	49.7	[47.0-52.3]	62.7	[59.4-65.9]	0.34	0.0621044	92.84
Streptococcus mitis RH_17439_08_GCA_002096855_1	"Streptococcus symci" C17_GCA_006385165.1	58.3	[54.7-61.8]	51.7	[49.1-54.4]	57.9	[54.7-61.0]	0.33	0.0600659	93.09
Streptococcus mitis RH_17439_08_GCA_002096855_1	Streptococcus thalassemiae Marseille_Q2617T_GCA_903645285.1	61.3	[57.6-64.9]	48.7	[46.1-51.3]	59.7	[56.4-62.8]	0.2	0.0626325	92.59
Streptococcus mitis RH_17439_08_GCA_002096855_1	Streptococcus toyakuensis TP1632_CCUG_75492T_GCA_024346585.1	68.3	[64.4-72.0]	52.9	[50.2-55.5]	66.8	[63.4-70.1]	0.15	0.0519203	93.67
Streptococcus mitis RH_17439_08_GCA_002096855_1	"Streptococcus vulneris" DM3B3T_GCA_019218685.1	59.9	[56.2-63.4]	52.8	[50.1-55.5]	59.5	[56.3-62.7]	0.09	0.0583726	93.43
Streptococcus mitis RH_43861_09_GCA_002096835_1	"Streptococcus bouchesdurhonensis" Marseille_Q6994_GCA_948472335.1	59	[55.4-62.5]	53.7	[51.0-56.4]	59	[55.7-62.1]	0.05	0.0556462	94.05
Streptococcus mitis RH_43861_09_GCA_002096835_1	Streptococcus chosunensis ChDC_B353_KCOM1699_1_GCA_003626515.1	67.5	[63.6-71.1]	52.5	[49.8-55.1]	66	[62.6-69.2]	0	0.0549966	93.30
Streptococcus mitis RH_43861_09_GCA_002096835_1	Streptococcus downii CECT_9732T_GCA_004353325.1	49.8	[46.4-53.2]	31.3	[28.9-33.8]	44.6	[41.6-47.6]	0.99	0.0962153	87.05
Streptococcus mitis RH_43861_09_GCA_002096835_1	Streptococcus gwangjuensis KCOM_1679_ChDC_B345_GCA_003627155.1	63	[59.2-66.6]	53.6	[50.9-56.2]	62.4	[59.1-65.6]	0.05	0.054149	93.31
Streptococcus mitis RH_43861_09_GCA_002096835_1	Streptococcus humanilactis IMAU_99125_1T_GCA_019448275.1	65.2	[61.4-68.8]	52	[49.3-54.6]	63.9	[60.6-67.1]	0.11	0.0583726	93.37
Streptococcus mitis RH_43861_09_GCA_002096835_1	Streptococcus isolate PNC_2022_0275_GCA_036785505.1	55.8	[52.3-59.3]	48.9	[46.3-51.5]	55	[51.9-58.2]	0.27	0.0659724	92.48
Streptococcus mitis RH_43861_09_GCA_002096835_1	Streptococcus mitis 1001175st1_H6_GCA_005844455_1	53.8	[50.3-57.2]	46	[43.4-48.6]	52.5	[49.4-55.6]	0.6	0.0723061	91.62
Streptococcus mitis RH_43861_09_GCA_002096835_1	Streptococcus mitis B_009152_GCA_002096925_1	58.1	[54.5-61.6]	54.5	[51.8-57.2]	58.3	[55.1-61.5]	0.43	0.0552118	93.49
Streptococcus mitis RH_43861_09_GCA_002096835_1	Streptococcus mitis B_5756_13_GCA_002096935_1	76.1	[72.1-79.7]	56.5	[53.7-59.2]	74.4	[70.9-77.6]	0.11	0.0434809	94.55
Streptococcus mitis RH_43861_09_GCA_002096835_1	Streptococcus mitis E647_GCA_019336965.1	59.3	[55.7-62.9]	47.8	[45.2-50.4]	57.7	[54.5-60.9]	0.18	0.0706202	92.11
Streptococcus mitis RH_43861_09_GCA_002096835_1	Streptococcus mitis E689_GCA_018985535.1	60.8	[57.1-64.3]	47.8	[45.2-50.4]	59	[55.7-62.1]	0.01	0.0637124	92.25
Streptococcus mitis RH_43861_09_GCA_002096835_1	Streptococcus mitis OD_310347_11_GCA_002096915_1	61.8	[58.1-65.4]	53.5	[50.8-56.1]	61.4	[58.1-64.6]	0.08	0.0515304	93.61
Streptococcus mitis RH_43861_09_GCA_002096835_1	Streptococcus mitis OD_317805_11_GCA_002096845_1	63	[59.3-66.6]	50.6	[47.9-53.2]	61.7	[58.4-64.9]	0.36	0.0605648	92.95
Streptococcus mitis RH_43861_09_GCA_002096835_1	Streptococcus mitis RH_17024_08_GCA_002096895_1	68.9	[65.0-72.5]	55.3	[52.6-58.0]	68	[64.5-71.2]	0.25	0.0505746	93.88
Streptococcus mitis RH_43861_09_GCA_002096835_1	Streptococcus mitis RH_17439_08_GCA_002096855_1	64.4	[60.6-68.0]	53.1	[50.4-55.8]	63.5	[60.2-66.7]	0.13	0.0523149	93.68
Streptococcus mitis RH_43861_09_GCA_002096835_1	Streptococcus mitis S04_GCA_023110215.1	60.7	[57.0-64.2]	48.1	[45.5-50.7]	58.9	[55.7-62.1]	0.04	0.0656822	92.12
Streptococcus mitis RH_43861_09_GCA_002096835_1	Streptococcus mitis S61_GCA_023109105.1	60.9	[57.2-64.5]	48.1	[45.5-50.7]	59.2	[55.9-62.3]	0.21	0.0659724	92.11
Streptococcus mitis RH_43861_09_GCA_002096835_1	Streptococcus mitis SM15_GCA_009496295_1	62.1	[58.4-65.7]	54.7	[52.0-57.4]	62	[58.7-65.2]	0.26	0.0525139	93.83
Streptococcus mitis RH_43861_09_GCA_002096835_1	Streptococcus mitis U126_S5_GCA_946190085_1	65.3	[61.5-69.0]	51.8	[49.1-54.5]	64	[60.6-67.2]	0.03	0.0588483	93.27
Streptococcus mitis RH_43861_09_GCA_002096835_1	Streptococcus mitis WTCHG_774611_73015373_GCA_026157205_1	61.3	[57.6-64.9]	50.1	[47.5-52.7]	60.1	[56.8-63.2]	0.06	0.057671	93.04
Streptococcus mitis RH_43861_09_GCA_002096835_1	"Streptococcus symci" C17_GCA_006385165.1	58.7	[55.1-62.2]	52.5	[49.9-55.2]	58.4	[55.2-61.6]	0.2	0.0590885	93.16
Streptococcus mitis RH_43861_09_GCA_002096835_1	Streptococcus toyakuensis TP1632_CCUG_75492T_GCA_024346585.1	62.7	[58.9-66.3]	53.4	[50.7-56.0]	62.1	[58.8-65.3]	0.02	0.0543589	93.62
Streptococcus mitis RH_43861_09_GCA_002096835_1	"Streptococcus vulneris" DM3B3T_GCA_019218685.1	61.2	[57.5-64.8]	53.5	[50.8-56.2]	60.9	[57.6-64.0]	0.04	0.0560862	93.55
Streptococcus mitis RH_50275_GCA_002096755_1	"Streptococcus bouchesdurhonensis" Marseille_Q6994_GCA_948472335.1	60.3	[56.6-63.9]	54.8	[52.1-57.5]	60.4	[57.1-63.6]	0.24	0.0552118	94.17
Streptococcus mitis RH_50275_GCA_002096755_1	Streptococcus chosunensis ChDC_B353_KCOM1699_1_GCA_003626515.1	59	[55.3-62.5]	53.3	[50.6-56.0]	58.8	[55.6-62.0]	0.3	0.0581372	93.35
Streptococcus mitis RH_50275_GCA_002096755_1	Streptococcus downii CECT_9732T_GCA_004353325.1	47.9	[44.5-51.3]	31	[28.6-33.5]	43.1	[40.1-46.1]	1.28	0.100846	87.07
Streptococcus mitis RH_50275_GCA_002096755_1	Streptococcus gwangjuensis KCOM_1679_ChDC_B345_GCA_003627155.1	54.9	[51.4-58.4]	53.5	[50.8-56.2]	55.3	[52.1-58.4]	0.35	0.0613264	93.32
Streptococcus mitis RH_50275_GCA_002096755_1	Streptococcus humanilactis IMAU_99125_1T_GCA_019448275.1	61.5	[57.8-65.1]	52.5	[49.8-55.1]	60.8	[57.6-64.0]	0.19	0.0567566	93.45
Streptococcus mitis RH_50275_GCA_002096755_1	Streptococcus isolate PNC_2022_0275_GCA_036785505.1	52.9	[49.4-56.4]	49.7	[47.1-52.4]	52.7	[49.6-55.7]	0.03	0.0671564	92.59
Streptococcus mitis RH_50275_GCA_002096755_1	Streptococcus mitis 1001175st1_H6_GCA_005844455_1	49.6	[46.1-53.0]	46.9	[44.3-49.5]	49.1	[46.0-52.1]	0.3	0.0762985	91.65
Streptococcus mitis RH_50275_GCA_002096755_1	Streptococcus mitis B_009152_GCA_002096925_1	66.6	[62.7-70.2]	59.6	[56.8-62.4]	67	[63.6-70.3]	0.14	0.0439391	94.75
Streptococcus mitis RH_50275_GCA_002096755_1	Streptococcus mitis B_5756_13_GCA_002096935_1	61.5	[57.8-65.1]	56.8	[54.0-59.5]	61.9	[58.6-65.1]	0.41	0.0515304	94.19
Streptococcus mitis RH_50275_GCA_002096755_1	Streptococcus mitis E647_GCA_019336965.1	59.5	[55.9-63.1]	48	[45.4-50.6]	58	[54.8-61.1]	0.12	0.0639874	92.43
Streptococcus mitis RH_50275_GCA_002096755_1	Streptococcus mitis E689_GCA_018985535.1	60	[56.3-63.5]	47.8	[45.2-50.4]	58.3	[55.1-61.4]	0.29	0.0631684	92.28
Streptococcus mitis RH_50275_GCA_002096755_1	Streptococcus mitis OD_310347_11_GCA_002096915_1	65.7	[61.9-69.3]	55.1	[52.3-57.8]	65.2	[61.8-68.4]	0.22	0.0517248	93.99
Streptococcus mitis RH_50275_GCA_002096755_1	Streptococcus mitis OD_317805_11_GCA_002096845_1	60	[56.4-63.6]	51.9	[49.2-54.5]	59.4	[56.2-62.6]	0.06	0.0613264	93.22
Streptococcus mitis RH_50275_GCA_002096755_1	Streptococcus mitis RH_12363_08_GCA_002096815_1	59.6	[56.0-63.2]	53	[50.3-55.7]	59.4	[56.1-62.5]	0.36	0.0595738	93.38
Streptococcus mitis RH_50275_GCA_002096755_1	Streptococcus mitis RH_17024_08_GCA_002096895_1	60.9	[57.2-64.5]	55.3	[52.5-58.0]	61	[57.7-64.2]	0.55	0.0554283	93.84
Streptococcus mitis RH_50275_GCA_002096755_1	Streptococcus mitis RH_17439_08_GCA_002096855_1	61.8	[58.1-65.4]	54.1	[51.4-56.8]	61.5	[58.2-64.7]	0.43	0.0529154	93.84
Streptococcus mitis RH_50275_GCA_002096755_1	Streptococcus mitis RH_43861_09_GCA_002096835_1	60.2	[56.5-63.8]	55.2	[52.5-57.9]	60.4	[57.1-63.6]	0.3	0.0531179	93.68
Streptococcus mitis RH_50275_GCA_002096755_1	Streptococcus mitis RH_50738_GCA_002096775_1	76.5	[72.5-80.0]	61.7	[58.8-64.5]	76.1	[72.6-79.3]	0.06	0.0368186	95.28
Streptococcus mitis RH_50275_GCA_002096755_1	Streptococcus mitis RH_777_07_GCA_002096765_1	63.1	[59.3-66.7]	57.8	[55.0-60.6]	63.6	[60.2-66.8]	0.04	0.0487413	94.36
Streptococcus mitis RH_50275_GCA_002096755_1	Streptococcus mitis S04_GCA_023110215.1	58.8	[55.2-62.3]	48	[45.4-50.6]	57.3	[54.1-60.5]	0.25	0.0610707	92.20
Streptococcus mitis RH_50275_GCA_002096755_1	Streptococcus mitis S61_GCA_023109105.1	61.6	[57.9-65.2]	48.2	[45.6-50.8]	59.8	[56.5-62.9]	0.09	0.0686914	92.25
Streptococcus mitis RH_50275_GCA_002096755_1	Streptococcus mitis SM15_GCA_009496295_1	74.9	[70.9-78.5]	60.8	[57.9-63.6]	74.6	[71.1-77.7]	0.04	0.0403101	95.09
Streptococcus mitis RH_50275_GCA_002096755_1	Streptococcus mitis U126_S5_GCA_946190085_1	56.2	[52.7-59.7]	52	[49.4-54.7]	56.1	[53.0-59.2]	0.27	0.0600659	93.09
Streptococcus mitis RH_50275_GCA_002096755_1	Streptococcus mitis WTCHG_774611_73015373_GCA_026157205_1	57.3	[53.7-60.8]	51.9	[49.2-54.6]	57.1	[53.9-60.2]	0.36	0.0533217	93.28
Streptococcus mitis RH_50275_GCA_002096755_1	"Streptococcus shenyangsis" D19T_GCA_006385785.1	59.6	[56.0-63.2]	49.2	[46.6-51.8]	58.4	[55.1-61.5]	0.09	0.0613264	92.67
Streptococcus mitis RH_50275_GCA_002096755_1	"Streptococcus symci" C17_GCA_006385165.1	55.4	[51.8-58.8]	52.5	[49.8-55.2]	55.5	[52.3-58.6]	0.1	0.0572108	93.10
Streptococcus mitis RH_50275_GCA_002096755_1	Streptococcus thalassemiae Marseille_Q2617T_GCA_903645285.1	56.8	[53.3-60.4]	49.3	[46.7-51.9]	56	[52.8-59.1]	0.62	0.0634394	92.72
Streptococcus mitis RH_50275_GCA_002096755_1	Streptococcus toyakuensis TP1632_CCUG_75492T_GCA_024346585.1	64.2	[60.4-67.8]	55.9	[53.1-58.6]	64.1	[60.8-67.3]	0.28	0.0501998	94.14
Streptococcus mitis RH_50275_GCA_002096755_1	"Streptococcus vulneris" DM3B3T_GCA_019218685.1	57	[53.4-60.5]	53.8	[51.1-56.5]	57.2	[54.1-60.4]	0.34	0.059819	93.50
Streptococcus mitis RH_50738_GCA_002096775_1	"Streptococcus bouchesdurhonensis" Marseille_Q6994_GCA_948472335.1	64.4	[60.6-68.0]	55.3	[52.6-58.0]	64.1	[60.7-67.3]	0.3	0.0519203	94.47
Streptococcus mitis RH_50738_GCA_002096775_1	Streptococcus chosunensis ChDC_B353_KCOM1699_1_GCA_003626515.1	60.9	[57.2-64.4]	53	[50.3-55.7]	60.4	[57.2-63.6]	0.36	0.0603145	93.35
Streptococcus mitis RH_50738_GCA_002096775_1	Streptococcus downii CECT_9732T_GCA_004353325.1	50.9	[47.4-54.3]	31.3	[28.9-33.8]	45.4	[42.4-48.4]	1.34	0.105264	86.84
Streptococcus mitis RH_50738_GCA_002096775_1	Streptococcus gwangjuensis KCOM_1679_ChDC_B345_GCA_003627155.1	60.1	[56.5-63.7]	53.7	[51.0-56.4]	60	[56.7-63.1]	0.41	0.0574401	93.30
Streptococcus mitis RH_50738_GCA_002096775_1	Streptococcus humanilactis IMAU_99125_1T_GCA_019448275.1	65.2	[61.4-68.8]	53.2	[50.5-55.9]	64.2	[60.9-67.5]	0.25	0.054149	93.58
Streptococcus mitis RH_50738_GCA_002096775_1	Streptococcus isolate PNC_2022_0275_GCA_036785505.1	59.8	[56.2-63.4]	50.3	[47.6-52.9]	58.8	[55.6-62.0]	0.09	0.0588483	92.94
Streptococcus mitis RH_50738_GCA_002096775_1	Streptococcus mitis 1001175st1_H6_GCA_005844455_1	50.9	[47.5-54.4]	47	[44.4-49.5]	50.3	[47.2-53.3]	0.24	0.0726524	91.70
Streptococcus mitis RH_50738_GCA_002096775_1	Streptococcus mitis B_009152_GCA_002096925_1	66.1	[62.3-69.7]	59.8	[57.0-62.6]	66.7	[63.3-69.9]	0.08	0.0447178	94.65
Streptococcus mitis RH_50738_GCA_002096775_1	Streptococcus mitis B_5756_13_GCA_002096935_1	68.2	[64.4-71.9]	56.9	[54.1-59.6]	67.8	[64.4-71.1]	0.47	0.0444041	94.39
Streptococcus mitis RH_50738_GCA_002096775_1	Streptococcus mitis E647_GCA_019336965.1	66.4	[62.6-70.1]	48	[45.4-50.6]	63.8	[60.4-67.0]	0.18	0.0610707	92.39
Streptococcus mitis RH_50738_GCA_002096775_1	Streptococcus mitis E689_GCA_018985535.1	64.1	[60.3-67.7]	47.8	[45.2-50.4]	61.7	[58.5-64.9]	0.35	0.0623675	92.42
Streptococcus mitis RH_50738_GCA_002096775_1	Streptococcus mitis OD_310347_11_GCA_002096915_1	71.6	[67.7-75.3]	55.2	[52.5-57.9]	70.3	[66.8-73.5]	0.28	0.047688	94.21
Streptococcus mitis RH_50738_GCA_002096775_1	Streptococcus mitis OD_317805_11_GCA_002096845_1	64.9	[61.1-68.6]	52.7	[50.0-55.4]	63.9	[60.5-67.1]	0	0.0600659	93.22
Streptococcus mitis RH_50738_GCA_002096775_1	Streptococcus mitis RH_12363_08_GCA_002096815_1	59.9	[56.3-63.5]	54.3	[51.6-57.0]	59.9	[56.7-63.1]	0.42	0.0560862	93.63
Streptococcus mitis RH_50738_GCA_002096775_1	Streptococcus mitis RH_17024_08_GCA_002096895_1	68.3	[64.4-72.0]	55.6	[52.9-58.3]	67.6	[64.2-70.8]	0.61	0.0531179	93.88
Streptococcus mitis RH_50738_GCA_002096775_1	Streptococcus mitis RH_17439_08_GCA_002096855_1	70.4	[66.5-74.0]	54.1	[51.4-56.8]	68.9	[65.5-72.2]	0.49	0.0478612	94.06
Streptococcus mitis RH_50738_GCA_002096775_1	Streptococcus mitis RH_43861_09_GCA_002096835_1	64.4	[60.6-68.0]	55.7	[52.9-58.4]	64.2	[60.8-67.4]	0.36	0.0483865	93.96
Streptococcus mitis RH_50738_GCA_002096775_1	Streptococcus mitis S04_GCA_023110215.1	63.9	[60.2-67.6]	48.4	[45.8-51.0]	61.8	[58.5-65.0]	0.31	0.0603145	92.46
Streptococcus mitis RH_50738_GCA_002096775_1	Streptococcus mitis S61_GCA_023109105.1	66.1	[62.3-69.7]	48.9	[46.3-51.5]	63.8	[60.4-67.0]	0.15	0.0639874	92.42
Streptococcus mitis RH_50738_GCA_002096775_1	Streptococcus mitis SM15_GCA_009496295_1	93.3	[90.6-95.3]	79.8	[76.9-82.5]	93.6	[91.4-95.3]	0.1	0.0146108	97.87
Streptococcus mitis RH_50738_GCA_002096775_1	Streptococcus mitis U126_S5_GCA_946190085_1	61.8	[58.1-65.4]	52.3	[49.7-55.0]	61.1	[57.8-64.2]	0.33	0.057671	93.42
Streptococcus mitis RH_50738_GCA_002096775_1	Streptococcus mitis WTCHG_774611_73015373_GCA_026157205_1	63.5	[59.7-67.1]	52.7	[50.1-55.4]	62.7	[59.3-65.9]	0.42	0.0539403	93.53
Streptococcus mitis RH_50738_GCA_002096775_1	"Streptococcus symci" C17_GCA_006385165.1	58.6	[55.0-62.1]	52.4	[49.7-55.1]	58.3	[55.1-61.5]	0.16	0.0586096	93.16
Streptococcus mitis RH_50738_GCA_002096775_1	Streptococcus toyakuensis TP1632_CCUG_75492T_GCA_024346585.1	73.2	[69.3-76.9]	56.5	[53.8-59.3]	72	[68.5-75.2]	0.34	0.0415686	94.46
Streptococcus mitis RH_50738_GCA_002096775_1	"Streptococcus vulneris" DM3B3T_GCA_019218685.1	60.1	[56.4-63.6]	54.4	[51.7-57.1]	60.1	[56.8-63.3]	0.4	0.0539403	93.55
Streptococcus mitis RH_777_07_GCA_002096765_1	"Streptococcus bouchesdurhonensis" Marseille_Q6994_GCA_948472335.1	67.5	[63.6-71.2]	57.3	[54.5-60.1]	67.3	[63.9-70.5]	0.29	0.0458408	95.14
Streptococcus mitis RH_777_07_GCA_002096765_1	Streptococcus chosunensis ChDC_B353_KCOM1699_1_GCA_003626515.1	60.9	[57.2-64.5]	53.2	[50.5-55.9]	60.5	[57.3-63.7]	0.34	0.0543589	93.54
Streptococcus mitis RH_777_07_GCA_002096765_1	Streptococcus downii CECT_9732T_GCA_004353325.1	46.2	[42.8-49.7]	31.4	[29.0-33.9]	41.9	[39.0-45.0]	1.33	0.0955937	87.14
Streptococcus mitis RH_777_07_GCA_002096765_1	Streptococcus gwangjuensis KCOM_1679_ChDC_B345_GCA_003627155.1	59.9	[56.3-63.5]	53	[50.3-55.7]	59.6	[56.4-62.8]	0.4	0.0549966	93.47
Streptococcus mitis RH_777_07_GCA_002096765_1	Streptococcus humanilactis IMAU_99125_1T_GCA_019448275.1	59	[55.3-62.5]	52.5	[49.8-55.2]	58.7	[55.4-61.8]	0.23	0.0608169	93.45
Streptococcus mitis RH_777_07_GCA_002096765_1	Streptococcus isolate PNC_2022_0275_GCA_036785505.1	53.1	[49.6-56.5]	49.8	[47.1-52.4]	52.8	[49.7-55.9]	0.07	0.0639874	92.78
Streptococcus mitis RH_777_07_GCA_002096765_1	Streptococcus mitis 1001175st1_H6_GCA_005844455_1	47.4	[44.0-50.8]	46.2	[43.6-48.7]	46.9	[43.9-50.0]	0.26	0.0747985	91.52
Streptococcus mitis RH_777_07_GCA_002096765_1	Streptococcus mitis B_009152_GCA_002096925_1	56	[52.5-59.5]	57	[54.2-59.7]	57	[53.8-60.2]	0.09	0.0494626	93.88
Streptococcus mitis RH_777_07_GCA_002096765_1	Streptococcus mitis B_5756_13_GCA_002096935_1	72.4	[68.4-76.0]	61.1	[58.3-63.9]	72.4	[69.0-75.7]	0.45	0.0379382	95.36
Streptococcus mitis RH_777_07_GCA_002096765_1	Streptococcus mitis E647_GCA_019336965.1	66.4	[62.6-70.0]	47.9	[45.3-50.5]	63.7	[60.4-66.9]	0.16	0.0628995	92.58
Streptococcus mitis RH_777_07_GCA_002096765_1	Streptococcus mitis E689_GCA_018985535.1	64.2	[60.4-67.8]	48.5	[45.9-51.1]	62	[58.7-65.2]	0.33	0.0615839	92.57
Streptococcus mitis RH_777_07_GCA_002096765_1	Streptococcus mitis OD_310347_11_GCA_002096915_1	69.9	[66.0-73.5]	58.5	[55.7-61.3]	69.7	[66.2-72.9]	0.26	0.043179	94.69
Streptococcus mitis RH_777_07_GCA_002096765_1	Streptococcus mitis OD_317805_11_GCA_002096845_1	59.7	[56.0-63.2]	52	[49.3-54.7]	59.2	[55.9-62.3]	0.02	0.0605648	93.10
Streptococcus mitis RH_777_07_GCA_002096765_1	Streptococcus mitis RH_12363_08_GCA_002096815_1	60.3	[56.6-63.8]	54.4	[51.7-57.1]	60.3	[57.0-63.4]	0.4	0.0545702	93.80
Streptococcus mitis RH_777_07_GCA_002096765_1	Streptococcus mitis RH_17024_08_GCA_002096895_1	67.3	[63.4-70.9]	57.1	[54.3-59.8]	67	[63.6-70.3]	0.59	0.0451943	94.43
Streptococcus mitis RH_777_07_GCA_002096765_1	Streptococcus mitis RH_17439_08_GCA_002096855_1	64.3	[60.5-67.9]	56.2	[53.5-58.9]	64.3	[60.9-67.5]	0.47	0.0473443	94.39
Streptococcus mitis RH_777_07_GCA_002096765_1	Streptococcus mitis RH_43861_09_GCA_002096835_1	60.2	[56.5-63.8]	56.6	[53.8-59.3]	60.7	[57.5-63.9]	0.34	0.0489202	94.11
Streptococcus mitis RH_777_07_GCA_002096765_1	Streptococcus mitis RH_50738_GCA_002096775_1	69.7	[65.8-73.4]	59.3	[56.5-62.1]	69.7	[66.3-73.0]	0.02	0.0417116	94.79
Streptococcus mitis RH_777_07_GCA_002096765_1	Streptococcus mitis S04_GCA_023110215.1	65.6	[61.8-69.2]	48.9	[46.3-51.6]	63.3	[60.0-66.5]	0.3	0.056983	92.55
Streptococcus mitis RH_777_07_GCA_002096765_1	Streptococcus mitis S61_GCA_023109105.1	67.4	[63.5-71.0]	49.1	[46.5-51.7]	64.9	[61.5-68.1]	0.14	0.0626325	92.47
Streptococcus mitis RH_777_07_GCA_002096765_1	Streptococcus mitis SM15_GCA_009496295_1	69.2	[65.3-72.9]	57.9	[55.1-60.6]	68.9	[65.5-72.2]	0.08	0.0415686	94.64
Streptococcus mitis RH_777_07_GCA_002096765_1	Streptococcus mitis U126_S5_GCA_946190085_1	58.9	[55.3-62.5]	52.6	[49.9-55.3]	58.6	[55.4-61.8]	0.31	0.0583726	93.47
Streptococcus mitis RH_777_07_GCA_002096765_1	Streptococcus mitis WTCHG_774611_73015373_GCA_026157205_1	59.7	[56.1-63.3]	51.8	[49.1-54.4]	59.1	[55.9-62.3]	0.4	0.0547827	93.53
Streptococcus mitis RH_777_07_GCA_002096765_1	"Streptococcus symci" C17_GCA_006385165.1	56	[52.5-59.5]	52.3	[49.6-54.9]	56	[52.8-59.1]	0.14	0.0603145	93.21
Streptococcus mitis RH_777_07_GCA_002096765_1	Streptococcus toyakuensis TP1632_CCUG_75492T_GCA_024346585.1	64.1	[60.3-67.7]	56.5	[53.7-59.2]	64.1	[60.8-67.4]	0.32	0.0487413	94.25
Streptococcus mitis RH_777_07_GCA_002096765_1	"Streptococcus vulneris" DM3B3T_GCA_019218685.1	58.6	[55.0-62.1]	54.1	[51.4-56.8]	58.7	[55.5-61.9]	0.38	0.0552118	93.84
Streptococcus mitis RH_8961_GCA_002096735_1	"Streptococcus bouchesdurhonensis" Marseille_Q6994_GCA_948472335.1	67.2	[63.4-70.9]	55.6	[52.8-58.3]	66.6	[63.2-69.9]	0.09	0.0565317	94.72
Streptococcus mitis RH_8961_GCA_002096735_1	Streptococcus chosunensis ChDC_B353_KCOM1699_1_GCA_003626515.1	65.5	[61.7-69.1]	52.6	[49.9-55.3]	64.3	[61.0-67.5]	0.03	0.057671	93.25
Streptococcus mitis RH_8961_GCA_002096735_1	Streptococcus downii CECT_9732T_GCA_004353325.1	51.4	[47.9-54.8]	31.3	[28.9-33.8]	45.7	[42.7-48.8]	0.95	0.0974869	87.03
Streptococcus mitis RH_8961_GCA_002096735_1	Streptococcus gwangjuensis KCOM_1679_ChDC_B345_GCA_003627155.1	64.7	[60.9-68.3]	52.6	[49.9-55.3]	63.7	[60.3-66.9]	0.02	0.0572108	93.23
Streptococcus mitis RH_8961_GCA_002096735_1	Streptococcus humanilactis IMAU_99125_1T_GCA_019448275.1	65.5	[61.7-69.1]	52.5	[49.8-55.1]	64.3	[61.0-67.5]	0.14	0.0583726	93.38
Streptococcus mitis RH_8961_GCA_002096735_1	Streptococcus isolate PNC_2022_0275_GCA_036785505.1	58.4	[54.8-61.9]	49.7	[47.1-52.3]	57.4	[54.2-60.6]	0.3	0.0623675	92.76
Streptococcus mitis RH_8961_GCA_002096735_1	Streptococcus mitis 1001175st1_H6_GCA_005844455_1	51.6	[48.1-55.0]	46.4	[43.8-48.9]	50.7	[47.6-53.8]	0.63	0.0762985	91.75
Streptococcus mitis RH_8961_GCA_002096735_1	Streptococcus mitis B_009152_GCA_002096925_1	64.4	[60.6-68.1]	58.5	[55.7-61.3]	64.9	[61.6-68.1]	0.47	0.0470041	94.41
Streptococcus mitis RH_8961_GCA_002096735_1	Streptococcus mitis B_5756_13_GCA_002096935_1	73.6	[69.6-77.2]	56.7	[53.9-59.4]	72.3	[68.9-75.5]	0.07	0.0442483	94.46
Streptococcus mitis RH_8961_GCA_002096735_1	Streptococcus mitis E647_GCA_019336965.1	71.1	[67.1-74.7]	47.9	[45.3-50.5]	67.5	[64.1-70.8]	0.21	0.0668569	92.45
Streptococcus mitis RH_8961_GCA_002096735_1	Streptococcus mitis E689_GCA_018985535.1	67.2	[63.4-70.9]	48	[45.4-50.6]	64.4	[61.1-67.6]	0.05	0.064825	92.45
Streptococcus mitis RH_8961_GCA_002096735_1	Streptococcus mitis OD_310347_11_GCA_002096915_1	74.9	[70.9-78.5]	55.3	[52.6-58.0]	73.1	[69.6-76.3]	0.11	0.0503867	94.16
Streptococcus mitis RH_8961_GCA_002096735_1	Streptococcus mitis OD_317805_11_GCA_002096845_1	67.6	[63.7-71.2]	52.1	[49.4-54.7]	66	[62.6-69.2]	0.4	0.0593303	93.18
Streptococcus mitis RH_8961_GCA_002096735_1	Streptococcus mitis RH_12363_08_GCA_002096815_1	62	[58.3-65.6]	53.7	[51.0-56.4]	61.6	[58.3-64.8]	0.02	0.0572108	93.54
Streptococcus mitis RH_8961_GCA_002096735_1	Streptococcus mitis RH_17024_08_GCA_002096895_1	72.7	[68.7-76.3]	55.1	[52.4-57.8]	71.1	[67.7-74.4]	0.21	0.0503867	93.85
Streptococcus mitis RH_8961_GCA_002096735_1	Streptococcus mitis RH_17439_08_GCA_002096855_1	70.9	[67.0-74.6]	54.3	[51.6-57.0]	69.4	[66.0-72.7]	0.09	0.050014	94.11
Streptococcus mitis RH_8961_GCA_002096735_1	Streptococcus mitis RH_43861_09_GCA_002096835_1	67.3	[63.4-70.9]	55.1	[52.3-57.8]	66.5	[63.1-69.8]	0.03	0.0505746	93.85
Streptococcus mitis RH_8961_GCA_002096735_1	Streptococcus mitis RH_50275_GCA_002096755_1	70.6	[66.7-74.3]	59.1	[56.3-61.9]	70.4	[67.0-73.7]	0.33	0.0473443	94.74
Streptococcus mitis RH_8961_GCA_002096735_1	Streptococcus mitis RH_50738_GCA_002096775_1	80.9	[76.9-84.2]	59.3	[56.5-62.1]	79.2	[75.7-82.2]	0.39	0.0421447	94.88
Streptococcus mitis RH_8961_GCA_002096735_1	Streptococcus mitis RH_777_07_GCA_002096765_1	76.4	[72.4-80.0]	58.8	[56.0-61.5]	75.3	[71.8-78.5]	0.38	0.0412845	94.86
Streptococcus mitis RH_8961_GCA_002096735_1	Streptococcus mitis S04_GCA_023110215.1	71.3	[67.3-74.9]	48.7	[46.1-51.3]	68	[64.6-71.2]	0.08	0.0605648	92.54
Streptococcus mitis RH_8961_GCA_002096735_1	Streptococcus mitis S61_GCA_023109105.1	71.2	[67.3-74.9]	48.2	[45.6-50.8]	67.8	[64.4-71.0]	0.24	0.064825	92.38
Streptococcus mitis RH_8961_GCA_002096735_1	Streptococcus mitis SM15_GCA_009496295_1	78.1	[74.1-81.6]	57.7	[54.9-60.5]	76.4	[73.0-79.6]	0.29	0.0439391	94.70
Streptococcus mitis RH_8961_GCA_002096735_1	Streptococcus mitis U126_S5_GCA_946190085_1	63.5	[59.7-67.1]	52	[49.3-54.7]	62.4	[59.1-65.6]	0.07	0.0600659	93.31
Streptococcus mitis RH_8961_GCA_002096735_1	Streptococcus mitis WTCHG_774611_73015373_GCA_026157205_1	65.6	[61.8-69.2]	52.4	[49.7-55.0]	64.4	[61.0-67.6]	0.02	0.0572108	93.62
Streptococcus mitis RH_8961_GCA_002096735_1	"Streptococcus symci" C17_GCA_006385165.1	61.4	[57.7-65.0]	52.8	[50.1-55.5]	60.9	[57.6-64.0]	0.23	0.0574401	93.21
Streptococcus mitis RH_8961_GCA_002096735_1	Streptococcus toyakuensis TP1632_CCUG_75492T_GCA_024346585.1	75.1	[71.1-78.7]	58.3	[55.5-61.1]	74	[70.6-77.2]	0.06	0.043179	94.84
Streptococcus mitis RH_8961_GCA_002096735_1	"Streptococcus vulneris" DM3B3T_GCA_019218685.1	62.6	[58.9-66.2]	53.6	[50.9-56.3]	62.1	[58.8-65.3]	0	0.0552118	93.62
Streptococcus mitis S04_GCA_023110215.1	"Streptococcus bouchesdurhonensis" Marseille_Q6994_GCA_948472335.1	62	[58.2-65.5]	47.4	[44.8-50.0]	59.8	[56.6-63.0]	0.01	0.0677629	92.59
Streptococcus mitis S04_GCA_023110215.1	Streptococcus isolate PNC_2022_0275_GCA_036785505.1	55.7	[52.2-59.2]	45.2	[42.6-47.7]	54	[50.8-57.1]	0.22	0.0702918	91.46
Streptococcus mitis S04_GCA_023110215.1	Streptococcus mitis U126_S5_GCA_946190085_1	59.9	[56.2-63.4]	46.5	[44.0-49.1]	57.8	[54.6-61.0]	0.01	0.0668569	91.96
Streptococcus mitis S04_GCA_023110215.1	Streptococcus thalassemiae Marseille_Q2617T_GCA_903645285.1	55.9	[52.3-59.3]	45.3	[42.7-47.9]	54.1	[50.9-57.2]	0.37	0.0693234	91.40
Streptococcus mitis S04_GCA_023110215.1	Streptococcus toyakuensis TP1632_CCUG_75492T_GCA_024346585.1	62.7	[59.0-66.3]	47.2	[44.6-49.8]	60.4	[57.2-63.6]	0.02	0.0674584	92.19
Streptococcus mitis S61_GCA_023109105.1	"Streptococcus bouchesdurhonensis" Marseille_Q6994_GCA_948472335.1	60.7	[57.0-64.3]	47.7	[45.1-50.3]	58.9	[55.6-62.0]	0.15	0.0719629	92.29
Streptococcus mitis S61_GCA_023109105.1	Streptococcus isolate PNC_2022_0275_GCA_036785505.1	55.6	[52.1-59.1]	45.4	[42.8-47.9]	53.9	[50.8-57.0]	0.06	0.0726524	91.52
Streptococcus mitis S61_GCA_023109105.1	Streptococcus mitis S04_GCA_023110215.1	66.7	[62.9-70.3]	45.2	[42.7-47.8]	63	[59.7-66.2]	0.16	0.0702918	91.56
Streptococcus mitis S61_GCA_023109105.1	Streptococcus mitis U126_S5_GCA_946190085_1	58	[54.4-61.6]	46.7	[44.1-49.3]	56.3	[53.1-59.4]	0.17	0.0719629	91.81
Streptococcus mitis S61_GCA_023109105.1	Streptococcus mitis WTCHG_774611_73015373_GCA_026157205_1	58.9	[55.2-62.4]	46.4	[43.8-49.0]	56.9	[53.7-60.1]	0.26	0.0677629	91.82
Streptococcus mitis S61_GCA_023109105.1	Streptococcus oralis subsp. oralis ATCC_35037T_GCA_000148565_2	47.7	[44.3-51.2]	30.9	[28.5-33.4]	42.9	[39.9-45.9]	1.4	0.119909	86.52
Streptococcus mitis S61_GCA_023109105.1	Streptococcus thalassemiae Marseille_Q2617T_GCA_903645285.1	57.6	[54.0-61.1]	45.4	[42.8-48.0]	55.6	[52.4-58.7]	0.53	0.0719629	91.35
Streptococcus mitis S61_GCA_023109105.1	Streptococcus toyakuensis TP1632_CCUG_75492T_GCA_024346585.1	61.5	[57.8-65.1]	47.6	[45.0-50.2]	59.5	[56.3-62.7]	0.18	0.0674584	92.20
Streptococcus mitis SK1073_GCA_000220045_2	"Streptococcus bouchesdurhonensis" Marseille_Q6994_GCA_948472335.1	64.6	[60.8-68.2]	54.3	[51.6-57.0]	64	[60.6-67.2]	0.13	0.0588483	94.09
Streptococcus mitis SK1073_GCA_000220045_2	Streptococcus chosunensis ChDC_B353_KCOM1699_1_GCA_003626515.1	57.7	[54.1-61.2]	53.1	[50.4-55.8]	57.7	[54.5-60.8]	0.18	0.0565317	93.13
Streptococcus mitis SK1073_GCA_000220045_2	Streptococcus downii CECT_9732T_GCA_004353325.1	46.8	[43.4-50.2]	31.9	[29.5-34.5]	42.6	[39.6-45.6]	1.17	0.0962153	87.09
Streptococcus mitis SK1073_GCA_000220045_2	Streptococcus gwangjuensis KCOM_1679_ChDC_B345_GCA_003627155.1	56.5	[52.9-60.0]	53.9	[51.2-56.6]	56.8	[53.6-59.9]	0.23	0.0595738	93.18
Streptococcus mitis SK1073_GCA_000220045_2	Streptococcus humanilactis IMAU_99125_1T_GCA_019448275.1	65.8	[62.0-69.5]	52.6	[49.9-55.3]	64.6	[61.3-67.8]	0.07	0.0595738	93.49
Streptococcus mitis SK1073_GCA_000220045_2	Streptococcus isolate PNC_2022_0275_GCA_036785505.1	61.3	[57.6-64.9]	49.2	[46.6-51.8]	59.8	[56.6-63.0]	0.09	0.0634394	92.70
Streptococcus mitis SK1073_GCA_000220045_2	Streptococcus mitis 1001175st1_H6_GCA_005844455_1	52.2	[48.7-55.6]	46.4	[43.8-49.0]	51.2	[48.2-54.3]	0.42	0.0786628	91.45
Streptococcus mitis SK1073_GCA_000220045_2	Streptococcus mitis 11/5_GCA_000385815.1	68.1	[64.3-71.8]	56.9	[54.1-59.6]	67.8	[64.4-71.0]	0.33	0.0509537	94.22
Streptococcus mitis SK1073_GCA_000220045_2	Streptococcus mitis 13/39_GCA_000385835.1	57.4	[53.8-60.9]	54	[51.3-56.7]	57.6	[54.4-60.8]	0.31	0.0554283	93.17
Streptococcus mitis SK1073_GCA_000220045_2	Streptococcus mitis 21/39_GCA_000506725.1	69.1	[65.2-72.7]	53	[50.3-55.6]	67.5	[64.1-70.7]	0.05	0.0545702	93.45
Streptococcus mitis SK1073_GCA_000220045_2	Streptococcus mitis 27/7_GCA_000506765.1	69.1	[65.2-72.8]	57.9	[55.1-60.6]	68.9	[65.4-72.1]	0.35	0.0458408	94.49
Streptococcus mitis SK1073_GCA_000220045_2	Streptococcus mitis 321A_GCA_002005545_1	62.1	[58.4-65.7]	52.7	[50.0-55.3]	61.4	[58.2-64.6]	0.08	0.0583726	93.40
Streptococcus mitis SK1073_GCA_000220045_2	Streptococcus mitis 850_SMIT_GCA_001074635_1	60.2	[56.5-63.7]	52.8	[50.1-55.5]	59.8	[56.5-63.0]	0.31	0.0590885	93.38
Streptococcus mitis SK1073_GCA_000220045_2	Streptococcus mitis B_009152_GCA_002096925_1	55.3	[51.8-58.8]	54.3	[51.6-57.0]	55.8	[52.7-58.9]	0.25	0.057671	93.45
Streptococcus mitis SK1073_GCA_000220045_2	Streptococcus mitis B_5756_13_GCA_002096935_1	71.7	[67.7-75.3]	55.9	[53.1-58.6]	70.5	[67.0-73.7]	0.29	0.0451943	94.31
Streptococcus mitis SK1073_GCA_000220045_2	Streptococcus mitis bv_2_str_F0392_GCA_000221165_2	48.7	[45.3-52.1]	31.8	[29.4-34.3]	44	[41.0-47.0]	1.26	0.102997	87.04
Streptococcus mitis SK1073_GCA_000220045_2	Streptococcus mitis bv_2_str_SK95_GCA_000222705_2	43.4	[40.0-46.8]	31.8	[29.4-34.3]	39.9	[37.0-43.0]	0.84	0.101551	86.80
Streptococcus mitis SK1073_GCA_000220045_2	Streptococcus mitis DD26_GCA_001579035.1	54	[50.5-57.5]	50.7	[48.1-53.3]	53.9	[50.8-57.0]	0.11	0.0677629	92.68
Streptococcus mitis SK1073_GCA_000220045_2	Streptococcus mitis DD28_GCA_001579045.1	59.3	[55.7-62.9]	50.2	[47.5-52.8]	58.4	[55.2-61.5]	0.32	0.0634394	92.84
Streptococcus mitis SK1073_GCA_000220045_2	Streptococcus mitis E647_GCA_019336965.1	65.1	[61.3-68.7]	48	[45.4-50.6]	62.6	[59.3-65.8]	0	0.0623675	92.20
Streptococcus mitis SK1073_GCA_000220045_2	Streptococcus mitis E689_GCA_018985535.1	61.3	[57.6-64.9]	48	[45.4-50.6]	59.4	[56.2-62.6]	0.17	0.0651085	92.06
Streptococcus mitis SK1073_GCA_000220045_2	Streptococcus mitis KCOM_1350_ChDC_B183_GCA_001281025_1	65.5	[61.6-69.1]	54.1	[51.4-56.8]	64.7	[61.3-67.9]	0.24	0.0554283	93.72
Streptococcus mitis SK1073_GCA_000220045_2	Streptococcus mitis OD_310347_11_GCA_002096915_1	65.4	[61.6-69.1]	54.8	[52.0-57.5]	64.9	[61.5-68.1]	0.1	0.0531179	93.78
Streptococcus mitis SK1073_GCA_000220045_2	Streptococcus mitis OD_317805_11_GCA_002096845_1	62.8	[59.1-66.4]	52	[49.3-54.7]	61.9	[58.6-65.1]	0.18	0.057671	93.10
Streptococcus mitis SK1073_GCA_000220045_2	Streptococcus mitis OT25_GCA_000960005_1	66	[62.2-69.7]	53.3	[50.6-55.9]	65	[61.6-68.2]	0.15	0.0547827	93.60
Streptococcus mitis SK1073_GCA_000220045_2	Streptococcus mitis RH_12363_08_GCA_002096815_1	55.8	[52.3-59.3]	53.8	[51.1-56.4]	56.2	[53.0-59.3]	0.24	0.0603145	93.31
Streptococcus mitis SK1073_GCA_000220045_2	Streptococcus mitis RH_17024_08_GCA_002096895_1	63.2	[59.4-66.8]	55.4	[52.6-58.1]	63	[59.7-66.2]	0.43	0.0558655	93.83
Streptococcus mitis SK1073_GCA_000220045_2	Streptococcus mitis RH_17439_08_GCA_002096855_1	68.6	[64.7-72.2]	54.2	[51.5-56.9]	67.4	[64.0-70.6]	0.31	0.0503867	93.90
Streptococcus mitis SK1073_GCA_000220045_2	Streptococcus mitis RH_43861_09_GCA_002096835_1	70.2	[66.2-73.8]	54.6	[51.8-57.3]	68.9	[65.4-72.1]	0.18	0.0515304	94.01
Streptococcus mitis SK1073_GCA_000220045_2	Streptococcus mitis RH_50275_GCA_002096755_1	59.6	[56.0-63.2]	54.8	[52.1-57.5]	59.8	[56.5-62.9]	0.12	0.056983	93.71
Streptococcus mitis SK1073_GCA_000220045_2	Streptococcus mitis RH_50738_GCA_002096775_1	66	[62.2-69.7]	55.5	[52.8-58.2]	65.6	[62.2-68.8]	0.18	0.0489202	93.95
Streptococcus mitis SK1073_GCA_000220045_2	Streptococcus mitis RH_777_07_GCA_002096765_1	65.5	[61.6-69.1]	57	[54.2-59.7]	65.5	[62.1-68.7]	0.16	0.0507636	94.28
Streptococcus mitis SK1073_GCA_000220045_2	Streptococcus mitis RH_8961_GCA_002096735_1	67	[63.2-70.7]	54.4	[51.7-57.1]	66.1	[62.8-69.4]	0.22	0.0535266	93.71
Streptococcus mitis SK1073_GCA_000220045_2	Streptococcus mitis S04_GCA_023110215.1	64.1	[60.4-67.8]	48.4	[45.8-51.0]	62	[58.7-65.2]	0.14	0.0637124	92.27
Streptococcus mitis SK1073_GCA_000220045_2	Streptococcus mitis S61_GCA_023109105.1	61.9	[58.2-65.5]	48.7	[46.1-51.3]	60.2	[56.9-63.4]	0.03	0.0680698	92.15
Streptococcus mitis SK1073_GCA_000220045_2	Streptococcus mitis SK1080_GCA_000220085_2	60.5	[56.8-64.0]	51.3	[48.7-54.0]	59.7	[56.4-62.8]	0.36	0.0590885	93.06
Streptococcus mitis SK1073_GCA_000220045_2	Streptococcus mitis SK1126_GCA_000722815_1	57.6	[54.0-61.1]	53.7	[51.0-56.4]	57.7	[54.5-60.9]	0.4	0.0554283	93.26
Streptococcus mitis SK1073_GCA_000220045_2	Streptococcus mitis SK137_GCA_000722835_1	66.4	[62.6-70.0]	57	[54.3-59.8]	66.3	[62.9-69.5]	0.16	0.0482105	94.25
Streptococcus mitis SK1073_GCA_000220045_2	Streptococcus mitis SK137_GCA_000960025_1	66.9	[63.1-70.6]	57	[54.2-59.7]	66.8	[63.4-70.0]	0.25	0.0482105	94.23
Streptococcus mitis SK1073_GCA_000220045_2	Streptococcus mitis SK271_GCA_000724165_1	72	[68.0-75.6]	57.3	[54.5-60.0]	71.1	[67.7-74.4]	0.33	0.0475157	94.53
Streptococcus mitis SK1073_GCA_000220045_2	Streptococcus mitis SK569_GCA_000222785_2	65.3	[61.5-69.0]	50.6	[48.0-53.2]	63.6	[60.3-66.8]	0.25	0.0613264	92.78
Streptococcus mitis SK1073_GCA_000220045_2	Streptococcus mitis SK575_GCA_000257865_1	64.7	[60.9-68.3]	52.7	[50.0-55.3]	63.6	[60.3-66.9]	0.22	0.0593303	93.28
Streptococcus mitis SK1073_GCA_000220045_2	Streptococcus mitis SK578_GCA_000722755_1	54	[50.5-57.5]	53.9	[51.2-56.6]	54.5	[51.4-57.6]	0.02	0.0563082	93.25
Streptococcus mitis SK1073_GCA_000220045_2	Streptococcus mitis SK579_GCA_000257905_1	62.5	[58.8-66.1]	50.4	[47.8-53.0]	61.2	[57.9-64.4]	0.02	0.0605648	92.77
Streptococcus mitis SK1073_GCA_000220045_2	Streptococcus mitis SK608_GCA_000722775_1	60.8	[57.1-64.4]	52.2	[49.5-54.8]	60.2	[56.9-63.4]	0	0.0574401	93.28
Streptococcus mitis SK1073_GCA_000220045_2	Streptococcus mitis SK616_GCA_000257805.1	64.2	[60.5-67.9]	50.4	[47.8-53.1]	62.7	[59.3-65.9]	0.2	0.0662649	92.73
Streptococcus mitis SK1073_GCA_000220045_2	Streptococcus mitis SK629_GCA_000722695.1	58.5	[54.9-62.0]	49.6	[46.9-52.2]	57.5	[54.3-60.6]	0.55	0.0656822	92.40
Streptococcus mitis SK1073_GCA_000220045_2	Streptococcus mitis SK637_GCA_000722765_2	62.2	[58.4-65.8]	53.6	[50.9-56.3]	61.7	[58.4-64.9]	0.31	0.0565317	93.44
Streptococcus mitis SK1073_GCA_000220045_2	Streptococcus mitis SK642_GCA_000722705_1	61	[57.3-64.6]	48.7	[46.1-51.3]	59.4	[56.2-62.6]	0.18	0.0665597	92.58
Streptococcus mitis SK1073_GCA_000220045_2	Streptococcus mitis SK667_GCA_000722685_1	64.7	[60.9-68.3]	50.8	[48.2-53.5]	63.2	[59.8-66.4]	0.08	0.057671	92.98
Streptococcus mitis SK1073_GCA_000220045_2	Streptococcus mitis SM15_GCA_009496295_1	66.1	[62.2-69.7]	54.9	[52.1-57.6]	65.4	[62.1-68.6]	0.08	0.0509537	93.89
Streptococcus mitis SK1073_GCA_000220045_2	Streptococcus mitis SVGS_061_GCA_001560895_1	60.8	[57.1-64.4]	49.5	[46.9-52.2]	59.5	[56.2-62.6]	0	0.0642645	92.60
Streptococcus mitis SK1073_GCA_000220045_2	Streptococcus mitis U126_S5_GCA_946190085_1	63.7	[59.9-67.3]	52.2	[49.5-54.9]	62.7	[59.4-65.9]	0.15	0.0581372	93.24
Streptococcus mitis SK1073_GCA_000220045_2	Streptococcus mitis WTCHG_774611_73015373_GCA_026157205_1	58.4	[54.8-61.9]	52.1	[49.4-54.7]	58	[54.8-61.2]	0.24	0.0595738	93.27
Streptococcus mitis SK1073_GCA_000220045_2	Streptococcus oralis SK1074_GCA_000257845_1	44.7	[41.3-48.1]	32	[29.6-34.5]	41	[38.0-44.0]	1.31	0.105264	86.75
Streptococcus mitis SK1073_GCA_000220045_2	Streptococcus oralis SK304_GCA_000287715_1	45.4	[42.0-48.8]	31.9	[29.5-34.4]	41.5	[38.5-44.5]	0.73	0.104495	86.77
Streptococcus mitis SK1073_GCA_000220045_2	Streptococcus oralis SK313_ATCC_15914_GCA_000223235_2	45	[41.6-48.4]	32.4	[30.0-34.9]	41.3	[38.3-44.3]	1.48	0.107658	86.82
Streptococcus mitis SK1073_GCA_000220045_2	Streptococcus oralis subsp. dentisani 7746_GCA_000382805.1	44	[40.6-47.4]	31.9	[29.5-34.4]	40.4	[37.4-43.4]	0.91	0.10374	86.84
Streptococcus mitis SK1073_GCA_000220045_2	Streptococcus oralis subsp. dentisani CECT_7747T_GCA_000382825.1	45.6	[42.2-49.0]	32.2	[29.8-34.8]	41.8	[38.8-44.8]	1.2	0.0981375	87.02
Streptococcus mitis SK1073_GCA_000220045_2	Streptococcus oralis subsp. oralis SK10_GCA_000257495_1	42.4	[39.1-45.9]	31.6	[29.2-34.1]	39.1	[36.2-42.2]	1.33	0.109331	86.66
Streptococcus mitis SK1073_GCA_000220045_2	Streptococcus oralis subsp. oralis SK141_GCA_000722675.1	49.7	[46.3-53.1]	32.3	[29.9-34.9]	44.9	[41.9-48.0]	1.18	0.0962153	87.22
Streptococcus mitis SK1073_GCA_000220045_2	Streptococcus oralis subsp. oralis SK143_GCA_000722845.1	42.8	[39.4-46.3]	32.4	[30.0-34.9]	39.6	[36.7-42.7]	1.28	0.111073	86.95
Streptococcus mitis SK1073_GCA_000220045_2	Streptococcus oralis subsp. oralis SK610_GCA_000257455_1	42.9	[39.5-46.3]	31.9	[29.5-34.4]	39.5	[36.6-42.6]	1.14	0.110193	86.80
Streptococcus mitis SK1073_GCA_000220045_2	Streptococcus oralis subsp. oralis Uo5_GCA_000253155_1	42.9	[39.5-46.3]	32.3	[29.9-34.9]	39.7	[36.7-42.7]	1.17	0.108487	86.92
Streptococcus mitis SK1073_GCA_000220045_2	Streptococcus oralis subsp. tigurinus AZ_3aT_GCA_000344275.1	39.7	[36.3-43.1]	32.1	[29.7-34.6]	37.1	[34.1-40.2]	0.37	0.113823	86.89
Streptococcus mitis SK1073_GCA_000220045_2	Streptococcus_pseudopneumoniae_ATCC_BAA_960T_CCUG_49455_GCA_000257825_1	53.1	[49.6-56.6]	48.1	[45.5-50.7]	52.5	[49.4-55.6]	0.09	0.0680698	92.03
Streptococcus mitis SK1073_GCA_000220045_2	Streptococcus_pseudopneumoniae_IS7493_GCA_000221985_1	52.8	[49.3-56.2]	47.6	[45.0-50.2]	52	[48.9-55.1]	0.17	0.0733545	92.03
Streptococcus mitis SK1073_GCA_000220045_2	Streptococcus_pseudopneumoniae_SK674_GCA_000258265_1	52.5	[49.0-55.9]	47.6	[45.0-50.2]	51.8	[48.7-54.9]	0.12	0.0690061	91.98
Streptococcus mitis SK1073_GCA_000220045_2	"Streptococcus shenyangsis" D19T_GCA_006385785.1	64.3	[60.6-68.0]	49.5	[46.9-52.2]	62.5	[59.2-65.7]	0.03	0.0618432	92.76
Streptococcus mitis SK1073_GCA_000220045_2	Streptococcus_sp_oral_taxon_058_str_F0407_GCA_000235485_1	44.6	[41.2-48.0]	31.3	[28.9-33.8]	40.6	[37.7-43.7]	1.21	0.106047	86.47
Streptococcus mitis SK1073_GCA_000220045_2	Streptococcus_sp_SK643_GCA_000259505_1	55.4	[51.9-58.9]	37.2	[34.7-39.7]	51.1	[48.0-54.2]	0.93	0.0857608	89.41
Streptococcus mitis SK1073_GCA_000220045_2	"Streptococcus symci" C17_GCA_006385165.1	53.3	[49.8-56.7]	52.6	[49.9-55.3]	53.6	[50.5-56.7]	0.02	0.0593303	93.03
Streptococcus mitis SK1073_GCA_000220045_2	Streptococcus thalassemiae Marseille_Q2617T_GCA_903645285.1	57.3	[53.7-60.8]	49.8	[47.2-52.5]	56.5	[53.3-59.6]	0.51	0.0634394	92.71
Streptococcus mitis SK1073_GCA_000220045_2	Streptococcus toyakuensis TP1632_CCUG_75492T_GCA_024346585.1	62.3	[58.6-65.9]	53.9	[51.2-56.5]	62	[58.7-65.1]	0.16	0.0547827	93.75
Streptococcus mitis SK1073_GCA_000220045_2	"Streptococcus vulneris" DM3B3T_GCA_019218685.1	56.1	[52.6-59.6]	53.8	[51.1-56.5]	56.5	[53.3-59.6]	0.22	0.0581372	93.49
Streptococcus mitis SK1080_GCA_000220085_2	"Streptococcus bouchesdurhonensis" Marseille_Q6994_GCA_948472335.1	58.5	[54.9-62.0]	53.6	[50.9-56.2]	58.5	[55.3-61.7]	0.23	0.0579033	93.70
Streptococcus mitis SK1080_GCA_000220085_2	Streptococcus chosunensis ChDC_B353_KCOM1699_1_GCA_003626515.1	57.7	[54.1-61.2]	49.6	[46.9-52.2]	56.8	[53.6-59.9]	0.18	0.0653942	92.54
Streptococcus mitis SK1080_GCA_000220085_2	Streptococcus downii CECT_9732T_GCA_004353325.1	47.5	[44.1-50.9]	31.6	[29.2-34.1]	43	[40.0-46.0]	0.81	0.0981375	86.75
Streptococcus mitis SK1080_GCA_000220085_2	Streptococcus gwangjuensis KCOM_1679_ChDC_B345_GCA_003627155.1	56.3	[52.8-59.8]	50.8	[48.1-53.4]	55.9	[52.7-59.0]	0.12	0.0653942	92.70
Streptococcus mitis SK1080_GCA_000220085_2	Streptococcus humanilactis IMAU_99125_1T_GCA_019448275.1	65.2	[61.4-68.8]	54	[51.3-56.7]	64.4	[61.1-67.7]	0.29	0.0572108	93.46
Streptococcus mitis SK1080_GCA_000220085_2	Streptococcus isolate PNC_2022_0275_GCA_036785505.1	61.5	[57.8-65.0]	56.2	[53.5-58.9]	61.8	[58.5-65.0]	0.45	0.0531179	93.84
Streptococcus mitis SK1080_GCA_000220085_2	Streptococcus mitis 1001175st1_H6_GCA_005844455_1	52.5	[49.0-55.9]	47.7	[45.2-50.3]	51.8	[48.7-54.9]	0.77	0.0693234	91.79
Streptococcus mitis SK1080_GCA_000220085_2	Streptococcus mitis 11/5_GCA_000385815.1	64.2	[60.5-67.9]	52	[49.3-54.6]	63.1	[59.8-66.3]	0.02	0.0605648	93.15
Streptococcus mitis SK1080_GCA_000220085_2	Streptococcus mitis 13/39_GCA_000385835.1	57.4	[53.8-60.9]	50.5	[47.9-53.1]	56.8	[53.6-59.9]	0.67	0.0593303	92.83
Streptococcus mitis SK1080_GCA_000220085_2	Streptococcus mitis 21/39_GCA_000506725.1	67.8	[63.9-71.4]	53.7	[51.0-56.4]	66.6	[63.2-69.8]	0.41	0.0547827	93.62
Streptococcus mitis SK1080_GCA_000220085_2	Streptococcus mitis 27/7_GCA_000506765.1	63	[59.3-66.6]	51.5	[48.8-54.1]	61.9	[58.6-65.1]	0.01	0.057671	93.14
Streptococcus mitis SK1080_GCA_000220085_2	Streptococcus mitis 321A_GCA_002005545_1	62.6	[58.8-66.2]	54.6	[51.9-57.3]	62.3	[59.0-65.5]	0.28	0.0545702	93.63
Streptococcus mitis SK1080_GCA_000220085_2	Streptococcus mitis 850_SMIT_GCA_001074635_1	69.1	[65.2-72.7]	54.7	[51.9-57.4]	68	[64.6-71.2]	0.67	0.0565317	93.80
Streptococcus mitis SK1080_GCA_000220085_2	Streptococcus mitis B_009152_GCA_002096925_1	58.5	[54.9-62.0]	51	[48.4-53.7]	57.9	[54.7-61.0]	0.61	0.0613264	92.88
Streptococcus mitis SK1080_GCA_000220085_2	Streptococcus mitis B_5756_13_GCA_002096935_1	64	[60.2-67.6]	51.5	[48.8-54.1]	62.7	[59.4-65.9]	0.07	0.0558655	93.20
Streptococcus mitis SK1080_GCA_000220085_2	Streptococcus mitis bv_2_str_F0392_GCA_000221165_2	47.9	[44.5-51.3]	31.6	[29.2-34.1]	43.3	[40.3-46.3]	0.9	0.106845	86.72
Streptococcus mitis SK1080_GCA_000220085_2	Streptococcus mitis bv_2_str_SK95_GCA_000222705_2	44.5	[41.1-47.9]	31	[28.6-33.5]	40.5	[37.5-43.5]	0.48	0.110193	86.68
Streptococcus mitis SK1080_GCA_000220085_2	Streptococcus mitis DD26_GCA_001579035.1	65.1	[61.3-68.7]	55.1	[52.4-57.8]	64.7	[61.3-67.9]	0.47	0.0535266	93.71
Streptococcus mitis SK1080_GCA_000220085_2	Streptococcus mitis DD28_GCA_001579045.1	67.2	[63.3-70.9]	54.8	[52.1-57.5]	66.4	[63.0-69.6]	0.67	0.0529154	93.99
Streptococcus mitis SK1080_GCA_000220085_2	Streptococcus mitis E647_GCA_019336965.1	60.9	[57.2-64.5]	46.4	[43.9-49.0]	58.6	[55.4-61.8]	0.36	0.0709514	91.81
Streptococcus mitis SK1080_GCA_000220085_2	Streptococcus mitis E689_GCA_018985535.1	60	[56.3-63.5]	46	[43.4-48.6]	57.7	[54.5-60.9]	0.19	0.0677629	91.69
Streptococcus mitis SK1080_GCA_000220085_2	Streptococcus mitis KCOM_1350_ChDC_B183_GCA_001281025_1	68	[64.1-71.7]	51.3	[48.6-53.9]	66.1	[62.7-69.3]	0.11	0.0547827	93.17
Streptococcus mitis SK1080_GCA_000220085_2	Streptococcus mitis OD_310347_11_GCA_002096915_1	62.5	[58.8-66.1]	50.1	[47.4-52.7]	61.1	[57.8-64.3]	0.26	0.0639874	92.92
Streptococcus mitis SK1080_GCA_000220085_2	Streptococcus mitis OD_317805_11_GCA_002096845_1	65.2	[61.4-68.8]	52.9	[50.3-55.6]	64.2	[60.8-67.4]	0.54	0.0565317	93.35
Streptococcus mitis SK1080_GCA_000220085_2	Streptococcus mitis OT25_GCA_000960005_1	67.8	[63.9-71.4]	52	[49.3-54.7]	66.1	[62.7-69.3]	0.2	0.0563082	93.49
Streptococcus mitis SK1080_GCA_000220085_2	Streptococcus mitis RH_12363_08_GCA_002096815_1	57.2	[53.6-60.7]	49.5	[46.9-52.2]	56.3	[53.2-59.5]	0.12	0.0626325	92.53
Streptococcus mitis SK1080_GCA_000220085_2	Streptococcus mitis RH_17024_08_GCA_002096895_1	63.6	[59.8-67.2]	50.4	[47.7-53.0]	62.1	[58.8-65.2]	0.07	0.0618432	92.74
Streptococcus mitis SK1080_GCA_000220085_2	Streptococcus mitis RH_17439_08_GCA_002096855_1	63.7	[59.9-67.3]	50.1	[47.5-52.7]	62.1	[58.8-65.3]	0.05	0.059819	93.06
Streptococcus mitis SK1080_GCA_000220085_2	Streptococcus mitis RH_43861_09_GCA_002096835_1	65.7	[61.9-69.3]	50.6	[48.0-53.2]	63.9	[60.6-67.1]	0.18	0.0590885	92.94
Streptococcus mitis SK1080_GCA_000220085_2	Streptococcus mitis RH_50275_GCA_002096755_1	62.1	[58.3-65.6]	51.2	[48.6-53.9]	61	[57.7-64.2]	0.48	0.0549966	93.19
Streptococcus mitis SK1080_GCA_000220085_2	Streptococcus mitis RH_50738_GCA_002096775_1	65.8	[62.0-69.4]	51.7	[49.1-54.4]	64.4	[61.0-67.6]	0.54	0.0558655	93.35
Streptococcus mitis SK1080_GCA_000220085_2	Streptococcus mitis RH_777_07_GCA_002096765_1	58.5	[54.9-62.0]	51.2	[48.6-53.9]	57.9	[54.7-61.1]	0.52	0.059819	93.16
Streptococcus mitis SK1080_GCA_000220085_2	Streptococcus mitis RH_8961_GCA_002096735_1	66.8	[63.0-70.5]	51.5	[48.8-54.1]	65.1	[61.8-68.4]	0.14	0.0593303	93.21
Streptococcus mitis SK1080_GCA_000220085_2	Streptococcus mitis S04_GCA_023110215.1	59.8	[56.2-63.4]	46.7	[44.1-49.2]	57.8	[54.6-61.0]	0.22	0.0656822	91.75
Streptococcus mitis SK1080_GCA_000220085_2	Streptococcus mitis S61_GCA_023109105.1	60.8	[57.1-64.4]	46.8	[44.3-49.4]	58.7	[55.5-61.9]	0.38	0.0696435	91.77
Streptococcus mitis SK1080_GCA_000220085_2	Streptococcus mitis SK1126_GCA_000722815_1	57.6	[54.0-61.1]	50	[47.4-52.7]	56.8	[53.6-60.0]	0.04	0.0621044	92.59
Streptococcus mitis SK1080_GCA_000220085_2	Streptococcus mitis SK137_GCA_000722835_1	61.9	[58.2-65.5]	52.3	[49.6-55.0]	61.2	[57.9-64.4]	0.2	0.0558655	93.45
Streptococcus mitis SK1080_GCA_000220085_2	Streptococcus mitis SK137_GCA_000960025_1	61.9	[58.1-65.4]	52.6	[49.9-55.2]	61.2	[57.9-64.4]	0.11	0.0558655	93.43
Streptococcus mitis SK1080_GCA_000220085_2	Streptococcus mitis SK271_GCA_000724165_1	62.8	[59.1-66.4]	51.7	[49.0-54.4]	61.8	[58.5-65.0]	0.03	0.0603145	93.28
Streptococcus mitis SK1080_GCA_000220085_2	Streptococcus mitis SK569_GCA_000222785_2	63.4	[59.7-67.0]	51.2	[48.5-53.8]	62.2	[58.9-65.3]	0.11	0.0642645	92.81
Streptococcus mitis SK1080_GCA_000220085_2	Streptococcus mitis SK575_GCA_000257865_1	64.4	[60.6-68.0]	53.3	[50.6-56.0]	63.6	[60.3-66.8]	0.58	0.0586096	93.52
Streptococcus mitis SK1080_GCA_000220085_2	Streptococcus mitis SK578_GCA_000722755_1	52.5	[49.0-55.9]	50.2	[47.6-52.9]	52.4	[49.3-55.5]	0.37	0.0621044	92.69
Streptococcus mitis SK1080_GCA_000220085_2	Streptococcus mitis SK579_GCA_000257905_1	58.7	[55.1-62.3]	50.1	[47.4-52.7]	57.8	[54.6-61.0]	0.38	0.0628995	92.69
Streptococcus mitis SK1080_GCA_000220085_2	Streptococcus mitis SK608_GCA_000722775_1	63.7	[59.9-67.3]	53.7	[51.0-56.4]	63.1	[59.7-66.3]	0.35	0.0547827	93.55
Streptococcus mitis SK1080_GCA_000220085_2	Streptococcus mitis SK616_GCA_000257805.1	60.7	[57.0-64.3]	50.4	[47.8-53.0]	59.6	[56.4-62.8]	0.56	0.0653942	92.82
Streptococcus mitis SK1080_GCA_000220085_2	Streptococcus mitis SK629_GCA_000722695.1	61	[57.3-64.6]	49.4	[46.8-52.0]	59.6	[56.4-62.8]	0.91	0.0645437	92.57
Streptococcus mitis SK1080_GCA_000220085_2	Streptococcus mitis SK637_GCA_000722765_2	65.7	[61.9-69.3]	50.8	[48.2-53.5]	64	[60.7-67.2]	0.05	0.0558655	93.24
Streptococcus mitis SK1080_GCA_000220085_2	Streptococcus mitis SK642_GCA_000722705_1	65.7	[61.9-69.3]	48.4	[45.8-51.0]	63.3	[59.9-66.5]	0.54	0.0600659	92.67
Streptococcus mitis SK1080_GCA_000220085_2	Streptococcus mitis SK667_GCA_000722685_1	58.3	[54.7-61.8]	50.8	[48.1-53.4]	57.6	[54.4-60.8]	0.44	0.0605648	92.66
Streptococcus mitis SK1080_GCA_000220085_2	Streptococcus mitis SM15_GCA_009496295_1	64	[60.2-67.6]	51.5	[48.9-54.2]	62.7	[59.4-65.9]	0.44	0.0574401	93.29
Streptococcus mitis SK1080_GCA_000220085_2	Streptococcus mitis SVGS_061_GCA_001560895_1	55.4	[51.8-58.9]	49.2	[46.6-51.8]	54.7	[51.6-57.8]	0.36	0.0662649	92.40
Streptococcus mitis SK1080_GCA_000220085_2	Streptococcus mitis U126_S5_GCA_946190085_1	62	[58.3-65.6]	53.6	[50.9-56.3]	61.6	[58.3-64.8]	0.21	0.0588483	93.40
Streptococcus mitis SK1080_GCA_000220085_2	Streptococcus mitis WTCHG_774611_73015373_GCA_026157205_1	63.5	[59.8-67.1]	53.5	[50.8-56.2]	62.9	[59.6-66.1]	0.12	0.0533217	93.56
Streptococcus mitis SK1080_GCA_000220085_2	Streptococcus oralis SK1074_GCA_000257845_1	44.8	[41.4-48.2]	32.2	[29.8-34.7]	41.1	[38.1-44.1]	0.96	0.100846	86.88
Streptococcus mitis SK1080_GCA_000220085_2	Streptococcus oralis SK304_GCA_000287715_1	42.7	[39.4-46.2]	31.4	[29.0-33.9]	39.3	[36.3-42.3]	0.37	0.106047	86.68
Streptococcus mitis SK1080_GCA_000220085_2	Streptococcus oralis SK313_ATCC_15914_GCA_000223235_2	46.9	[43.5-50.3]	32.3	[29.9-34.8]	42.7	[39.8-45.8]	1.12	0.106047	86.96
Streptococcus mitis SK1080_GCA_000220085_2	Streptococcus oralis subsp. dentisani 7746_GCA_000382805.1	46.1	[42.7-49.5]	31.5	[29.1-34.0]	41.9	[38.9-44.9]	0.56	0.108487	86.69
Streptococcus mitis SK1080_GCA_000220085_2	Streptococcus oralis subsp. dentisani CECT_7747T_GCA_000382825.1	48.1	[44.7-51.5]	31.6	[29.1-34.1]	43.4	[40.4-46.4]	0.84	0.0981375	86.75
Streptococcus mitis SK1080_GCA_000220085_2	Streptococcus oralis subsp. oralis SK10_GCA_000257495_1	44	[40.7-47.5]	31.3	[28.9-33.8]	40.3	[37.3-43.3]	0.97	0.109331	86.69
Streptococcus mitis SK1080_GCA_000220085_2	Streptococcus oralis subsp. oralis SK141_GCA_000722675.1	49.3	[45.9-52.7]	32.1	[29.7-34.6]	44.5	[41.5-47.5]	0.82	0.100152	87.10
Streptococcus mitis SK1080_GCA_000220085_2	Streptococcus oralis subsp. oralis SK143_GCA_000722845.1	43.1	[39.8-46.6]	32.3	[29.9-34.8]	39.9	[36.9-42.9]	0.93	0.108487	86.76
Streptococcus mitis SK1080_GCA_000220085_2	Streptococcus oralis subsp. oralis SK610_GCA_000257455_1	42.9	[39.5-46.3]	31.9	[29.5-34.4]	39.5	[36.6-42.6]	0.78	0.101551	86.71
Streptococcus mitis SK1080_GCA_000220085_2	Streptococcus oralis subsp. oralis Uo5_GCA_000253155_1	46.1	[42.8-49.6]	32.1	[29.7-34.6]	42.1	[39.1-45.2]	0.81	0.10374	86.79
Streptococcus mitis SK1080_GCA_000220085_2	Streptococcus oralis subsp. tigurinus AZ_3aT_GCA_000344275.1	40.3	[36.9-43.7]	32.2	[29.8-34.7]	37.6	[34.6-40.6]	0.01	0.108487	86.82
Streptococcus mitis SK1080_GCA_000220085_2	Streptococcus_pseudopneumoniae_ATCC_BAA_960T_CCUG_49455_GCA_000257825_1	57	[53.4-60.5]	54	[51.3-56.7]	57.3	[54.1-60.4]	0.45	0.059819	93.12
Streptococcus mitis SK1080_GCA_000220085_2	Streptococcus_pseudopneumoniae_IS7493_GCA_000221985_1	57.2	[53.6-60.7]	53.3	[50.6-56.0]	57.3	[54.1-60.4]	0.53	0.0621044	93.12
Streptococcus mitis SK1080_GCA_000220085_2	Streptococcus_pseudopneumoniae_SK674_GCA_000258265_1	57.2	[53.6-60.7]	53.4	[50.7-56.1]	57.3	[54.1-60.5]	0.48	0.0593303	93.20
Streptococcus mitis SK1080_GCA_000220085_2	"Streptococcus shenyangsis" D19T_GCA_006385785.1	62.4	[58.6-65.9]	50.1	[47.4-52.7]	60.9	[57.7-64.1]	0.39	0.0634394	92.62
Streptococcus mitis SK1080_GCA_000220085_2	Streptococcus_sp_oral_taxon_058_str_F0407_GCA_000235485_1	46.7	[43.3-50.1]	31.1	[28.7-33.6]	42.2	[39.2-45.2]	0.86	0.109331	86.58
Streptococcus mitis SK1080_GCA_000220085_2	Streptococcus_sp_SK643_GCA_000259505_1	54.8	[51.3-58.3]	37.4	[34.9-39.9]	50.7	[47.7-53.8]	1.28	0.0848014	89.35
Streptococcus mitis SK1080_GCA_000220085_2	"Streptococcus symci" C17_GCA_006385165.1	54.8	[51.3-58.3]	49.4	[46.8-52.0]	54.3	[51.2-57.4]	0.37	0.0671564	92.50
Streptococcus mitis SK1080_GCA_000220085_2	Streptococcus thalassemiae Marseille_Q2617T_GCA_903645285.1	66.9	[63.1-70.6]	55.4	[52.7-58.2]	66.3	[63.0-69.6]	0.15	0.0501998	93.96
Streptococcus mitis SK1080_GCA_000220085_2	Streptococcus toyakuensis TP1632_CCUG_75492T_GCA_024346585.1	62.4	[58.7-66.0]	51.5	[48.9-54.2]	61.4	[58.1-64.6]	0.2	0.0593303	93.16
Streptococcus mitis SK1080_GCA_000220085_2	"Streptococcus vulneris" DM3B3T_GCA_019218685.1	57.7	[54.1-61.2]	49.9	[47.2-52.5]	56.9	[53.7-60.0]	0.14	0.0631684	92.85
Streptococcus mitis SK1126_GCA_000722815_1	"Streptococcus bouchesdurhonensis" Marseille_Q6994_GCA_948472335.1	58.5	[54.8-62.0]	51.3	[48.7-54.0]	57.9	[54.7-61.1]	0.27	0.0631684	93.21
Streptococcus mitis SK1126_GCA_000722815_1	Streptococcus chosunensis ChDC_B353_KCOM1699_1_GCA_003626515.1	84.8	[81.0-87.9]	60.5	[57.7-63.3]	82.8	[79.5-85.6]	0.22	0.0397669	95.27
Streptococcus mitis SK1126_GCA_000722815_1	Streptococcus downii CECT_9732T_GCA_004353325.1	57	[53.4-60.5]	31.7	[29.3-34.2]	50	[46.9-53.0]	0.77	0.0955937	87.18
Streptococcus mitis SK1126_GCA_000722815_1	Streptococcus gwangjuensis KCOM_1679_ChDC_B345_GCA_003627155.1	78.8	[74.8-82.3]	58	[55.2-60.8]	77.1	[73.7-80.2]	0.17	0.0460045	94.52
Streptococcus mitis SK1126_GCA_000722815_1	Streptococcus humanilactis IMAU_99125_1T_GCA_019448275.1	59.5	[55.8-63.0]	50.9	[48.2-53.5]	58.7	[55.4-61.8]	0.33	0.0623675	92.74
Streptococcus mitis SK1126_GCA_000722815_1	Streptococcus isolate PNC_2022_0275_GCA_036785505.1	52	[48.5-55.4]	48.7	[46.1-51.3]	51.6	[48.5-54.7]	0.49	0.0693234	92.19
Streptococcus mitis SK1126_GCA_000722815_1	Streptococcus mitis 1001175st1_H6_GCA_005844455_1	47.4	[44.0-50.8]	45	[42.5-47.6]	46.7	[43.7-49.7]	0.82	0.0848014	90.98
Streptococcus mitis SK1126_GCA_000722815_1	Streptococcus mitis 321A_GCA_002005545_1	57.8	[54.2-61.3]	51.7	[49.0-54.3]	57.4	[54.2-60.6]	0.32	0.0656822	92.79
Streptococcus mitis SK1126_GCA_000722815_1	Streptococcus mitis 850_SMIT_GCA_001074635_1	56.5	[53.0-60.0]	51	[48.3-53.6]	56.2	[53.0-59.3]	0.71	0.0653942	92.76
Streptococcus mitis SK1126_GCA_000722815_1	Streptococcus mitis B_009152_GCA_002096925_1	64.7	[60.9-68.3]	52.9	[50.2-55.6]	63.7	[60.4-66.9]	0.65	0.0586096	93.54
Streptococcus mitis SK1126_GCA_000722815_1	Streptococcus mitis B_5756_13_GCA_002096935_1	65.9	[62.1-69.5]	52	[49.3-54.7]	64.5	[61.1-67.7]	0.11	0.0523149	93.27
Streptococcus mitis SK1126_GCA_000722815_1	Streptococcus mitis DD26_GCA_001579035.1	50	[46.6-53.5]	48.8	[46.2-51.5]	49.9	[46.8-53.0]	0.51	0.0747985	92.03
Streptococcus mitis SK1126_GCA_000722815_1	Streptococcus mitis DD28_GCA_001579045.1	52.5	[49.0-55.9]	49.8	[47.1-52.4]	52.3	[49.2-55.3]	0.72	0.0677629	92.21
Streptococcus mitis SK1126_GCA_000722815_1	Streptococcus mitis E647_GCA_019336965.1	60.8	[57.1-64.4]	46.3	[43.8-48.9]	58.5	[55.3-61.7]	0.4	0.0706202	91.78
Streptococcus mitis SK1126_GCA_000722815_1	Streptococcus mitis E689_GCA_018985535.1	62.9	[59.2-66.5]	45.9	[43.3-48.4]	60.2	[56.9-63.3]	0.23	0.0677629	91.78
Streptococcus mitis SK1126_GCA_000722815_1	Streptococcus mitis KCOM_1350_ChDC_B183_GCA_001281025_1	65	[61.2-68.6]	53.6	[50.9-56.3]	64.2	[60.8-67.4]	0.16	0.0603145	93.29
Streptococcus mitis SK1126_GCA_000722815_1	Streptococcus mitis OD_310347_11_GCA_002096915_1	60.7	[57.1-64.3]	51.4	[48.7-54.0]	59.9	[56.7-63.1]	0.3	0.0610707	92.95
Streptococcus mitis SK1126_GCA_000722815_1	Streptococcus mitis OD_317805_11_GCA_002096845_1	55.6	[52.1-59.1]	50	[47.3-52.6]	55.1	[52.0-58.2]	0.58	0.0686914	92.47
Streptococcus mitis SK1126_GCA_000722815_1	Streptococcus mitis OT25_GCA_000960005_1	60.9	[57.2-64.5]	52.9	[50.2-55.6]	60.5	[57.2-63.7]	0.25	0.0583726	93.22
Streptococcus mitis SK1126_GCA_000722815_1	Streptococcus mitis RH_12363_08_GCA_002096815_1	73.7	[69.7-77.3]	54.3	[51.6-57.0]	71.8	[68.3-75.0]	0.16	0.0588483	94.04
Streptococcus mitis SK1126_GCA_000722815_1	Streptococcus mitis RH_17024_08_GCA_002096895_1	82.3	[78.4-85.6]	54.7	[51.9-57.4]	79	[75.6-82.1]	0.03	0.0475157	94.33
Streptococcus mitis SK1126_GCA_000722815_1	Streptococcus mitis RH_17439_08_GCA_002096855_1	62.4	[58.7-66.0]	51.1	[48.4-53.7]	61.3	[58.0-64.5]	0.09	0.0600659	92.92
Streptococcus mitis SK1126_GCA_000722815_1	Streptococcus mitis RH_43861_09_GCA_002096835_1	65.2	[61.4-68.8]	52.9	[50.2-55.6]	64.2	[60.8-67.4]	0.22	0.0552118	93.31
Streptococcus mitis SK1126_GCA_000722815_1	Streptococcus mitis RH_50275_GCA_002096755_1	59.9	[56.2-63.4]	52.8	[50.1-55.4]	59.5	[56.3-62.7]	0.52	0.0588483	93.24
Streptococcus mitis SK1126_GCA_000722815_1	Streptococcus mitis RH_50738_GCA_002096775_1	62.3	[58.6-65.9]	53.6	[50.9-56.3]	61.9	[58.6-65.1]	0.58	0.0572108	93.23
Streptococcus mitis SK1126_GCA_000722815_1	Streptococcus mitis RH_777_07_GCA_002096765_1	62.8	[59.1-66.4]	52.3	[49.7-55.0]	62	[58.7-65.1]	0.56	0.0552118	93.39
Streptococcus mitis SK1126_GCA_000722815_1	Streptococcus mitis RH_8961_GCA_002096735_1	67.2	[63.3-70.8]	51.9	[49.2-54.5]	65.6	[62.2-68.8]	0.18	0.0613264	93.17
Streptococcus mitis SK1126_GCA_000722815_1	Streptococcus mitis S04_GCA_023110215.1	62.5	[58.8-66.1]	45.7	[43.1-48.3]	59.8	[56.5-62.9]	0.26	0.0662649	91.72
Streptococcus mitis SK1126_GCA_000722815_1	Streptococcus mitis S61_GCA_023109105.1	59.6	[56.0-63.2]	47.4	[44.8-50.0]	57.9	[54.7-61.0]	0.43	0.0702918	91.88
Streptococcus mitis SK1126_GCA_000722815_1	Streptococcus mitis SK137_GCA_000722835_1	65.3	[61.5-68.9]	52.5	[49.8-55.2]	64.2	[60.8-67.4]	0.24	0.054149	93.33
Streptococcus mitis SK1126_GCA_000722815_1	Streptococcus mitis SK137_GCA_000960025_1	65.7	[61.9-69.3]	52.7	[50.0-55.4]	64.5	[61.2-67.7]	0.15	0.054149	93.35
Streptococcus mitis SK1126_GCA_000722815_1	Streptococcus mitis SK271_GCA_000724165_1	68	[64.1-71.6]	52.9	[50.2-55.5]	66.5	[63.1-69.7]	0.07	0.054149	93.50
Streptococcus mitis SK1126_GCA_000722815_1	Streptococcus mitis SM15_GCA_009496295_1	60.9	[57.2-64.4]	52.8	[50.1-55.4]	60.4	[57.1-63.5]	0.48	0.0590885	93.23
Streptococcus mitis SK1126_GCA_000722815_1	Streptococcus mitis SVGS_061_GCA_001560895_1	60.4	[56.7-63.9]	47.7	[45.1-50.3]	58.6	[55.4-61.7]	0.4	0.0702918	92.01
Streptococcus mitis SK1126_GCA_000722815_1	Streptococcus mitis U126_S5_GCA_946190085_1	58.2	[54.6-61.8]	50.2	[47.6-52.8]	57.4	[54.2-60.6]	0.25	0.0656822	92.72
Streptococcus mitis SK1126_GCA_000722815_1	Streptococcus mitis WTCHG_774611_73015373_GCA_026157205_1	55.6	[52.0-59.0]	50	[47.4-52.6]	55.1	[51.9-58.2]	0.16	0.0642645	92.64
Streptococcus mitis SK1126_GCA_000722815_1	Streptococcus oralis subsp. oralis ATCC_35037T_GCA_000148565_2	54.4	[50.9-57.9]	31.5	[29.1-34.1]	48.1	[45.0-51.1]	0.98	0.100846	87.08
Streptococcus mitis SK1126_GCA_000722815_1	Streptococcus oralis subsp. oralis SK143_GCA_000722845.1	51.7	[48.3-55.2]	32.1	[29.6-34.6]	46.3	[43.3-49.3]	0.88	0.106047	87.11
Streptococcus mitis SK1126_GCA_000722815_1	"Streptococcus shenyangsis" D19T_GCA_006385785.1	64.2	[60.4-67.8]	47.9	[45.4-50.5]	61.9	[58.6-65.0]	0.43	0.0674584	92.27
Streptococcus mitis SK1126_GCA_000722815_1	"Streptococcus symci" C17_GCA_006385165.1	72.2	[68.3-75.9]	55.6	[52.9-58.3]	70.9	[67.4-74.1]	0.42	0.052117	94.21
Streptococcus mitis SK1126_GCA_000722815_1	Streptococcus thalassemiae Marseille_Q2617T_GCA_903645285.1	55.5	[51.9-59.0]	48.6	[46.0-51.2]	54.6	[51.5-57.7]	0.11	0.0693234	92.24
Streptococcus mitis SK1126_GCA_000722815_1	Streptococcus toyakuensis TP1632_CCUG_75492T_GCA_024346585.1	62.9	[59.2-66.5]	51.9	[49.2-54.6]	61.9	[58.6-65.1]	0.24	0.0613264	93.14
Streptococcus mitis SK1126_GCA_000722815_1	"Streptococcus vulneris" DM3B3T_GCA_019218685.1	76	[72.0-79.5]	55.7	[52.9-58.4]	74.1	[70.6-77.3]	0.18	0.0533217	94.39
Streptococcus mitis SK137_GCA_000722835_1	"Streptococcus bouchesdurhonensis" Marseille_Q6994_GCA_948472335.1	63.7	[59.9-67.3]	56.6	[53.9-59.4]	63.8	[60.5-67.0]	0.03	0.0529154	94.82
Streptococcus mitis SK137_GCA_000722835_1	Streptococcus chosunensis ChDC_B353_KCOM1699_1_GCA_003626515.1	64.6	[60.8-68.2]	53.4	[50.7-56.0]	63.8	[60.4-67.0]	0.02	0.0533217	93.54
Streptococcus mitis SK137_GCA_000722835_1	Streptococcus downii CECT_9732T_GCA_004353325.1	48.8	[45.4-52.2]	31.2	[28.8-33.7]	43.8	[40.8-46.8]	1.01	0.0987984	87.00
Streptococcus mitis SK137_GCA_000722835_1	Streptococcus gwangjuensis KCOM_1679_ChDC_B345_GCA_003627155.1	64.4	[60.6-68.1]	54	[51.3-56.7]	63.8	[60.5-67.0]	0.08	0.0545702	93.64
Streptococcus mitis SK137_GCA_000722835_1	Streptococcus humanilactis IMAU_99125_1T_GCA_019448275.1	62.5	[58.7-66.0]	53	[50.3-55.7]	61.8	[58.5-65.0]	0.09	0.0549966	93.57
Streptococcus mitis SK137_GCA_000722835_1	Streptococcus isolate PNC_2022_0275_GCA_036785505.1	56.6	[53.0-60.1]	49.8	[47.2-52.5]	55.9	[52.8-59.0]	0.25	0.0645437	92.75
Streptococcus mitis SK137_GCA_000722835_1	Streptococcus mitis 1001175st1_H6_GCA_005844455_1	49.1	[45.7-52.5]	46.4	[43.9-49.0]	48.5	[45.5-51.6]	0.58	0.0755413	91.60
Streptococcus mitis SK137_GCA_000722835_1	Streptococcus mitis 321A_GCA_002005545_1	63	[59.3-66.6]	53.7	[51.0-56.4]	62.5	[59.2-65.7]	0.08	0.0549966	93.49
Streptococcus mitis SK137_GCA_000722835_1	Streptococcus mitis 850_SMIT_GCA_001074635_1	60.9	[57.2-64.4]	53.6	[50.9-56.3]	60.6	[57.3-63.8]	0.47	0.0565317	93.60
Streptococcus mitis SK137_GCA_000722835_1	Streptococcus mitis B_009152_GCA_002096925_1	56.3	[52.7-59.8]	55.6	[52.9-58.3]	57	[53.8-60.1]	0.41	0.0529154	93.73
Streptococcus mitis SK137_GCA_000722835_1	Streptococcus mitis B_5756_13_GCA_002096935_1	73.8	[69.9-77.5]	57.8	[55.0-60.6]	72.9	[69.4-76.1]	0.13	0.0419997	94.67
Streptococcus mitis SK137_GCA_000722835_1	Streptococcus mitis DD26_GCA_001579035.1	52.7	[49.3-56.2]	50.5	[47.8-53.1]	52.7	[49.6-55.8]	0.27	0.0693234	92.60
Streptococcus mitis SK137_GCA_000722835_1	Streptococcus mitis DD28_GCA_001579045.1	55	[51.5-58.5]	50.9	[48.3-53.6]	54.8	[51.7-57.9]	0.47	0.064825	92.70
Streptococcus mitis SK137_GCA_000722835_1	Streptococcus mitis E647_GCA_019336965.1	64.3	[60.5-67.9]	48.3	[45.7-50.9]	62	[58.7-65.2]	0.16	0.0628995	92.54
Streptococcus mitis SK137_GCA_000722835_1	Streptococcus mitis E689_GCA_018985535.1	63.9	[60.2-67.5]	48.4	[45.8-51.0]	61.8	[58.5-65.0]	0.01	0.0623675	92.52
Streptococcus mitis SK137_GCA_000722835_1	Streptococcus mitis KCOM_1350_ChDC_B183_GCA_001281025_1	75.3	[71.3-78.9]	55.7	[53.0-58.4]	73.5	[70.0-76.7]	0.09	0.0468354	94.21
Streptococcus mitis SK137_GCA_000722835_1	Streptococcus mitis OD_310347_11_GCA_002096915_1	69.1	[65.2-72.8]	55.7	[53.0-58.4]	68.3	[64.8-71.5]	0.06	0.0460045	94.21
Streptococcus mitis SK137_GCA_000722835_1	Streptococcus mitis OD_317805_11_GCA_002096845_1	59.3	[55.7-62.9]	52.3	[49.6-55.0]	58.9	[55.7-62.1]	0.34	0.0628995	93.15
Streptococcus mitis SK137_GCA_000722835_1	Streptococcus mitis OT25_GCA_000960005_1	70.7	[66.8-74.4]	55.8	[53.1-58.5]	69.7	[66.2-72.9]	0	0.0492808	94.20
Streptococcus mitis SK137_GCA_000722835_1	Streptococcus mitis RH_12363_08_GCA_002096815_1	61.6	[57.9-65.2]	54.6	[51.9-57.3]	61.5	[58.2-64.7]	0.08	0.0519203	93.52
Streptococcus mitis SK137_GCA_000722835_1	Streptococcus mitis RH_17024_08_GCA_002096895_1	69.6	[65.7-73.2]	55.3	[52.6-58.0]	68.6	[65.1-71.8]	0.27	0.0482105	93.91
Streptococcus mitis SK137_GCA_000722835_1	Streptococcus mitis RH_17439_08_GCA_002096855_1	68.5	[64.7-72.2]	55.9	[53.1-58.6]	67.8	[64.4-71.1]	0.15	0.0440934	94.28
Streptococcus mitis SK137_GCA_000722835_1	Streptococcus mitis RH_43861_09_GCA_002096835_1	64.9	[61.1-68.5]	55.8	[53.0-58.5]	64.7	[61.3-67.9]	0.02	0.0483865	94.03
Streptococcus mitis SK137_GCA_000722835_1	Streptococcus mitis RH_50275_GCA_002096755_1	61.3	[57.6-64.8]	56.5	[53.8-59.2]	61.6	[58.4-64.8]	0.28	0.0517248	94.16
Streptococcus mitis SK137_GCA_000722835_1	Streptococcus mitis RH_50738_GCA_002096775_1	69.2	[65.3-72.8]	56.8	[54.0-59.5]	68.6	[65.2-71.9]	0.34	0.0468354	94.43
Streptococcus mitis SK137_GCA_000722835_1	Streptococcus mitis RH_777_07_GCA_002096765_1	71.7	[67.7-75.3]	59	[56.1-61.7]	71.3	[67.9-74.6]	0.32	0.0465005	94.90
Streptococcus mitis SK137_GCA_000722835_1	Streptococcus mitis RH_8961_GCA_002096735_1	74.8	[70.8-78.4]	57	[54.3-59.8]	73.5	[70.0-76.7]	0.06	0.0455159	94.55
Streptococcus mitis SK137_GCA_000722835_1	Streptococcus mitis S04_GCA_023110215.1	64.1	[60.3-67.7]	49	[46.4-51.6]	62.1	[58.8-65.3]	0.02	0.0595738	92.59
Streptococcus mitis SK137_GCA_000722835_1	Streptococcus mitis S61_GCA_023109105.1	63.5	[59.7-67.1]	48.5	[45.9-51.1]	61.4	[58.2-64.6]	0.18	0.0668569	92.30
Streptococcus mitis SK137_GCA_000722835_1	Streptococcus mitis SK137_GCA_000960025_1	100	[99.9-100.0]	99.9	[99.8-99.9]	100	[100.0-100.0]	0.09	0.0000955	99.98
Streptococcus mitis SK137_GCA_000722835_1	Streptococcus mitis SK271_GCA_000724165_1	79.6	[75.6-83.0]	60.5	[57.7-63.3]	78.4	[75.0-81.5]	0.17	0.0419997	95.12
Streptococcus mitis SK137_GCA_000722835_1	Streptococcus mitis SM15_GCA_009496295_1	68.3	[64.4-72.0]	55.2	[52.5-57.9]	67.5	[64.1-70.7]	0.24	0.0482105	94.23
Streptococcus mitis SK137_GCA_000722835_1	Streptococcus mitis SVGS_061_GCA_001560895_1	55.4	[51.9-58.9]	49.7	[47.1-52.3]	54.9	[51.7-58.0]	0.16	0.0665597	92.49
Streptococcus mitis SK137_GCA_000722835_1	Streptococcus mitis U126_S5_GCA_946190085_1	59.2	[55.5-62.7]	53.2	[50.5-55.9]	59	[55.8-62.1]	0.01	0.0581372	93.47
Streptococcus mitis SK137_GCA_000722835_1	Streptococcus mitis WTCHG_774611_73015373_GCA_026157205_1	61.8	[58.1-65.4]	52.3	[49.6-54.9]	61.1	[57.8-64.2]	0.08	0.0537328	93.44
Streptococcus mitis SK137_GCA_000722835_1	Streptococcus oralis subsp. oralis SK143_GCA_000722845.1	46.2	[42.8-49.6]	31.7	[29.3-34.2]	42	[39.1-45.1]	1.13	0.108487	86.91
Streptococcus mitis SK137_GCA_000722835_1	"Streptococcus shenyangsis" D19T_GCA_006385785.1	61.7	[58.0-65.3]	50.4	[47.8-53.0]	60.5	[57.2-63.6]	0.19	0.0605648	92.88
Streptococcus mitis SK137_GCA_000722835_1	"Streptococcus symci" C17_GCA_006385165.1	60.8	[57.1-64.4]	53.3	[50.6-56.0]	60.5	[57.2-63.6]	0.18	0.0554283	93.46
Streptococcus mitis SK137_GCA_000722835_1	Streptococcus thalassemiae Marseille_Q2617T_GCA_903645285.1	57.8	[54.2-61.3]	50.2	[47.6-52.8]	57.1	[53.9-60.2]	0.35	0.0618432	92.81
Streptococcus mitis SK137_GCA_000722835_1	Streptococcus toyakuensis TP1632_CCUG_75492T_GCA_024346585.1	68.9	[65.0-72.5]	54.9	[52.2-57.6]	67.8	[64.4-71.1]	0	0.0485634	93.99
Streptococcus mitis SK137_GCA_000722835_1	"Streptococcus vulneris" DM3B3T_GCA_019218685.1	60.7	[57.1-64.3]	54.6	[51.9-57.3]	60.7	[57.5-63.9]	0.06	0.0533217	93.81
Streptococcus mitis SK137_GCA_000960025_1	"Streptococcus bouchesdurhonensis" Marseille_Q6994_GCA_948472335.1	64	[60.3-67.7]	56.7	[53.9-59.4]	64.1	[60.8-67.4]	0.12	0.0529154	94.79
Streptococcus mitis SK137_GCA_000960025_1	Streptococcus chosunensis ChDC_B353_KCOM1699_1_GCA_003626515.1	65.1	[61.3-68.7]	53.5	[50.8-56.1]	64.2	[60.9-67.4]	0.06	0.0533217	93.40
Streptococcus mitis SK137_GCA_000960025_1	Streptococcus downii CECT_9732T_GCA_004353325.1	48.8	[45.4-52.2]	31.3	[28.9-33.9]	43.9	[40.9-46.9]	0.92	0.0987984	86.90
Streptococcus mitis SK137_GCA_000960025_1	Streptococcus gwangjuensis KCOM_1679_ChDC_B345_GCA_003627155.1	64.9	[61.1-68.5]	54.2	[51.5-56.9]	64.3	[60.9-67.5]	0.01	0.0545702	93.64
Streptococcus mitis SK137_GCA_000960025_1	Streptococcus humanilactis IMAU_99125_1T_GCA_019448275.1	62.5	[58.8-66.1]	53.1	[50.4-55.7]	61.9	[58.6-65.1]	0.17	0.0549966	93.53
Streptococcus mitis SK137_GCA_000960025_1	Streptococcus isolate PNC_2022_0275_GCA_036785505.1	56.6	[53.0-60.1]	49.9	[47.3-52.5]	56	[52.8-59.1]	0.34	0.0645437	92.75
Streptococcus mitis SK137_GCA_000960025_1	Streptococcus mitis 1001175st1_H6_GCA_005844455_1	49.1	[45.7-52.5]	46.6	[44.0-49.2]	48.6	[45.5-51.6]	0.66	0.0755413	91.54
Streptococcus mitis SK137_GCA_000960025_1	Streptococcus mitis 321A_GCA_002005545_1	62.9	[59.2-66.5]	54	[51.3-56.7]	62.5	[59.2-65.7]	0.17	0.0549966	93.50
Streptococcus mitis SK137_GCA_000960025_1	Streptococcus mitis 850_SMIT_GCA_001074635_1	60.8	[57.1-64.4]	53.7	[51.0-56.4]	60.6	[57.3-63.8]	0.55	0.0565317	93.63
Streptococcus mitis SK137_GCA_000960025_1	Streptococcus mitis B_009152_GCA_002096925_1	56.2	[52.7-59.7]	55.8	[53.1-58.5]	57	[53.8-60.1]	0.5	0.0529154	93.72
Streptococcus mitis SK137_GCA_000960025_1	Streptococcus mitis B_5756_13_GCA_002096935_1	74.7	[70.7-78.3]	57.8	[55.0-60.5]	73.6	[70.1-76.8]	0.04	0.0419997	94.54
Streptococcus mitis SK137_GCA_000960025_1	Streptococcus mitis DD26_GCA_001579035.1	52.7	[49.2-56.2]	50.6	[48.0-53.3]	52.7	[49.6-55.8]	0.35	0.0693234	92.60
Streptococcus mitis SK137_GCA_000960025_1	Streptococcus mitis DD28_GCA_001579045.1	55.1	[51.5-58.6]	51	[48.3-53.6]	54.9	[51.7-58.0]	0.56	0.064825	92.70
Streptococcus mitis SK137_GCA_000960025_1	Streptococcus mitis E647_GCA_019336965.1	64.2	[60.4-67.8]	48.4	[45.8-51.0]	62	[58.7-65.2]	0.25	0.0628995	92.53
Streptococcus mitis SK137_GCA_000960025_1	Streptococcus mitis E689_GCA_018985535.1	63.8	[60.0-67.4]	48.5	[45.9-51.1]	61.7	[58.4-64.9]	0.08	0.0623675	92.55
Streptococcus mitis SK137_GCA_000960025_1	Streptococcus mitis KCOM_1350_ChDC_B183_GCA_001281025_1	75.5	[71.5-79.1]	55.8	[53.1-58.5]	73.7	[70.2-76.9]	0	0.0468354	94.20
Streptococcus mitis SK137_GCA_000960025_1	Streptococcus mitis OD_310347_11_GCA_002096915_1	69	[65.1-72.6]	55.8	[53.1-58.6]	68.2	[64.8-71.4]	0.14	0.0460045	94.08
Streptococcus mitis SK137_GCA_000960025_1	Streptococcus mitis OD_317805_11_GCA_002096845_1	59.2	[55.6-62.8]	52.5	[49.8-55.1]	58.9	[55.6-62.0]	0.43	0.0628995	93.18
Streptococcus mitis SK137_GCA_000960025_1	Streptococcus mitis RH_12363_08_GCA_002096815_1	62.1	[58.4-65.7]	54.7	[51.9-57.4]	61.9	[58.6-65.1]	0.01	0.0519203	93.53
Streptococcus mitis SK137_GCA_000960025_1	Streptococcus mitis RH_17024_08_GCA_002096895_1	70	[66.1-73.6]	55.3	[52.6-58.0]	68.9	[65.5-72.1]	0.18	0.0482105	93.97
Streptococcus mitis SK137_GCA_000960025_1	Streptococcus mitis RH_17439_08_GCA_002096855_1	68.5	[64.6-72.1]	56	[53.2-58.7]	67.8	[64.4-71.0]	0.06	0.0440934	94.21
Streptococcus mitis SK137_GCA_000960025_1	Streptococcus mitis RH_43861_09_GCA_002096835_1	64.9	[61.1-68.6]	55.8	[53.1-58.5]	64.7	[61.3-67.9]	0.07	0.0483865	94.08
Streptococcus mitis SK137_GCA_000960025_1	Streptococcus mitis RH_50275_GCA_002096755_1	61.1	[57.4-64.7]	56.7	[53.9-59.4]	61.6	[58.3-64.8]	0.36	0.0517248	94.17
Streptococcus mitis SK137_GCA_000960025_1	Streptococcus mitis RH_50738_GCA_002096775_1	69	[65.1-72.7]	56.9	[54.1-59.6]	68.5	[65.1-71.8]	0.42	0.0468354	94.41
Streptococcus mitis SK137_GCA_000960025_1	Streptococcus mitis RH_777_07_GCA_002096765_1	72.5	[68.5-76.1]	58.8	[56.0-61.6]	72	[68.5-75.2]	0.41	0.0465005	94.94
Streptococcus mitis SK137_GCA_000960025_1	Streptococcus mitis RH_8961_GCA_002096735_1	74.8	[70.8-78.4]	57.2	[54.4-59.9]	73.5	[70.0-76.7]	0.03	0.0455159	94.47
Streptococcus mitis SK137_GCA_000960025_1	Streptococcus mitis S04_GCA_023110215.1	64.1	[60.3-67.7]	49.2	[46.5-51.8]	62.1	[58.8-65.3]	0.11	0.0595738	92.54
Streptococcus mitis SK137_GCA_000960025_1	Streptococcus mitis S61_GCA_023109105.1	63.4	[59.6-67.0]	48.7	[46.0-51.3]	61.4	[58.1-64.6]	0.27	0.0668569	92.27
Streptococcus mitis SK137_GCA_000960025_1	Streptococcus mitis SM15_GCA_009496295_1	68.3	[64.4-72.0]	55.3	[52.6-58.0]	67.5	[64.1-70.7]	0.32	0.0482105	94.20
Streptococcus mitis SK137_GCA_000960025_1	Streptococcus mitis SVGS_061_GCA_001560895_1	55.3	[51.8-58.8]	49.9	[47.3-52.5]	54.8	[51.7-58.0]	0.25	0.0665597	92.54
Streptococcus mitis SK137_GCA_000960025_1	Streptococcus mitis U126_S5_GCA_946190085_1	59	[55.4-62.6]	53.4	[50.7-56.0]	58.9	[55.7-62.1]	0.1	0.0581372	93.48
Streptococcus mitis SK137_GCA_000960025_1	Streptococcus mitis WTCHG_774611_73015373_GCA_026157205_1	61.8	[58.1-65.3]	52.3	[49.7-55.0]	61.1	[57.8-64.2]	0.01	0.0537328	93.46
Streptococcus mitis SK137_GCA_000960025_1	"Streptococcus shenyangsis" D19T_GCA_006385785.1	61.6	[57.9-65.2]	50.6	[47.9-53.2]	60.4	[57.2-63.6]	0.28	0.0605648	92.97
Streptococcus mitis SK137_GCA_000960025_1	"Streptococcus symci" C17_GCA_006385165.1	60.3	[56.6-63.8]	53.2	[50.5-55.9]	60	[56.7-63.1]	0.26	0.0554283	93.49
Streptococcus mitis SK137_GCA_000960025_1	Streptococcus thalassemiae Marseille_Q2617T_GCA_903645285.1	57.7	[54.1-61.2]	50.6	[48.0-53.2]	57.1	[53.9-60.2]	0.26	0.0618432	92.91
Streptococcus mitis SK137_GCA_000960025_1	Streptococcus toyakuensis TP1632_CCUG_75492T_GCA_024346585.1	69	[65.1-72.6]	55.1	[52.4-57.8]	68	[64.6-71.2]	0.09	0.0485634	94.01
Streptococcus mitis SK137_GCA_000960025_1	"Streptococcus vulneris" DM3B3T_GCA_019218685.1	60.9	[57.2-64.5]	54.8	[52.1-57.5]	60.9	[57.7-64.1]	0.03	0.0533217	93.83
Streptococcus mitis SK271_GCA_000724165_1	"Streptococcus bouchesdurhonensis" Marseille_Q6994_GCA_948472335.1	67.9	[64.0-71.6]	58.2	[55.4-60.9]	67.9	[64.5-71.1]	0.2	0.0489202	95.36
Streptococcus mitis SK271_GCA_000724165_1	Streptococcus chosunensis ChDC_B353_KCOM1699_1_GCA_003626515.1	65.6	[61.8-69.3]	53.1	[50.5-55.8]	64.6	[61.3-67.8]	0.15	0.0552118	93.54
Streptococcus mitis SK271_GCA_000724165_1	Streptococcus downii CECT_9732T_GCA_004353325.1	51.4	[47.9-54.8]	32.1	[29.7-34.6]	46.1	[43.1-49.1]	0.84	0.0887833	87.22
Streptococcus mitis SK271_GCA_000724165_1	Streptococcus gwangjuensis KCOM_1679_ChDC_B345_GCA_003627155.1	67.1	[63.3-70.8]	54.3	[51.6-57.0]	66.2	[62.8-69.4]	0.09	0.0545702	93.67
Streptococcus mitis SK271_GCA_000724165_1	Streptococcus humanilactis IMAU_99125_1T_GCA_019448275.1	64.5	[60.7-68.1]	53.4	[50.7-56.1]	63.7	[60.4-66.9]	0.26	0.0565317	93.59
Streptococcus mitis SK271_GCA_000724165_1	Streptococcus isolate PNC_2022_0275_GCA_036785505.1	57.1	[53.5-60.6]	50.8	[48.2-53.5]	56.6	[53.4-59.7]	0.42	0.0623675	92.90
Streptococcus mitis SK271_GCA_000724165_1	Streptococcus mitis 1001175st1_H6_GCA_005844455_1	50.1	[46.7-53.5]	46.5	[43.9-49.0]	49.4	[46.4-52.5]	0.74	0.0755413	91.52
Streptococcus mitis SK271_GCA_000724165_1	Streptococcus mitis 321A_GCA_002005545_1	64	[60.2-67.6]	54.2	[51.5-56.9]	63.5	[60.1-66.7]	0.25	0.0558655	93.63
Streptococcus mitis SK271_GCA_000724165_1	Streptococcus mitis 850_SMIT_GCA_001074635_1	64.7	[60.9-68.3]	54	[51.3-56.7]	64	[60.7-67.2]	0.64	0.054149	93.60
Streptococcus mitis SK271_GCA_000724165_1	Streptococcus mitis B_009152_GCA_002096925_1	57.4	[53.8-60.9]	56.9	[54.2-59.7]	58.2	[55.0-61.4]	0.58	0.0515304	93.91
Streptococcus mitis SK271_GCA_000724165_1	Streptococcus mitis B_5756_13_GCA_002096935_1	78.9	[74.9-82.3]	61.2	[58.4-64.0]	78	[74.6-81.1]	0.04	0.0368186	95.38
Streptococcus mitis SK271_GCA_000724165_1	Streptococcus mitis DD26_GCA_001579035.1	52.7	[49.2-56.1]	50.7	[48.1-53.3]	52.7	[49.6-55.7]	0.44	0.0699663	92.73
Streptococcus mitis SK271_GCA_000724165_1	Streptococcus mitis DD28_GCA_001579045.1	59.6	[56.0-63.2]	51	[48.4-53.7]	58.9	[55.6-62.0]	0.64	0.0626325	92.99
Streptococcus mitis SK271_GCA_000724165_1	Streptococcus mitis E647_GCA_019336965.1	69.3	[65.4-73.0]	49.1	[46.5-51.7]	66.5	[63.1-69.7]	0.33	0.0608169	92.61
Streptococcus mitis SK271_GCA_000724165_1	Streptococcus mitis E689_GCA_018985535.1	67.6	[63.7-71.3]	49.3	[46.7-51.9]	65.1	[61.8-68.4]	0.16	0.057671	92.73
Streptococcus mitis SK271_GCA_000724165_1	Streptococcus mitis KCOM_1350_ChDC_B183_GCA_001281025_1	74.7	[70.7-78.3]	56.1	[53.3-58.8]	73.1	[69.7-76.3]	0.08	0.0492808	94.21
Streptococcus mitis SK271_GCA_000724165_1	Streptococcus mitis OD_310347_11_GCA_002096915_1	71.2	[67.2-74.8]	57.6	[54.8-60.4]	70.6	[67.1-73.8]	0.23	0.0466675	94.61
Streptococcus mitis SK271_GCA_000724165_1	Streptococcus mitis OD_317805_11_GCA_002096845_1	63	[59.2-66.6]	52.9	[50.3-55.6]	62.3	[58.9-65.4]	0.51	0.0572108	93.18
Streptococcus mitis SK271_GCA_000724165_1	Streptococcus mitis OT25_GCA_000960005_1	73.6	[69.7-77.3]	55.4	[52.7-58.1]	72	[68.6-75.3]	0.17	0.0491	94.23
Streptococcus mitis SK271_GCA_000724165_1	Streptococcus mitis RH_12363_08_GCA_002096815_1	63.4	[59.7-67.0]	55.8	[53.1-58.6]	63.4	[60.1-66.6]	0.09	0.0549966	93.95
Streptococcus mitis SK271_GCA_000724165_1	Streptococcus mitis RH_17024_08_GCA_002096895_1	70.7	[66.7-74.3]	58.1	[55.3-60.8]	70.2	[66.8-73.5]	0.1	0.0440934	94.54
Streptococcus mitis SK271_GCA_000724165_1	Streptococcus mitis RH_17439_08_GCA_002096855_1	67.6	[63.7-71.2]	56.8	[54.1-59.6]	67.2	[63.8-70.5]	0.02	0.0463343	94.50
Streptococcus mitis SK271_GCA_000724165_1	Streptococcus mitis RH_43861_09_GCA_002096835_1	66.9	[63.0-70.5]	56.3	[53.6-59.1]	66.5	[63.1-69.7]	0.15	0.0498292	94.16
Streptococcus mitis SK271_GCA_000724165_1	Streptococcus mitis RH_50275_GCA_002096755_1	63.5	[59.7-67.1]	57.4	[54.6-60.1]	63.8	[60.5-67.0]	0.45	0.0503867	94.26
Streptococcus mitis SK271_GCA_000724165_1	Streptococcus mitis RH_50738_GCA_002096775_1	72.1	[68.1-75.7]	58.4	[55.6-61.1]	71.5	[68.1-74.8]	0.51	0.0433296	94.67
Streptococcus mitis SK271_GCA_000724165_1	Streptococcus mitis RH_777_07_GCA_002096765_1	81.6	[77.7-84.9]	62.8	[59.9-65.6]	80.7	[77.3-83.7]	0.49	0.0331502	95.85
Streptococcus mitis SK271_GCA_000724165_1	Streptococcus mitis RH_8961_GCA_002096735_1	78.6	[74.7-82.1]	58.6	[55.8-61.4]	77.1	[73.7-80.3]	0.11	0.043179	94.85
Streptococcus mitis SK271_GCA_000724165_1	Streptococcus mitis S04_GCA_023110215.1	68	[64.1-71.7]	49.6	[47.0-52.2]	65.6	[62.2-68.8]	0.19	0.0590885	92.62
Streptococcus mitis SK271_GCA_000724165_1	Streptococcus mitis S61_GCA_023109105.1	67.5	[63.7-71.2]	48.8	[46.2-51.4]	64.9	[61.6-68.1]	0.35	0.0659724	92.33
Streptococcus mitis SK271_GCA_000724165_1	Streptococcus mitis SK137_GCA_000960025_1	80.2	[76.2-83.6]	60.6	[57.8-63.4]	79	[75.5-82.0]	0.08	0.0419997	95.14
Streptococcus mitis SK271_GCA_000724165_1	Streptococcus mitis SM15_GCA_009496295_1	70	[66.1-73.7]	57.1	[54.3-59.9]	69.4	[66.0-72.7]	0.41	0.0434809	94.44
Streptococcus mitis SK271_GCA_000724165_1	Streptococcus mitis SVGS_061_GCA_001560895_1	59.6	[56.0-63.2]	51	[48.3-53.6]	58.9	[55.6-62.0]	0.33	0.0656822	92.71
Streptococcus mitis SK271_GCA_000724165_1	Streptococcus mitis U126_S5_GCA_946190085_1	62.5	[58.8-66.1]	53.7	[50.9-56.3]	62.1	[58.8-65.3]	0.18	0.0552118	93.62
Streptococcus mitis SK271_GCA_000724165_1	Streptococcus mitis WTCHG_774611_73015373_GCA_026157205_1	60.8	[57.1-64.4]	52.8	[50.1-55.4]	60.3	[57.1-63.5]	0.09	0.054149	93.51
Streptococcus mitis SK271_GCA_000724165_1	"Streptococcus shenyangsis" D19T_GCA_006385785.1	63.1	[59.3-66.7]	50.6	[48.0-53.2]	61.7	[58.4-64.9]	0.36	0.0583726	92.86
Streptococcus mitis SK271_GCA_000724165_1	"Streptococcus symci" C17_GCA_006385165.1	59.3	[55.7-62.9]	53.2	[50.5-55.9]	59.1	[55.9-62.3]	0.34	0.0574401	93.41
Streptococcus mitis SK271_GCA_000724165_1	Streptococcus thalassemiae Marseille_Q2617T_GCA_903645285.1	58.4	[54.8-61.9]	50.2	[47.6-52.8]	57.6	[54.4-60.7]	0.18	0.0626325	92.87
Streptococcus mitis SK271_GCA_000724165_1	Streptococcus toyakuensis TP1632_CCUG_75492T_GCA_024346585.1	70.2	[66.2-73.8]	56.3	[53.6-59.1]	69.4	[65.9-72.6]	0.17	0.0482105	94.47
Streptococcus mitis SK271_GCA_000724165_1	"Streptococcus vulneris" DM3B3T_GCA_019218685.1	64.3	[60.5-67.9]	55.5	[52.7-58.2]	64	[60.7-67.2]	0.11	0.0494626	93.99
Streptococcus mitis SK321_GCA_000148505_2	"Streptococcus bouchesdurhonensis" Marseille_Q6994_GCA_948472335.1	62.6	[58.8-66.2]	53.1	[50.4-55.8]	61.9	[58.7-65.1]	0.04	0.0556462	94.04
Streptococcus mitis SK321_GCA_000148505_2	Streptococcus chosunensis ChDC_B353_KCOM1699_1_GCA_003626515.1	62	[58.3-65.6]	52.5	[49.8-55.1]	61.3	[58.0-64.5]	0.1	0.0618432	93.15
Streptococcus mitis SK321_GCA_000148505_2	Streptococcus downii CECT_9732T_GCA_004353325.1	51.5	[48.0-54.9]	31.1	[28.7-33.6]	45.7	[42.7-48.7]	1.08	0.0949813	87.13
Streptococcus mitis SK321_GCA_000148505_2	Streptococcus gwangjuensis KCOM_1679_ChDC_B345_GCA_003627155.1	60.8	[57.1-64.4]	53.4	[50.7-56.1]	60.5	[57.2-63.7]	0.15	0.0590885	93.48
Streptococcus mitis SK321_GCA_000148505_2	Streptococcus humanilactis IMAU_99125_1T_GCA_019448275.1	66.4	[62.6-70.0]	52.6	[49.9-55.3]	65.1	[61.7-68.3]	0.01	0.0560862	93.45
Streptococcus mitis SK321_GCA_000148505_2	Streptococcus isolate PNC_2022_0275_GCA_036785505.1	61.5	[57.8-65.1]	50.4	[47.7-53.0]	60.3	[57.1-63.5]	0.17	0.0588483	93.15
Streptococcus mitis SK321_GCA_000148505_2	Streptococcus mitis 1001175st1_H6_GCA_005844455_1	51.3	[47.9-54.8]	46.9	[44.4-49.5]	50.6	[47.5-53.7]	0.5	0.0778587	91.94
Streptococcus mitis SK321_GCA_000148505_2	Streptococcus mitis 11/5_GCA_000385815.1	73.8	[69.8-77.4]	54.3	[51.5-56.9]	71.8	[68.3-75.0]	0.25	0.0554283	94.00
Streptococcus mitis SK321_GCA_000148505_2	Streptococcus mitis 13/39_GCA_000385835.1	61.4	[57.7-65.0]	53.4	[50.7-56.1]	61	[57.7-64.2]	0.4	0.0549966	93.53
Streptococcus mitis SK321_GCA_000148505_2	Streptococcus mitis 21/39_GCA_000506725.1	67.5	[63.6-71.1]	53.3	[50.6-55.9]	66.2	[62.8-69.5]	0.14	0.0533217	93.49
Streptococcus mitis SK321_GCA_000148505_2	Streptococcus mitis 27/7_GCA_000506765.1	71.7	[67.7-75.3]	54.9	[52.1-57.6]	70.2	[66.8-73.5]	0.26	0.052117	93.97
Streptococcus mitis SK321_GCA_000148505_2	Streptococcus mitis 321A_GCA_002005545_1	63.4	[59.7-67.1]	52.9	[50.2-55.6]	62.7	[59.3-65.9]	0.01	0.0558655	93.59
Streptococcus mitis SK321_GCA_000148505_2	Streptococcus mitis 850_SMIT_GCA_001074635_1	66.4	[62.6-70.1]	53.1	[50.4-55.7]	65.2	[61.9-68.5]	0.39	0.0563082	93.46
Streptococcus mitis SK321_GCA_000148505_2	Streptococcus mitis B_009152_GCA_002096925_1	63.4	[59.6-67.0]	57.8	[55.0-60.5]	63.8	[60.5-67.0]	0.34	0.0509537	94.37
Streptococcus mitis SK321_GCA_000148505_2	Streptococcus mitis B_5756_13_GCA_002096935_1	71.8	[67.9-75.5]	54.4	[51.7-57.1]	70.2	[66.8-73.5]	0.2	0.0483865	94.10
Streptococcus mitis SK321_GCA_000148505_2	Streptococcus mitis bv_2_str_F0392_GCA_000221165_2	51	[47.6-54.5]	31	[28.6-33.5]	45.4	[42.4-48.4]	1.18	0.10374	86.89
Streptococcus mitis SK321_GCA_000148505_2	Streptococcus mitis bv_2_str_SK95_GCA_000222705_2	46.6	[43.2-50.0]	30.8	[28.4-33.3]	42	[39.1-45.1]	0.75	0.106845	86.76
Streptococcus mitis SK321_GCA_000148505_2	Streptococcus mitis DD26_GCA_001579035.1	59.8	[56.1-63.4]	50.5	[47.9-53.2]	58.9	[55.7-62.0]	0.19	0.0653942	92.91
Streptococcus mitis SK321_GCA_000148505_2	Streptococcus mitis DD28_GCA_001579045.1	59.2	[55.5-62.7]	50.9	[48.2-53.5]	58.4	[55.2-61.6]	0.4	0.0610707	93.06
Streptococcus mitis SK321_GCA_000148505_2	Streptococcus mitis E647_GCA_019336965.1	66.7	[62.9-70.4]	48.1	[45.5-50.7]	64	[60.7-67.2]	0.08	0.0634394	92.51
Streptococcus mitis SK321_GCA_000148505_2	Streptococcus mitis E689_GCA_018985535.1	63.6	[59.9-67.2]	47.8	[45.2-50.4]	61.4	[58.1-64.5]	0.08	0.0642645	92.36
Streptococcus mitis SK321_GCA_000148505_2	Streptococcus mitis KCOM_1350_ChDC_B183_GCA_001281025_1	82.3	[78.4-85.6]	59.4	[56.6-62.2]	80.4	[77.0-83.4]	0.16	0.0418553	95.12
Streptococcus mitis SK321_GCA_000148505_2	Streptococcus mitis NCTC 12261T_GCA_000148585.3	74.1	[70.1-77.7]	55.8	[53.0-58.5]	72.5	[69.1-75.8]	0.4	0.0489202	94.16
Streptococcus mitis SK321_GCA_000148505_2	Streptococcus mitis OD_310347_11_GCA_002096915_1	69.8	[65.9-73.4]	53.8	[51.1-56.4]	68.3	[64.9-71.5]	0.02	0.0554283	93.88
Streptococcus mitis SK321_GCA_000148505_2	Streptococcus mitis OD_317805_11_GCA_002096845_1	64.8	[61.0-68.4]	51.8	[49.2-54.5]	63.5	[60.2-66.7]	0.27	0.0605648	93.25
Streptococcus mitis SK321_GCA_000148505_2	Streptococcus mitis OT25_GCA_000960005_1	84.5	[80.7-87.6]	63.3	[60.3-66.1]	83.2	[79.9-86.1]	0.07	0.035622	95.70
Streptococcus mitis SK321_GCA_000148505_2	Streptococcus mitis RH_12363_08_GCA_002096815_1	61.5	[57.8-65.0]	52.7	[50.0-55.4]	60.9	[57.6-64.1]	0.15	0.0590885	93.36
Streptococcus mitis SK321_GCA_000148505_2	Streptococcus mitis RH_17024_08_GCA_002096895_1	67.2	[63.3-70.8]	53.4	[50.7-56.1]	66	[62.6-69.2]	0.34	0.0554283	93.51
Streptococcus mitis SK321_GCA_000148505_2	Streptococcus mitis RH_17439_08_GCA_002096855_1	69.7	[65.8-73.4]	53.5	[50.8-56.2]	68.2	[64.8-71.4]	0.23	0.0515304	93.92
Streptococcus mitis SK321_GCA_000148505_2	Streptococcus mitis RH_43861_09_GCA_002096835_1	64.5	[60.7-68.1]	53.5	[50.8-56.2]	63.7	[60.4-66.9]	0.1	0.054149	93.52
Streptococcus mitis SK321_GCA_000148505_2	Streptococcus mitis RH_50275_GCA_002096755_1	71.4	[67.5-75.1]	58.4	[55.6-61.1]	71	[67.5-74.2]	0.2	0.0463343	94.90
Streptococcus mitis SK321_GCA_000148505_2	Streptococcus mitis RH_50738_GCA_002096775_1	80.1	[76.1-83.5]	59.2	[56.4-62.0]	78.5	[75.0-81.6]	0.26	0.0405854	94.93
Streptococcus mitis SK321_GCA_000148505_2	Streptococcus mitis RH_777_07_GCA_002096765_1	67.1	[63.2-70.8]	55	[52.3-57.7]	66.4	[63.0-69.6]	0.25	0.0503867	94.26
Streptococcus mitis SK321_GCA_000148505_2	Streptococcus mitis RH_8961_GCA_002096735_1	77.5	[73.5-81.0]	57.3	[54.5-60.0]	75.8	[72.3-79.0]	0.13	0.0489202	94.67
Streptococcus mitis SK321_GCA_000148505_2	Streptococcus mitis S04_GCA_023110215.1	64.8	[61.0-68.4]	47.9	[45.3-50.5]	62.3	[59.0-65.5]	0.05	0.0653942	92.51
Streptococcus mitis SK321_GCA_000148505_2	Streptococcus mitis S61_GCA_023109105.1	63.8	[60.1-67.4]	48.4	[45.8-51.0]	61.7	[58.4-64.9]	0.11	0.0686914	92.18
Streptococcus mitis SK321_GCA_000148505_2	Streptococcus mitis SK1073_GCA_000220045_2	66.4	[62.5-70.0]	53.2	[50.5-55.8]	65.3	[61.9-68.5]	0.08	0.0533217	93.79
Streptococcus mitis SK321_GCA_000148505_2	Streptococcus mitis SK1080_GCA_000220085_2	67.6	[63.7-71.3]	51.5	[48.8-54.1]	65.8	[62.4-69.0]	0.27	0.0547827	93.47
Streptococcus mitis SK321_GCA_000148505_2	Streptococcus mitis SK1126_GCA_000722815_1	60.5	[56.8-64.0]	52.4	[49.7-55.1]	60	[56.7-63.1]	0.32	0.0600659	93.15
Streptococcus mitis SK321_GCA_000148505_2	Streptococcus mitis SK137_GCA_000722835_1	72.9	[68.9-76.5]	55.6	[52.9-58.3]	71.5	[68.0-74.7]	0.07	0.0478612	94.24
Streptococcus mitis SK321_GCA_000148505_2	Streptococcus mitis SK137_GCA_000960025_1	72.1	[68.1-75.7]	55.5	[52.8-58.3]	70.8	[67.3-74.0]	0.16	0.0478612	94.20
Streptococcus mitis SK321_GCA_000148505_2	Streptococcus mitis SK271_GCA_000724165_1	70.9	[67.0-74.5]	54.3	[51.6-57.0]	69.4	[66.0-72.7]	0.24	0.0529154	94.04
Streptococcus mitis SK321_GCA_000148505_2	Streptococcus mitis SK564_GCA_000148525_2	64.7	[60.9-68.3]	52.1	[49.5-54.8]	63.5	[60.2-66.7]	0.33	0.0610707	93.26
Streptococcus mitis SK321_GCA_000148505_2	Streptococcus mitis SK569_GCA_000222785_2	63.1	[59.3-66.6]	50.8	[48.2-53.5]	61.8	[58.5-64.9]	0.17	0.0610707	92.91
Streptococcus mitis SK321_GCA_000148505_2	Streptococcus mitis SK575_GCA_000257865_1	67.1	[63.3-70.8]	53.3	[50.6-56.0]	65.9	[62.5-69.2]	0.3	0.0560862	93.57
Streptococcus mitis SK321_GCA_000148505_2	Streptococcus mitis SK578_GCA_000722755_1	57.6	[54.0-61.1]	52.9	[50.3-55.6]	57.5	[54.3-60.7]	0.1	0.0556462	93.34
Streptococcus mitis SK321_GCA_000148505_2	Streptococcus mitis SK579_GCA_000257905_1	60.7	[57.0-64.2]	50.1	[47.5-52.7]	59.5	[56.3-62.7]	0.1	0.0623675	92.78
Streptococcus mitis SK321_GCA_000148505_2	Streptococcus mitis SK597_GCA_000148545_2	66.1	[62.3-69.8]	52.6	[49.9-55.3]	64.9	[61.5-68.1]	0.51	0.0572108	93.48
Streptococcus mitis SK321_GCA_000148505_2	Streptococcus mitis SK608_GCA_000722775_1	62.3	[58.6-65.9]	52.9	[50.2-55.5]	61.7	[58.4-64.9]	0.08	0.0574401	93.42
Streptococcus mitis SK321_GCA_000148505_2	Streptococcus mitis SK616_GCA_000257805.1	61.3	[57.6-64.9]	50.4	[47.8-53.0]	60.2	[56.9-63.3]	0.29	0.0656822	92.84
Streptococcus mitis SK321_GCA_000148505_2	Streptococcus mitis SK629_GCA_000722695.1	58.5	[54.9-62.0]	50.2	[47.5-52.8]	57.7	[54.5-60.8]	0.63	0.0651085	92.75
Streptococcus mitis SK321_GCA_000148505_2	Streptococcus mitis SK637_GCA_000722765_2	70.4	[66.4-74.0]	54.6	[51.8-57.2]	69	[65.6-72.2]	0.22	0.0539403	93.83
Streptococcus mitis SK321_GCA_000148505_2	Streptococcus mitis SK642_GCA_000722705_1	67.1	[63.3-70.8]	50	[47.3-52.6]	64.9	[61.6-68.2]	0.26	0.0639874	92.63
Streptococcus mitis SK321_GCA_000148505_2	Streptococcus mitis SK667_GCA_000722685_1	59.5	[55.8-63.0]	50.8	[48.1-53.4]	58.7	[55.4-61.8]	0.17	0.0631684	92.87
Streptococcus mitis SK321_GCA_000148505_2	Streptococcus mitis SM15_GCA_009496295_1	79.2	[75.2-82.7]	58.2	[55.4-60.9]	77.5	[74.0-80.6]	0.16	0.0425838	94.92
Streptococcus mitis SK321_GCA_000148505_2	Streptococcus mitis SVGS_061_GCA_001560895_1	54.4	[50.8-57.8]	49.5	[46.9-52.1]	53.9	[50.8-57.0]	0.08	0.0680698	92.34
Streptococcus mitis SK321_GCA_000148505_2	Streptococcus mitis U126_S5_GCA_946190085_1	63.6	[59.8-67.2]	52.2	[49.5-54.8]	62.6	[59.3-65.8]	0.06	0.0588483	93.37
Streptococcus mitis SK321_GCA_000148505_2	Streptococcus mitis WTCHG_774611_73015373_GCA_026157205_1	61.9	[58.2-65.5]	52.3	[49.6-54.9]	61.2	[57.9-64.4]	0.15	0.057671	93.43
Streptococcus mitis SK321_GCA_000148505_2	Streptococcus oralis SK1074_GCA_000257845_1	49.1	[45.7-52.5]	31.5	[29.1-34.0]	44.1	[41.2-47.2]	1.23	0.106047	86.88
Streptococcus mitis SK321_GCA_000148505_2	Streptococcus oralis SK255_GCA_000215365_2	49.8	[46.4-53.3]	31.4	[29.0-33.9]	44.6	[41.6-47.7]	0.89	0.100846	86.96
Streptococcus mitis SK321_GCA_000148505_2	Streptococcus oralis SK304_GCA_000287715_1	49.6	[46.2-53.1]	31.1	[28.7-33.6]	44.4	[41.4-47.4]	0.64	0.0981375	86.79
Streptococcus mitis SK321_GCA_000148505_2	Streptococcus oralis SK313_ATCC_15914_GCA_000223235_2	51.1	[47.6-54.5]	31.3	[28.9-33.8]	45.5	[42.5-48.5]	1.4	0.108487	87.08
Streptococcus mitis SK321_GCA_000148505_2	Streptococcus oralis subsp. dentisani 7746_GCA_000382805.1	49.4	[46.0-52.8]	31.2	[28.8-33.8]	44.3	[41.3-47.3]	0.83	0.109331	87.09
Streptococcus mitis SK321_GCA_000148505_2	Streptococcus oralis subsp. dentisani CECT_7747T_GCA_000382825.1	50.1	[46.6-53.5]	31.4	[29.0-33.9]	44.8	[41.8-47.8]	1.12	0.0981375	86.91
Streptococcus mitis SK321_GCA_000148505_2	Streptococcus oralis subsp. oralis ATCC_35037T_GCA_000148565_2	50.9	[47.4-54.3]	31.3	[28.9-33.8]	45.4	[42.4-48.4]	1.29	0.104495	86.96
Streptococcus mitis SK321_GCA_000148505_2	Streptococcus oralis subsp. oralis SK10_GCA_000257495_1	48.2	[44.8-51.6]	31.4	[29.0-33.9]	43.4	[40.4-46.4]	1.24	0.106845	86.85
Streptococcus mitis SK321_GCA_000148505_2	Streptococcus oralis subsp. oralis SK141_GCA_000722675.1	53.1	[49.6-56.6]	31.4	[29.0-33.9]	47	[44.0-50.1]	1.1	0.104495	87.03
Streptococcus mitis SK321_GCA_000148505_2	Streptococcus oralis subsp. oralis SK143_GCA_000722845.1	45.8	[42.4-49.2]	31.8	[29.4-34.3]	41.7	[38.7-44.8]	1.2	0.10374	87.03
Streptococcus mitis SK321_GCA_000148505_2	Streptococcus oralis subsp. oralis SK610_GCA_000257455_1	48.9	[45.5-52.3]	31.3	[28.9-33.8]	43.9	[40.9-46.9]	1.05	0.0926182	87.06
Streptococcus mitis SK321_GCA_000148505_2	Streptococcus oralis subsp. oralis Uo5_GCA_000253155_1	47.9	[44.5-51.3]	31.5	[29.1-34.0]	43.2	[40.2-46.3]	1.09	0.10374	86.92
Streptococcus mitis SK321_GCA_000148505_2	Streptococcus oralis subsp. tigurinus AZ_3aT_GCA_000344275.1	42.9	[39.5-46.3]	31.5	[29.1-34.1]	39.4	[36.5-42.5]	0.28	0.11197	86.96
Streptococcus mitis SK321_GCA_000148505_2	Streptococcus_pneumoniae_TCH8431_19A_GCA_000196595_1	59.2	[55.6-62.7]	46.5	[43.9-49.1]	57.2	[54.1-60.4]	0.22	0.0702918	91.99
Streptococcus mitis SK321_GCA_000148505_2	Streptococcus_pseudopneumoniae_ATCC_BAA_960T_CCUG_49455_GCA_000257825_1	57.9	[54.3-61.4]	49	[46.4-51.6]	56.9	[53.7-60.0]	0.17	0.0712856	92.47
Streptococcus mitis SK321_GCA_000148505_2	Streptococcus_pseudopneumoniae_IS7493_GCA_000221985_1	57	[53.4-60.5]	48.1	[45.5-50.7]	55.8	[52.7-58.9]	0.26	0.0671564	92.34
Streptococcus mitis SK321_GCA_000148505_2	Streptococcus_pseudopneumoniae_SK674_GCA_000258265_1	58.2	[54.6-61.7]	48.9	[46.3-51.5]	57	[53.8-60.2]	0.2	0.0699663	92.38
Streptococcus mitis SK321_GCA_000148505_2	"Streptococcus shenyangsis" D19T_GCA_006385785.1	64.2	[60.5-67.9]	50.5	[47.8-53.1]	62.7	[59.4-65.9]	0.12	0.0600659	92.81
Streptococcus mitis SK321_GCA_000148505_2	Streptococcus_sp_oral_taxon_058_str_F0407_GCA_000235485_1	48.7	[45.3-52.1]	31.1	[28.7-33.6]	43.7	[40.7-46.7]	1.13	0.105264	86.71
Streptococcus mitis SK321_GCA_000148505_2	Streptococcus_sp_SK643_GCA_000259505_1	64.1	[60.3-67.7]	36.9	[34.5-39.4]	57.7	[54.5-60.8]	1.01	0.0790711	89.97
Streptococcus mitis SK321_GCA_000148505_2	"Streptococcus symci" C17_GCA_006385165.1	59.3	[55.7-62.9]	52.4	[49.8-55.1]	58.9	[55.7-62.1]	0.1	0.056983	93.11
Streptococcus mitis SK321_GCA_000148505_2	Streptococcus thalassemiae Marseille_Q2617T_GCA_903645285.1	64.5	[60.7-68.1]	49.7	[47.1-52.3]	62.6	[59.3-65.8]	0.42	0.057671	92.95
Streptococcus mitis SK321_GCA_000148505_2	Streptococcus toyakuensis TP1632_CCUG_75492T_GCA_024346585.1	73.4	[69.4-77.1]	54.5	[51.8-57.2]	71.6	[68.1-74.8]	0.07	0.0507636	94.16
Streptococcus mitis SK321_GCA_000148505_2	"Streptococcus vulneris" DM3B3T_GCA_019218685.1	60.9	[57.3-64.5]	53.5	[50.8-56.2]	60.6	[57.4-63.8]	0.13	0.0583726	93.43
Streptococcus mitis SK564_GCA_000148525_2	"Streptococcus bouchesdurhonensis" Marseille_Q6994_GCA_948472335.1	58.4	[54.8-62.0]	52.2	[49.6-54.9]	58.1	[54.9-61.3]	0.37	0.0583726	93.38
Streptococcus mitis SK564_GCA_000148525_2	Streptococcus chosunensis ChDC_B353_KCOM1699_1_GCA_003626515.1	56	[52.5-59.5]	49.7	[47.0-52.3]	55.4	[52.2-58.5]	0.42	0.0674584	92.59
Streptococcus mitis SK564_GCA_000148525_2	Streptococcus downii CECT_9732T_GCA_004353325.1	47.1	[43.7-50.5]	30.9	[28.5-33.4]	42.4	[39.4-45.4]	1.41	0.0994698	86.82
Streptococcus mitis SK564_GCA_000148525_2	Streptococcus gwangjuensis KCOM_1679_ChDC_B345_GCA_003627155.1	53.9	[50.4-57.4]	50.2	[47.6-52.8]	53.7	[50.6-56.8]	0.48	0.0674584	92.58
Streptococcus mitis SK564_GCA_000148525_2	Streptococcus humanilactis IMAU_99125_1T_GCA_019448275.1	71.2	[67.3-74.9]	56.4	[53.6-59.1]	70.3	[66.8-73.5]	0.31	0.0491	94.38
Streptococcus mitis SK564_GCA_000148525_2	Streptococcus isolate PNC_2022_0275_GCA_036785505.1	57.8	[54.2-61.4]	52.3	[49.6-55.0]	57.6	[54.4-60.8]	0.15	0.0613264	93.20
Streptococcus mitis SK564_GCA_000148525_2	Streptococcus mitis 1001175st1_H6_GCA_005844455_1	52.4	[48.9-55.8]	48.6	[46.0-51.2]	51.9	[48.9-55.0]	0.17	0.0702918	92.09
Streptococcus mitis SK564_GCA_000148525_2	Streptococcus mitis 11/5_GCA_000385815.1	64.3	[60.6-68.0]	52.2	[49.6-54.9]	63.3	[59.9-66.5]	0.58	0.0603145	93.30
Streptococcus mitis SK564_GCA_000148525_2	Streptococcus mitis 13/39_GCA_000385835.1	55.5	[51.9-58.9]	50.3	[47.6-52.9]	55	[51.9-58.1]	0.07	0.0671564	92.74
Streptococcus mitis SK564_GCA_000148525_2	Streptococcus mitis 21/39_GCA_000506725.1	74.4	[70.4-78.0]	56.4	[53.6-59.1]	72.9	[69.4-76.1]	0.19	0.0468354	94.45
Streptococcus mitis SK564_GCA_000148525_2	Streptococcus mitis 27/7_GCA_000506765.1	62.9	[59.1-66.5]	52.4	[49.7-55.1]	62	[58.7-65.2]	0.59	0.056983	93.26
Streptococcus mitis SK564_GCA_000148525_2	Streptococcus mitis 321A_GCA_002005545_1	70.5	[66.6-74.2]	55.8	[53.0-58.5]	69.5	[66.0-72.7]	0.32	0.0485634	94.25
Streptococcus mitis SK564_GCA_000148525_2	Streptococcus mitis 850_SMIT_GCA_001074635_1	61.7	[58.0-65.3]	55.5	[52.7-58.2]	61.8	[58.5-65.0]	0.06	0.0583726	93.79
Streptococcus mitis SK564_GCA_000148525_2	Streptococcus mitis B_009152_GCA_002096925_1	54.7	[51.2-58.2]	51.4	[48.8-54.1]	54.6	[51.5-57.7]	0.01	0.059819	92.85
Streptococcus mitis SK564_GCA_000148525_2	Streptococcus mitis B_5756_13_GCA_002096935_1	65.5	[61.7-69.1]	51.8	[49.1-54.4]	64.1	[60.8-67.3]	0.53	0.0539403	93.31
Streptococcus mitis SK564_GCA_000148525_2	Streptococcus mitis bv_2_str_F0392_GCA_000221165_2	46.7	[43.3-50.1]	30.6	[28.2-33.1]	42	[39.0-45.0]	1.5	0.108487	86.56
Streptococcus mitis SK564_GCA_000148525_2	Streptococcus mitis bv_2_str_SK95_GCA_000222705_2	42.7	[39.3-46.1]	30.6	[28.2-33.1]	39	[36.0-42.0]	1.08	0.106845	86.35
Streptococcus mitis SK564_GCA_000148525_2	Streptococcus mitis DD26_GCA_001579035.1	57.7	[54.1-61.2]	52	[49.4-54.7]	57.4	[54.2-60.5]	0.13	0.0615839	92.94
Streptococcus mitis SK564_GCA_000148525_2	Streptococcus mitis DD28_GCA_001579045.1	57.7	[54.1-61.2]	52.2	[49.5-54.8]	57.4	[54.2-60.6]	0.07	0.0613264	93.17
Streptococcus mitis SK564_GCA_000148525_2	Streptococcus mitis E647_GCA_019336965.1	58.4	[54.8-62.0]	46.3	[43.7-48.9]	56.6	[53.4-59.7]	0.24	0.0671564	91.93
Streptococcus mitis SK564_GCA_000148525_2	Streptococcus mitis E689_GCA_018985535.1	58.2	[54.6-61.7]	46	[43.4-48.5]	56.2	[53.1-59.4]	0.41	0.0696435	91.64
Streptococcus mitis SK564_GCA_000148525_2	Streptococcus mitis KCOM_1350_ChDC_B183_GCA_001281025_1	65.6	[61.8-69.2]	51.6	[48.9-54.2]	64.1	[60.8-67.3]	0.49	0.056983	93.19
Streptococcus mitis SK564_GCA_000148525_2	Streptococcus mitis NCTC 12261T_GCA_000148585.3	61.8	[58.1-65.4]	52.1	[49.4-54.7]	61	[57.8-64.2]	0.72	0.0572108	93.17
Streptococcus mitis SK564_GCA_000148525_2	Streptococcus mitis OD_310347_11_GCA_002096915_1	63.5	[59.8-67.1]	50.3	[47.7-52.9]	62	[58.7-65.2]	0.34	0.0618432	92.90
Streptococcus mitis SK564_GCA_000148525_2	Streptococcus mitis OD_317805_11_GCA_002096845_1	69.4	[65.4-73.0]	54.2	[51.5-56.9]	68.1	[64.6-71.3]	0.06	0.0545702	93.86
Streptococcus mitis SK564_GCA_000148525_2	Streptococcus mitis OT25_GCA_000960005_1	62.3	[58.6-65.9]	51.7	[49.0-54.3]	61.3	[58.1-64.5]	0.4	0.0583726	93.28
Streptococcus mitis SK564_GCA_000148525_2	Streptococcus mitis RH_12363_08_GCA_002096815_1	55.6	[52.1-59.1]	50	[47.4-52.7]	55.1	[52.0-58.2]	0.48	0.0651085	92.48
Streptococcus mitis SK564_GCA_000148525_2	Streptococcus mitis RH_17024_08_GCA_002096895_1	62	[58.3-65.6]	51.2	[48.6-53.9]	61	[57.7-64.2]	0.67	0.0618432	92.88
Streptococcus mitis SK564_GCA_000148525_2	Streptococcus mitis RH_17439_08_GCA_002096855_1	62.8	[59.1-66.4]	50.3	[47.7-53.0]	61.4	[58.1-64.6]	0.55	0.0615839	92.98
Streptococcus mitis SK564_GCA_000148525_2	Streptococcus mitis RH_43861_09_GCA_002096835_1	63.6	[59.8-67.2]	50.8	[48.2-53.4]	62.2	[58.9-65.4]	0.42	0.0639874	93.03
Streptococcus mitis SK564_GCA_000148525_2	Streptococcus mitis RH_50275_GCA_002096755_1	58.7	[55.1-62.3]	51.6	[49.0-54.3]	58.2	[55.0-61.4]	0.12	0.0593303	93.08
Streptococcus mitis SK564_GCA_000148525_2	Streptococcus mitis RH_50738_GCA_002096775_1	63	[59.3-66.6]	52.4	[49.7-55.0]	62.1	[58.8-65.3]	0.06	0.0600659	93.33
Streptococcus mitis SK564_GCA_000148525_2	Streptococcus mitis RH_777_07_GCA_002096765_1	57.7	[54.1-61.2]	52	[49.3-54.7]	57.4	[54.2-60.5]	0.08	0.0581372	93.24
Streptococcus mitis SK564_GCA_000148525_2	Streptococcus mitis RH_8961_GCA_002096735_1	64	[60.3-67.7]	51.6	[48.9-54.2]	62.8	[59.5-66.0]	0.46	0.0590885	93.30
Streptococcus mitis SK564_GCA_000148525_2	Streptococcus mitis S04_GCA_023110215.1	58.7	[55.0-62.2]	46.4	[43.8-49.0]	56.8	[53.6-59.9]	0.38	0.0665597	91.84
Streptococcus mitis SK564_GCA_000148525_2	Streptococcus mitis S61_GCA_023109105.1	58.9	[55.3-62.5]	46.5	[43.9-49.1]	57	[53.8-60.2]	0.22	0.0709514	91.85
Streptococcus mitis SK564_GCA_000148525_2	Streptococcus mitis SK1073_GCA_000220045_2	60.6	[56.9-64.2]	51.5	[48.8-54.1]	59.8	[56.6-63.0]	0.24	0.0560862	93.06
Streptococcus mitis SK564_GCA_000148525_2	Streptococcus mitis SK1080_GCA_000220085_2	62	[58.3-65.6]	53.2	[50.5-55.9]	61.5	[58.2-64.7]	0.6	0.0565317	93.48
Streptococcus mitis SK564_GCA_000148525_2	Streptococcus mitis SK1126_GCA_000722815_1	55.8	[52.2-59.2]	49.8	[47.2-52.4]	55.2	[52.0-58.3]	0.64	0.0674584	92.54
Streptococcus mitis SK564_GCA_000148525_2	Streptococcus mitis SK137_GCA_000722835_1	61	[57.3-64.5]	52.3	[49.6-55.0]	60.4	[57.1-63.5]	0.4	0.0554283	93.30
Streptococcus mitis SK564_GCA_000148525_2	Streptococcus mitis SK137_GCA_000960025_1	60.2	[56.5-63.7]	52.3	[49.7-55.0]	59.7	[56.4-62.8]	0.49	0.0554283	93.19
Streptococcus mitis SK564_GCA_000148525_2	Streptococcus mitis SK271_GCA_000724165_1	61	[57.3-64.5]	52	[49.4-54.7]	60.3	[57.0-63.5]	0.57	0.056983	93.18
Streptococcus mitis SK564_GCA_000148525_2	Streptococcus mitis SK569_GCA_000222785_2	65.5	[61.7-69.1]	51.9	[49.2-54.6]	64.1	[60.8-67.4]	0.5	0.0545702	93.29
Streptococcus mitis SK564_GCA_000148525_2	Streptococcus mitis SK575_GCA_000257865_1	72.2	[68.3-75.9]	55	[52.2-57.7]	70.7	[67.3-73.9]	0.02	0.0492808	94.26
Streptococcus mitis SK564_GCA_000148525_2	Streptococcus mitis SK578_GCA_000722755_1	53.3	[49.8-56.7]	49.9	[47.2-52.5]	53	[49.9-56.1]	0.23	0.064825	92.56
Streptococcus mitis SK564_GCA_000148525_2	Streptococcus mitis SK579_GCA_000257905_1	63.5	[59.7-67.1]	50.6	[47.9-53.2]	62.1	[58.8-65.3]	0.22	0.0603145	93.00
Streptococcus mitis SK564_GCA_000148525_2	Streptococcus mitis SK597_GCA_000148545_2	65	[61.2-68.6]	54.7	[52.0-57.4]	64.5	[61.1-67.7]	0.18	0.0558655	93.85
Streptococcus mitis SK564_GCA_000148525_2	Streptococcus mitis SK608_GCA_000722775_1	69.4	[65.5-73.1]	55.2	[52.5-57.9]	68.4	[65.0-71.6]	0.25	0.0466675	94.23
Streptococcus mitis SK564_GCA_000148525_2	Streptococcus mitis SK616_GCA_000257805.1	63.2	[59.5-66.8]	51.3	[48.7-54.0]	62	[58.7-65.2]	0.04	0.0595738	93.10
Streptococcus mitis SK564_GCA_000148525_2	Streptococcus mitis SK629_GCA_000722695.1	58.4	[54.8-62.0]	49	[46.4-51.6]	57.3	[54.1-60.4]	0.31	0.0645437	92.49
Streptococcus mitis SK564_GCA_000148525_2	Streptococcus mitis SK637_GCA_000722765_2	62.2	[58.5-65.8]	50.5	[47.8-53.1]	60.9	[57.6-64.1]	0.55	0.0565317	92.75
Streptococcus mitis SK564_GCA_000148525_2	Streptococcus mitis SK642_GCA_000722705_1	64.4	[60.6-68.0]	49	[46.4-51.6]	62.3	[59.0-65.5]	0.06	0.0590885	92.53
Streptococcus mitis SK564_GCA_000148525_2	Streptococcus mitis SK667_GCA_000722685_1	62.2	[58.5-65.8]	51.7	[49.1-54.4]	61.3	[58.0-64.5]	0.16	0.0565317	93.19
Streptococcus mitis SK564_GCA_000148525_2	Streptococcus mitis SM15_GCA_009496295_1	60.8	[57.1-64.4]	52.4	[49.7-55.1]	60.2	[57.0-63.4]	0.16	0.0593303	93.35
Streptococcus mitis SK564_GCA_000148525_2	Streptococcus mitis SVGS_061_GCA_001560895_1	59.9	[56.3-63.5]	50.3	[47.7-53.0]	58.9	[55.7-62.1]	0.24	0.0639874	92.92
Streptococcus mitis SK564_GCA_000148525_2	Streptococcus mitis U126_S5_GCA_946190085_1	69.5	[65.6-73.2]	55.4	[52.6-58.1]	68.5	[65.1-71.8]	0.39	0.0468354	94.21
Streptococcus mitis SK564_GCA_000148525_2	Streptococcus mitis WTCHG_774611_73015373_GCA_026157205_1	60.8	[57.1-64.3]	53.9	[51.2-56.6]	60.6	[57.3-63.8]	0.48	0.054149	93.54
Streptococcus mitis SK564_GCA_000148525_2	Streptococcus oralis SK1074_GCA_000257845_1	45.1	[41.7-48.5]	31.5	[29.1-34.0]	41.1	[38.2-44.2]	1.56	0.107658	86.72
Streptococcus mitis SK564_GCA_000148525_2	Streptococcus oralis SK255_GCA_000215365_2	43.2	[39.8-46.7]	31.4	[29.0-33.9]	39.7	[36.7-42.7]	1.22	0.109331	86.57
Streptococcus mitis SK564_GCA_000148525_2	Streptococcus oralis SK304_GCA_000287715_1	42.9	[39.5-46.3]	31.5	[29.1-34.0]	39.4	[36.5-42.5]	0.97	0.106047	86.67
Streptococcus mitis SK564_GCA_000148525_2	Streptococcus oralis SK313_ATCC_15914_GCA_000223235_2	45.9	[42.5-49.3]	31.2	[28.8-33.8]	41.6	[38.6-44.6]	1.72	0.106047	86.74
Streptococcus mitis SK564_GCA_000148525_2	Streptococcus oralis subsp. dentisani 7746_GCA_000382805.1	46	[42.6-49.4]	30.9	[28.5-33.4]	41.6	[38.6-44.6]	1.16	0.111073	86.69
Streptococcus mitis SK564_GCA_000148525_2	Streptococcus oralis subsp. dentisani CECT_7747T_GCA_000382825.1	46.6	[43.3-50.1]	31.2	[28.8-33.7]	42.2	[39.2-45.2]	1.44	0.102997	86.90
Streptococcus mitis SK564_GCA_000148525_2	Streptococcus oralis subsp. oralis ATCC_35037T_GCA_000148565_2	46.3	[42.9-49.7]	31.4	[29.0-34.0]	42	[39.1-45.1]	1.62	0.106047	86.72
Streptococcus mitis SK564_GCA_000148525_2	Streptococcus oralis subsp. oralis SK10_GCA_000257495_1	44.7	[41.3-48.1]	31.3	[28.9-33.8]	40.8	[37.8-43.8]	1.57	0.107658	86.65
Streptococcus mitis SK564_GCA_000148525_2	Streptococcus oralis subsp. oralis SK141_GCA_000722675.1	46.3	[42.9-49.7]	31.5	[29.1-34.0]	42	[39.1-45.1]	1.42	0.0987984	86.93
Streptococcus mitis SK564_GCA_000148525_2	Streptococcus oralis subsp. oralis SK143_GCA_000722845.1	42.3	[38.9-45.7]	31.7	[29.3-34.2]	39	[36.1-42.1]	1.53	0.11197	86.72
Streptococcus mitis SK564_GCA_000148525_2	Streptococcus oralis subsp. oralis SK610_GCA_000257455_1	43.1	[39.7-46.5]	31.5	[29.1-34.0]	39.6	[36.6-42.6]	1.38	0.101551	86.65
Streptococcus mitis SK564_GCA_000148525_2	Streptococcus oralis subsp. oralis Uo5_GCA_000253155_1	44.2	[40.8-47.6]	31.4	[29.0-33.9]	40.4	[37.4-43.4]	1.41	0.102997	86.71
Streptococcus mitis SK564_GCA_000148525_2	Streptococcus oralis subsp. tigurinus AZ_3aT_GCA_000344275.1	41.1	[37.8-44.6]	31.8	[29.4-34.3]	38.2	[35.2-41.2]	0.61	0.106047	86.98
Streptococcus mitis SK564_GCA_000148525_2	Streptococcus_pneumoniae_TCH8431_19A_GCA_000196595_1	56.6	[53.0-60.1]	47.5	[44.9-50.1]	55.3	[52.1-58.4]	0.11	0.0690061	92.10
Streptococcus mitis SK564_GCA_000148525_2	Streptococcus_pseudopneumoniae_ATCC_BAA_960T_CCUG_49455_GCA_000257825_1	55.2	[51.7-58.7]	50.3	[47.7-53.0]	54.8	[51.7-57.9]	0.15	0.0639874	92.39
Streptococcus mitis SK564_GCA_000148525_2	Streptococcus_pseudopneumoniae_IS7493_GCA_000221985_1	56.7	[53.1-60.2]	51	[48.4-53.7]	56.3	[53.1-59.4]	0.07	0.0645437	92.62
Streptococcus mitis SK564_GCA_000148525_2	Streptococcus_pseudopneumoniae_SK674_GCA_000258265_1	56.3	[52.7-59.8]	50.2	[47.6-52.8]	55.7	[52.6-58.9]	0.12	0.0623675	92.53
Streptococcus mitis SK564_GCA_000148525_2	"Streptococcus shenyangsis" D19T_GCA_006385785.1	67.9	[64.0-71.5]	50.9	[48.2-53.5]	65.9	[62.5-69.1]	0.21	0.0579033	93.26
Streptococcus mitis SK564_GCA_000148525_2	Streptococcus_sp_oral_taxon_058_str_F0407_GCA_000235485_1	45.3	[41.9-48.7]	30.7	[28.3-33.2]	41	[38.0-44.0]	1.46	0.104495	86.67
Streptococcus mitis SK564_GCA_000148525_2	Streptococcus_sp_SK643_GCA_000259505_1	57.5	[53.9-61.0]	36.7	[34.2-39.2]	52.5	[49.4-55.6]	0.68	0.0834041	89.67
Streptococcus mitis SK564_GCA_000148525_2	"Streptococcus symci" C17_GCA_006385165.1	56.4	[52.9-59.9]	50	[47.3-52.6]	55.8	[52.7-58.9]	0.23	0.0680698	92.61
Streptococcus mitis SK564_GCA_000148525_2	Streptococcus thalassemiae Marseille_Q2617T_GCA_903645285.1	59.6	[55.9-63.1]	52.2	[49.5-54.8]	59.1	[55.9-62.3]	0.75	0.0593303	93.10
Streptococcus mitis SK564_GCA_000148525_2	Streptococcus toyakuensis TP1632_CCUG_75492T_GCA_024346585.1	60.6	[56.9-64.1]	52.1	[49.4-54.7]	60	[56.7-63.1]	0.4	0.0574401	93.18
Streptococcus mitis SK564_GCA_000148525_2	"Streptococcus vulneris" DM3B3T_GCA_019218685.1	55.3	[51.7-58.8]	50.1	[47.4-52.7]	54.8	[51.7-57.9]	0.46	0.0668569	92.63
Streptococcus mitis SK569_GCA_000222785_2	"Streptococcus bouchesdurhonensis" Marseille_Q6994_GCA_948472335.1	61	[57.3-64.6]	50.8	[48.2-53.5]	60	[56.7-63.2]	0.13	0.0671564	93.12
Streptococcus mitis SK569_GCA_000222785_2	Streptococcus chosunensis ChDC_B353_KCOM1699_1_GCA_003626515.1	63.4	[59.6-67.0]	48.5	[45.9-51.1]	61.3	[58.1-64.5]	0.07	0.0634394	92.28
Streptococcus mitis SK569_GCA_000222785_2	Streptococcus downii CECT_9732T_GCA_004353325.1	49.8	[46.4-53.2]	31.4	[29.0-33.9]	44.6	[41.6-47.6]	0.91	0.108487	86.84
Streptococcus mitis SK569_GCA_000222785_2	Streptococcus gwangjuensis KCOM_1679_ChDC_B345_GCA_003627155.1	60.3	[56.7-63.9]	49.3	[46.7-51.9]	59	[55.8-62.2]	0.02	0.0659724	92.33
Streptococcus mitis SK569_GCA_000222785_2	Streptococcus humanilactis IMAU_99125_1T_GCA_019448275.1	65.3	[61.4-68.9]	51.5	[48.9-54.2]	63.8	[60.5-67.0]	0.18	0.0600659	93.04
Streptococcus mitis SK569_GCA_000222785_2	Streptococcus isolate PNC_2022_0275_GCA_036785505.1	56.3	[52.8-59.8]	49.4	[46.8-52.0]	55.6	[52.4-58.7]	0.34	0.0653942	92.62
Streptococcus mitis SK569_GCA_000222785_2	Streptococcus mitis 1001175st1_H6_GCA_005844455_1	52.2	[48.7-55.6]	46.9	[44.4-49.5]	51.3	[48.3-54.4]	0.67	0.0766828	91.62
Streptococcus mitis SK569_GCA_000222785_2	Streptococcus mitis 11/5_GCA_000385815.1	64.4	[60.6-68.0]	50.9	[48.3-53.6]	62.9	[59.6-66.1]	0.08	0.0623675	93.01
Streptococcus mitis SK569_GCA_000222785_2	Streptococcus mitis 13/39_GCA_000385835.1	61.8	[58.1-65.4]	49.8	[47.2-52.4]	60.4	[57.1-63.6]	0.57	0.0653942	92.38
Streptococcus mitis SK569_GCA_000222785_2	Streptococcus mitis 21/39_GCA_000506725.1	66.3	[62.4-69.9]	51.6	[49.0-54.3]	64.7	[61.4-67.9]	0.31	0.0595738	93.21
Streptococcus mitis SK569_GCA_000222785_2	Streptococcus mitis 27/7_GCA_000506765.1	63.8	[60.0-67.4]	51.1	[48.4-53.7]	62.4	[59.1-65.6]	0.09	0.0621044	92.93
Streptococcus mitis SK569_GCA_000222785_2	Streptococcus mitis 321A_GCA_002005545_1	63.7	[59.9-67.3]	51.4	[48.8-54.1]	62.5	[59.2-65.7]	0.18	0.0618432	93.03
Streptococcus mitis SK569_GCA_000222785_2	Streptococcus mitis 850_SMIT_GCA_001074635_1	63.2	[59.4-66.8]	52.2	[49.6-54.9]	62.3	[59.0-65.4]	0.56	0.057671	92.99
Streptococcus mitis SK569_GCA_000222785_2	Streptococcus mitis B_009152_GCA_002096925_1	61.7	[58.0-65.3]	49.1	[46.5-51.7]	60.1	[56.8-63.3]	0.51	0.0642645	92.39
Streptococcus mitis SK569_GCA_000222785_2	Streptococcus mitis B_5756_13_GCA_002096935_1	65.4	[61.6-69.1]	50.8	[48.2-53.5]	63.8	[60.4-67.0]	0.04	0.0558655	92.99
Streptococcus mitis SK569_GCA_000222785_2	Streptococcus mitis DD26_GCA_001579035.1	53.6	[50.1-57.1]	49.7	[47.0-52.3]	53.2	[50.1-56.3]	0.36	0.0709514	92.25
Streptococcus mitis SK569_GCA_000222785_2	Streptococcus mitis DD28_GCA_001579045.1	58.9	[55.3-62.4]	50.6	[48.0-53.3]	58.1	[54.9-61.3]	0.57	0.0642645	92.69
Streptococcus mitis SK569_GCA_000222785_2	Streptococcus mitis E647_GCA_019336965.1	66.6	[62.8-70.3]	46.3	[43.7-48.9]	63.3	[60.0-66.5]	0.25	0.0662649	91.78
Streptococcus mitis SK569_GCA_000222785_2	Streptococcus mitis E689_GCA_018985535.1	65.3	[61.5-68.9]	45.6	[43.0-48.1]	62	[58.7-65.2]	0.08	0.0702918	91.72
Streptococcus mitis SK569_GCA_000222785_2	Streptococcus mitis KCOM_1350_ChDC_B183_GCA_001281025_1	66.1	[62.2-69.7]	51	[48.3-53.6]	64.4	[61.0-67.6]	0.01	0.0588483	92.87
Streptococcus mitis SK569_GCA_000222785_2	Streptococcus mitis OD_310347_11_GCA_002096915_1	66.2	[62.3-69.8]	49.6	[47.0-52.2]	64	[60.7-67.2]	0.15	0.0651085	92.60
Streptococcus mitis SK569_GCA_000222785_2	Streptococcus mitis OD_317805_11_GCA_002096845_1	69.7	[65.8-73.3]	50.4	[47.7-53.0]	67.2	[63.8-70.4]	0.44	0.0634394	92.94
Streptococcus mitis SK569_GCA_000222785_2	Streptococcus mitis OT25_GCA_000960005_1	66.1	[62.3-69.8]	51.4	[48.8-54.1]	64.6	[61.2-67.8]	0.1	0.0600659	92.97
Streptococcus mitis SK569_GCA_000222785_2	Streptococcus mitis RH_12363_08_GCA_002096815_1	60.8	[57.1-64.4]	48.3	[45.7-50.9]	59.1	[55.9-62.3]	0.01	0.0656822	92.17
Streptococcus mitis SK569_GCA_000222785_2	Streptococcus mitis RH_17024_08_GCA_002096895_1	67.8	[63.9-71.4]	49.2	[46.6-51.8]	65.3	[61.9-68.5]	0.17	0.0628995	92.47
Streptococcus mitis SK569_GCA_000222785_2	Streptococcus mitis RH_17439_08_GCA_002096855_1	64.7	[60.9-68.3]	49.6	[47.0-52.2]	62.8	[59.4-66.0]	0.06	0.0618432	92.78
Streptococcus mitis SK569_GCA_000222785_2	Streptococcus mitis RH_43861_09_GCA_002096835_1	63.4	[59.6-67.0]	50.3	[47.7-53.0]	61.9	[58.6-65.1]	0.07	0.0631684	92.73
Streptococcus mitis SK569_GCA_000222785_2	Streptococcus mitis RH_50275_GCA_002096755_1	62.7	[59.0-66.3]	50.6	[47.9-53.2]	61.4	[58.1-64.6]	0.37	0.0615839	92.75
Streptococcus mitis SK569_GCA_000222785_2	Streptococcus mitis RH_50738_GCA_002096775_1	66.8	[62.9-70.4]	51.1	[48.4-53.7]	65	[61.6-68.2]	0.43	0.0605648	92.96
Streptococcus mitis SK569_GCA_000222785_2	Streptococcus mitis RH_777_07_GCA_002096765_1	61.9	[58.2-65.5]	50.8	[48.2-53.5]	60.8	[57.5-64.0]	0.41	0.059819	92.88
Streptococcus mitis SK569_GCA_000222785_2	Streptococcus mitis RH_8961_GCA_002096735_1	67.9	[64.1-71.6]	50.4	[47.8-53.1]	65.8	[62.4-69.0]	0.04	0.0631684	92.82
Streptococcus mitis SK569_GCA_000222785_2	Streptococcus mitis S04_GCA_023110215.1	66.9	[63.1-70.6]	45.8	[43.3-48.4]	63.4	[60.1-66.6]	0.12	0.0677629	91.70
Streptococcus mitis SK569_GCA_000222785_2	Streptococcus mitis S61_GCA_023109105.1	66.2	[62.4-69.9]	47.4	[44.8-50.0]	63.4	[60.1-66.6]	0.28	0.0686914	92.07
Streptococcus mitis SK569_GCA_000222785_2	Streptococcus mitis SK1126_GCA_000722815_1	63.3	[59.5-66.9]	48.8	[46.2-51.4]	61.4	[58.1-64.6]	0.15	0.0677629	92.26
Streptococcus mitis SK569_GCA_000222785_2	Streptococcus mitis SK137_GCA_000722835_1	62.4	[58.7-66.0]	51.1	[48.5-53.8]	61.3	[58.0-64.5]	0.09	0.0615839	92.94
Streptococcus mitis SK569_GCA_000222785_2	Streptococcus mitis SK137_GCA_000960025_1	62.3	[58.6-65.9]	51.3	[48.6-53.9]	61.2	[57.9-64.4]	0.01	0.0615839	92.95
Streptococcus mitis SK569_GCA_000222785_2	Streptococcus mitis SK271_GCA_000724165_1	65.7	[61.9-69.4]	51.5	[48.8-54.1]	64.2	[60.9-67.4]	0.08	0.0583726	93.04
Streptococcus mitis SK569_GCA_000222785_2	Streptococcus mitis SK575_GCA_000257865_1	65.1	[61.3-68.7]	51.2	[48.5-53.8]	63.6	[60.2-66.8]	0.47	0.0613264	93.07
Streptococcus mitis SK569_GCA_000222785_2	Streptococcus mitis SK578_GCA_000722755_1	60.1	[56.4-63.7]	48.8	[46.2-51.4]	58.7	[55.5-61.8]	0.27	0.0659724	92.31
Streptococcus mitis SK569_GCA_000222785_2	Streptococcus mitis SK579_GCA_000257905_1	80.1	[76.1-83.5]	57.4	[54.6-60.1]	78	[74.6-81.1]	0.27	0.0471738	94.55
Streptococcus mitis SK569_GCA_000222785_2	Streptococcus mitis SK608_GCA_000722775_1	62.6	[58.9-66.2]	51.8	[49.1-54.4]	61.6	[58.3-64.8]	0.25	0.0565317	93.16
Streptococcus mitis SK569_GCA_000222785_2	Streptococcus mitis SK616_GCA_000257805.1	88.7	[85.3-91.4]	69.1	[66.1-72.0]	88	[85.1-90.5]	0.46	0.0269907	96.46
Streptococcus mitis SK569_GCA_000222785_2	Streptococcus mitis SK629_GCA_000722695.1	62.7	[59.0-66.3]	49.2	[46.6-51.8]	61	[57.7-64.2]	0.8	0.0639874	92.40
Streptococcus mitis SK569_GCA_000222785_2	Streptococcus mitis SK637_GCA_000722765_2	64	[60.2-67.6]	50.2	[47.6-52.9]	62.3	[59.0-65.5]	0.06	0.0623675	92.75
Streptococcus mitis SK569_GCA_000222785_2	Streptococcus mitis SK642_GCA_000722705_1	63.3	[59.5-66.9]	48.5	[45.9-51.1]	61.3	[58.0-64.5]	0.43	0.0668569	92.22
Streptococcus mitis SK569_GCA_000222785_2	Streptococcus mitis SK667_GCA_000722685_1	77.9	[73.9-81.4]	55.1	[52.3-57.8]	75.5	[72.0-78.7]	0.34	0.0475157	94.30
Streptococcus mitis SK569_GCA_000222785_2	Streptococcus mitis SM15_GCA_009496295_1	64.2	[60.4-67.8]	50.9	[48.3-53.6]	62.7	[59.4-65.9]	0.33	0.0610707	92.89
Streptococcus mitis SK569_GCA_000222785_2	Streptococcus mitis SVGS_061_GCA_001560895_1	74.2	[70.2-77.8]	52	[49.3-54.7]	71.5	[68.0-74.7]	0.25	0.0586096	93.55
Streptococcus mitis SK569_GCA_000222785_2	Streptococcus mitis U126_S5_GCA_946190085_1	64.5	[60.7-68.1]	51.3	[48.7-54.0]	63.1	[59.8-66.3]	0.11	0.0595738	93.06
Streptococcus mitis SK569_GCA_000222785_2	Streptococcus mitis WTCHG_774611_73015373_GCA_026157205_1	60.1	[56.4-63.6]	51.2	[48.6-53.9]	59.3	[56.0-62.4]	0.02	0.0610707	92.96
Streptococcus mitis SK569_GCA_000222785_2	Streptococcus oralis SK1074_GCA_000257845_1	47.6	[44.2-51.0]	31.5	[29.1-34.0]	43	[40.0-46.1]	1.06	0.112887	86.56
Streptococcus mitis SK569_GCA_000222785_2	Streptococcus oralis SK304_GCA_000287715_1	46.6	[43.2-50.0]	31.6	[29.2-34.1]	42.3	[39.3-45.3]	0.47	0.10374	86.71
Streptococcus mitis SK569_GCA_000222785_2	Streptococcus oralis SK313_ATCC_15914_GCA_000223235_2	48.8	[45.3-52.2]	31.8	[29.4-34.3]	44	[41.0-47.0]	1.23	0.112887	86.49
Streptococcus mitis SK569_GCA_000222785_2	Streptococcus oralis subsp. dentisani 7746_GCA_000382805.1	48	[44.6-51.4]	31.4	[29.0-34.0]	43.3	[40.3-46.3]	0.66	0.117785	86.62
Streptococcus mitis SK569_GCA_000222785_2	Streptococcus oralis subsp. dentisani CECT_7747T_GCA_000382825.1	49.4	[46.0-52.8]	31.5	[29.1-34.0]	44.4	[41.4-47.4]	0.95	0.104495	87.04
Streptococcus mitis SK569_GCA_000222785_2	Streptococcus oralis subsp. oralis SK10_GCA_000257495_1	46.3	[42.9-49.8]	31.3	[28.9-33.9]	42	[39.0-45.0]	1.08	0.113823	86.50
Streptococcus mitis SK569_GCA_000222785_2	Streptococcus oralis subsp. oralis SK141_GCA_000722675.1	52.4	[49.0-55.9]	32	[29.6-34.5]	46.8	[43.8-49.9]	0.93	0.100152	87.08
Streptococcus mitis SK569_GCA_000222785_2	Streptococcus oralis subsp. oralis SK143_GCA_000722845.1	46	[42.6-49.4]	31.9	[29.5-34.4]	41.9	[39.0-45.0]	1.03	0.106047	86.71
Streptococcus mitis SK569_GCA_000222785_2	Streptococcus oralis subsp. oralis SK610_GCA_000257455_1	46.6	[43.2-50.0]	31.2	[28.8-33.7]	42.1	[39.2-45.2]	0.88	0.10374	86.53
Streptococcus mitis SK569_GCA_000222785_2	Streptococcus oralis subsp. oralis Uo5_GCA_000253155_1	45.2	[41.9-48.7]	31.9	[29.5-34.4]	41.4	[38.4-44.4]	0.92	0.11197	86.53
Streptococcus mitis SK569_GCA_000222785_2	Streptococcus oralis subsp. tigurinus AZ_3aT_GCA_000344275.1	41.9	[38.5-45.3]	31.5	[29.0-34.0]	38.6	[35.7-41.7]	0.11	0.112887	86.58
Streptococcus mitis SK569_GCA_000222785_2	Streptococcus_pseudopneumoniae_ATCC_BAA_960T_CCUG_49455_GCA_000257825_1	56.6	[53.1-60.1]	47.8	[45.2-50.4]	55.4	[52.3-58.5]	0.34	0.0702918	92.14
Streptococcus mitis SK569_GCA_000222785_2	Streptococcus_pseudopneumoniae_SK674_GCA_000258265_1	56.2	[52.7-59.7]	47.6	[45.0-50.2]	55	[51.9-58.1]	0.37	0.0699663	92.00
Streptococcus mitis SK569_GCA_000222785_2	"Streptococcus shenyangsis" D19T_GCA_006385785.1	82.1	[78.2-85.4]	56.9	[54.1-59.7]	79.6	[76.1-82.6]	0.28	0.0455159	94.77
Streptococcus mitis SK569_GCA_000222785_2	Streptococcus_sp_oral_taxon_058_str_F0407_GCA_000235485_1	47.9	[44.5-51.4]	30.8	[28.4-33.3]	43	[40.0-46.0]	0.96	0.109331	86.62
Streptococcus mitis SK569_GCA_000222785_2	Streptococcus_sp_SK643_GCA_000259505_1	61.3	[57.6-64.9]	36.2	[33.8-38.7]	55.3	[52.1-58.4]	1.18	0.0829489	89.13
Streptococcus mitis SK569_GCA_000222785_2	"Streptococcus symci" C17_GCA_006385165.1	57.1	[53.5-60.6]	48.8	[46.2-51.4]	56.1	[52.9-59.2]	0.27	0.0677629	92.14
Streptococcus mitis SK569_GCA_000222785_2	Streptococcus thalassemiae Marseille_Q2617T_GCA_903645285.1	60.3	[56.6-63.8]	49.7	[47.0-52.3]	59.1	[55.8-62.2]	0.25	0.0621044	92.57
Streptococcus mitis SK569_GCA_000222785_2	Streptococcus toyakuensis TP1632_CCUG_75492T_GCA_024346585.1	61.3	[57.6-64.8]	50.2	[47.6-52.9]	60.1	[56.8-63.2]	0.1	0.0605648	92.68
Streptococcus mitis SK569_GCA_000222785_2	"Streptococcus vulneris" DM3B3T_GCA_019218685.1	60.5	[56.8-64.0]	48.8	[46.2-51.5]	59	[55.8-62.1]	0.04	0.0686914	92.32
Streptococcus mitis SK575_GCA_000257865_1	"Streptococcus bouchesdurhonensis" Marseille_Q6994_GCA_948472335.1	59	[55.4-62.6]	52.8	[50.1-55.5]	58.8	[55.6-62.0]	0.34	0.0610707	93.55
Streptococcus mitis SK575_GCA_000257865_1	Streptococcus chosunensis ChDC_B353_KCOM1699_1_GCA_003626515.1	56.2	[52.7-59.7]	50	[47.4-52.6]	55.6	[52.5-58.8]	0.4	0.0665597	92.68
Streptococcus mitis SK575_GCA_000257865_1	Streptococcus downii CECT_9732T_GCA_004353325.1	49.2	[45.8-52.7]	31.3	[28.9-33.8]	44.2	[41.2-47.2]	1.38	0.0962153	87.07
Streptococcus mitis SK575_GCA_000257865_1	Streptococcus gwangjuensis KCOM_1679_ChDC_B345_GCA_003627155.1	57.7	[54.1-61.2]	51.8	[49.1-54.5]	57.4	[54.2-60.5]	0.45	0.0653942	92.74
Streptococcus mitis SK575_GCA_000257865_1	Streptococcus humanilactis IMAU_99125_1T_GCA_019448275.1	79.3	[75.3-82.7]	58.8	[56.0-61.5]	77.7	[74.3-80.8]	0.29	0.0463343	94.88
Streptococcus mitis SK575_GCA_000257865_1	Streptococcus isolate PNC_2022_0275_GCA_036785505.1	60	[56.4-63.6]	52.8	[50.1-55.5]	59.7	[56.4-62.8]	0.13	0.0603145	93.43
Streptococcus mitis SK575_GCA_000257865_1	Streptococcus mitis 1001175st1_H6_GCA_005844455_1	51.6	[48.2-55.1]	48.8	[46.2-51.4]	51.3	[48.2-54.4]	0.2	0.0702918	92.10
Streptococcus mitis SK575_GCA_000257865_1	Streptococcus mitis 11/5_GCA_000385815.1	65.3	[61.5-68.9]	53.5	[50.8-56.2]	64.4	[61.0-67.6]	0.55	0.0600659	93.47
Streptococcus mitis SK575_GCA_000257865_1	Streptococcus mitis 13/39_GCA_000385835.1	55.4	[51.9-58.9]	50.9	[48.2-53.5]	55.1	[52.0-58.3]	0.09	0.0671564	92.86
Streptococcus mitis SK575_GCA_000257865_1	Streptococcus mitis 21/39_GCA_000506725.1	81.3	[77.4-84.7]	61.8	[59.0-64.6]	80.2	[76.8-83.2]	0.16	0.0388388	95.46
Streptococcus mitis SK575_GCA_000257865_1	Streptococcus mitis 27/7_GCA_000506765.1	64.2	[60.4-67.8]	53.2	[50.5-55.9]	63.4	[60.0-66.6]	0.56	0.0600659	93.49
Streptococcus mitis SK575_GCA_000257865_1	Streptococcus mitis 321A_GCA_002005545_1	79.3	[75.3-82.8]	59.1	[56.3-61.8]	77.8	[74.4-80.9]	0.29	0.0412845	95.06
Streptococcus mitis SK575_GCA_000257865_1	Streptococcus mitis 850_SMIT_GCA_001074635_1	64.5	[60.7-68.1]	57.5	[54.7-60.2]	64.7	[61.4-67.9]	0.09	0.0507636	94.29
Streptococcus mitis SK575_GCA_000257865_1	Streptococcus mitis B_009152_GCA_002096925_1	55	[51.5-58.5]	52.1	[49.4-54.8]	55.1	[51.9-58.2]	0.04	0.0618432	93.00
Streptococcus mitis SK575_GCA_000257865_1	Streptococcus mitis B_5756_13_GCA_002096935_1	64.2	[60.4-67.8]	53	[50.3-55.7]	63.3	[60.0-66.6]	0.51	0.0574401	93.51
[truncated: 3,031 more rows]

## Sheet: Table S3
Table S3. Triangular matrix of all pairwise Mash ANI-like distances between 270 genomes
	Streptococcus_bouchesdurhonensis_Marseille_Q6994_GCA_948472335_1	Streptococcus_chosunense_ChDC_B353_KCOM1699_1_GCA_003626515_1	Streptococcus_downii_CECT_9732T_GCA_004353325_1	Streptococcus_gwangjuense_KCOM_1679_ChDC_B345_GCA_003627155_1	Streptococcus_hohhotensis_IMAU99199_GCA_020089495_2	Streptococcus_humanilactis_IMAU_99125_1T_GCA_019448275_1	Streptococcus_infantis_ATCC_700779_GCA_000260755_1	Streptococcus_isolate_PNC_2022_0275_GCA_036785505_1	Streptococcus_mitis_1001175st1_H6_GCA_005844455_1	Streptococcus_mitis_1042_SPSE_117_318_10387_GCA_001070035_1	Streptococcus_mitis_10712_GCA_001588625_1	Streptococcus_mitis_1111_SMIT_0_12456_214743_GCA_001070205_1	Streptococcus_mitis_11_5_GCA_000385815_1	Streptococcus_mitis_1217_SPSE_101_1083_18898_GCA_001070375_1	Streptococcus_mitis_13_39_GCA_000385835_1	Streptococcus_mitis_14_4881_GCA_018603945_1	Streptococcus_mitis_168_SPSE_306_245788_15560458_GCA_001070705_1	Streptococcus_mitis_17_34_GCA_000430305_1	Streptococcus_mitis_18_56_GCA_000430345_1	Streptococcus_mitis_21_39_GCA_000506725_1	Streptococcus_mitis_27_7_GCA_000506765_1	Streptococcus_mitis_29_42_GCA_000430365_1	Streptococcus_mitis_321A_GCA_002005545_1	Streptococcus_mitis_38_SPSE_308_26396_1003988_GCA_001070985_1	Streptococcus_mitis_4928STDY7071560_GCA_902159415_1	Streptococcus_mitis_850_SMIT_GCA_001074635_1	Streptococcus_mitis_ATCC_6249_GCA_000146585_1	Streptococcus_mitis_B_009152_GCA_002096925_1	Streptococcus_mitis_B_5756_13_GCA_002096935_1	Streptococcus_mitis_B6_GCA_000027165_1	Streptococcus_mitis_BCA11_D8854_GCA_003943905_1	Streptococcus_mitis_BCA12_D8855_GCA_003942685_1	Streptococcus_mitis_BCA16_D8856_GCA_003942665_1	Streptococcus_mitis_BCC06_GCA_003942995_1	Streptococcus_mitis_BCC07_D8837_GCA_003942965_1	Streptococcus_mitis_BCC08_D8786_GCA_003943605_1	Streptococcus_mitis_BCC15_D8865_GCA_003942575_1	Streptococcus_mitis_BCC17_GCA_003944325_1	Streptococcus_mitis_BCC22_D8788_GCA_003943575_1	Streptococcus_mitis_BCC30_D8789_GCA_003943555_1	Streptococcus_mitis_BCC33_D8838_GCA_003943955_1	Streptococcus_mitis_BCC36_D8839_GCA_003942945_1	Streptococcus_mitis_BCC40_GCA_003942915_1	Streptococcus_mitis_BCC44_D8841_GCA_003942885_1	Streptococcus_mitis_BCC45_D8842_GCA_003943935_1	Streptococcus_mitis_BCC55_D8845_GCA_003942865_1	Streptococcus_mitis_BCC60_D8847_GCA_003942795_1	Streptococcus_mitis_BCC65_D8848_GCA_003942775_1	Streptococcus_mitis_bv_2_str_F0392_GCA_000221165_2
Streptococcus_chosunense_ChDC_B353_KCOM1699_1_GCA_003626515_1	0.0665597
Streptococcus_downii_CECT_9732T_GCA_004353325_1	0.101551	0.100846
Streptococcus_gwangjuense_KCOM_1679_ChDC_B345_GCA_003627155_1	0.0631684	0.0473443	0.0937829
Streptococcus_hohhotensis_IMAU99199_GCA_020089495_2	0.057671	0.0645437	0.100846	0.0613264
Streptococcus_humanilactis_IMAU_99125_1T_GCA_019448275_1	0.0588483	0.0683793	0.0931964	0.0628995	0.0483865
Streptococcus_infantis_ATCC_700779_GCA_000260755_1	0.145727	0.132399	0.12827	0.125715	0.138572	0.133864
Streptococcus_isolate_PNC_2022_0275_GCA_036785505_1	0.0586096	0.0723061	0.105264	0.0706202	0.0623675	0.0608169	0.138572
Streptococcus_mitis_1001175st1_H6_GCA_005844455_1	0.0799006	0.0852783	0.108487	0.0811785	0.0726524	0.0747985	0.147707	0.0778587
Streptococcus_mitis_1042_SPSE_117_318_10387_GCA_001070035_1	0.0515304	0.0579033	0.0981375	0.0560862	0.056983	0.0588483	0.136948	0.0662649	0.0726524
Streptococcus_mitis_10712_GCA_001588625_1	0.0517248	0.057671	0.100152	0.0579033	0.0588483	0.0626325	0.140258	0.0645437	0.0778587	0.041003
Streptococcus_mitis_1111_SMIT_0_12456_214743_GCA_001070205_1	0.0579033	0.0507636	0.0882637	0.0503867	0.0608169	0.0586096	0.126974	0.0639874	0.0824989	0.0537328	0.054149
Streptococcus_mitis_11_5_GCA_000385815_1	0.0470041	0.0556462	0.100152	0.0547827	0.0574401	0.0581372	0.133864	0.0668569	0.0774628	0.0368186	0.0455159	0.0556462
Streptococcus_mitis_1217_SPSE_101_1083_18898_GCA_001070375_1	0.0489202	0.0533217	0.0981375	0.0549966	0.056983	0.0590885	0.138572	0.0613264	0.0716227	0.0359759	0.0425838	0.0549966	0.0399018
Streptococcus_mitis_13_39_GCA_000385835_1	0.0642645	0.0549966	0.100846	0.0491	0.0618432	0.064825	0.147707	0.0712856	0.0811785	0.0543589	0.0565317	0.050014	0.0588483	0.0547827
Streptococcus_mitis_14_4881_GCA_018603945_1	0.0503867	0.0539403	0.100846	0.056983	0.0621044	0.0656822	0.13538	0.0645437	0.0778587	0.0365754	0.0425838	0.0572108	0.0370638	0.0371871	0.0600659
Streptococcus_mitis_168_SPSE_306_245788_15560458_GCA_001070705_1	0.0480354	0.0554283	0.0893096	0.051337	0.0565317	0.0588483	0.126974	0.0645437	0.0744324	0.0421447	0.0468354	0.0523149	0.0348125	0.0379382	0.0574401	0.0363341
Streptococcus_mitis_17_34_GCA_000430305_1	0.0740698	0.0683793	0.0981375	0.0709514	0.0603145	0.0610707	0.142009	0.0709514	0.0628995	0.0610707	0.0645437	0.0674584	0.0665597	0.0590885	0.0706202	0.0645437	0.0642645
Streptococcus_mitis_18_56_GCA_000430345_1	0.0615839	0.0168391	0.0987984	0.0501998	0.0628995	0.0686914	0.140258	0.0702918	0.0834041	0.0563082	0.0593303	0.0531179	0.0545702	0.0529154	0.0554283	0.052714	0.0539403	0.0653942
Streptococcus_mitis_21_39_GCA_000506725_1	0.0583726	0.0671564	0.0981375	0.0668569	0.0494626	0.0403101	0.13538	0.0590885	0.0702918	0.0554283	0.0574401	0.0581372	0.057671	0.0552118	0.0613264	0.0560862	0.0547827	0.0586096	0.0668569
Streptococcus_mitis_27_7_GCA_000506765_1	0.0480354	0.0523149	0.0937829	0.0537328	0.0567566	0.0603145	0.138572	0.064825	0.0716227	0.0334751	0.0439391	0.0574401	0.0351567	0.0369409	0.0556462	0.0291421	0.0358575	0.0637124	0.0523149	0.0539403
Streptococcus_mitis_29_42_GCA_000430365_1	0.0483865	0.0547827	0.100846	0.0543589	0.056983	0.0574401	0.136948	0.0631684	0.0766828	0.0388388	0.0442483	0.0547827	0.0383209	0.0368186	0.0525139	0.035622	0.0376857	0.0634394	0.0552118	0.0547827	0.0342477
Streptococcus_mitis_321A_GCA_002005545_1	0.0554283	0.0668569	0.0962153	0.0642645	0.050014	0.047688	0.136948	0.0595738	0.0696435	0.0549966	0.0565317	0.059819	0.0583726	0.0549966	0.0651085	0.0581372	0.0549966	0.0593303	0.0659724	0.0433296	0.0552118	0.057671
Streptococcus_mitis_38_SPSE_308_26396_1003988_GCA_001070985_1	0.0503867	0.0525139	0.100152	0.0549966	0.0579033	0.057671	0.132399	0.0637124	0.0774628	0.0359759	0.0433296	0.0531179	0.035622	0.0311746	0.0593303	0.0376857	0.0374354	0.0631684	0.0545702	0.0563082	0.0375603	0.0391011	0.0565317
Streptococcus_mitis_4928STDY7071560_GCA_902159415_1	0.159146	0.142009	0.138572	0.136948	0.138572	0.138572	0.0747985	0.133864	0.142009	0.140258	0.136948	0.136948	0.13538	0.132399	0.138572	0.133864	0.133864	0.138572	0.140258	0.136948	0.133864	0.138572	0.151946	0.13538
Streptococcus_mitis_850_SMIT_GCA_001074635_1	0.0595738	0.0651085	0.102268	0.0639874	0.0560862	0.0515304	0.138572	0.0595738	0.0709514	0.0558655	0.0572108	0.0613264	0.0574401	0.0507636	0.0586096	0.0579033	0.0600659	0.0574401	0.0668569	0.0463343	0.0549966	0.0560862	0.0496454	0.054149	0.136948
Streptococcus_mitis_ATCC_6249_GCA_000146585_1	0.113823	0.108487	0.0744324	0.104495	0.115759	0.111073	0.13538	0.12101	0.110193	0.109331	0.107658	0.102268	0.113823	0.10374	0.11197	0.11676	0.105264	0.110193	0.106845	0.109331	0.100846	0.106845	0.109331	0.110193	0.132399	0.112887
Streptococcus_mitis_B_009152_GCA_002096925_1	0.0581372	0.0567566	0.101551	0.0563082	0.0605648	0.0603145	0.138572	0.0671564	0.0712856	0.0543589	0.0563082	0.0565317	0.052714	0.0501998	0.054149	0.050014	0.052117	0.0674584	0.0581372	0.0581372	0.0519203	0.0505746	0.0615839	0.0531179	0.138572	0.0554283	0.109331
Streptococcus_mitis_B_5756_13_GCA_002096935_1	0.0470041	0.051337	0.0926182	0.0509537	0.0531179	0.0560862	0.142009	0.0600659	0.0747985	0.0403101	0.0465005	0.0539403	0.0371871	0.0388388	0.0517248	0.0397669	0.0399018	0.0605648	0.0515304	0.0523149	0.0384495	0.0384495	0.0503867	0.040724	0.13538	0.0549966	0.106047	0.0543589
Streptococcus_mitis_B6_GCA_000027165_1	0.0626325	0.0702918	0.10374	0.0662649	0.0623675	0.0610707	0.130979	0.0653942	0.0747985	0.0545702	0.0574401	0.0600659	0.0572108	0.0539403	0.0637124	0.0590885	0.0583726	0.0656822	0.064825	0.0579033	0.0572108	0.0581372	0.0586096	0.0558655	0.13538	0.059819	0.108487	0.0626325	0.0581372
Streptococcus_mitis_BCA11_D8854_GCA_003943905_1	0.105264	0.0981375	0.0482105	0.0994698	0.104495	0.0981375	0.133864	0.111073	0.115759	0.10374	0.0981375	0.0931964	0.101551	0.100152	0.10374	0.102268	0.0949813	0.0955937	0.0981375	0.100846	0.0943778	0.0981375	0.0981375	0.100846	0.142009	0.10374	0.0790711	0.102997	0.0981375	0.109331
Streptococcus_mitis_BCA12_D8855_GCA_003942685_1	0.0618432	0.0466675	0.0955937	0.050014	0.0628995	0.0623675	0.13538	0.0709514	0.0778587	0.0529154	0.0554283	0.0396325	0.0537328	0.0539403	0.0466675	0.0558655	0.0507636	0.0693234	0.0468354	0.0608169	0.0494626	0.0509537	0.0608169	0.0517248	0.140258	0.0605648	0.104495	0.0558655	0.0525139	0.0600659	0.0981375
Streptococcus_mitis_BCA16_D8856_GCA_003942665_1	0.11676	0.100152	0.0719629	0.0974869	0.113823	0.107658	0.136948	0.11676	0.124491	0.102268	0.106845	0.100152	0.107658	0.108487	0.11197	0.11197	0.109331	0.101551	0.101551	0.109331	0.106047	0.111073	0.11478	0.111073	0.138572	0.106047	0.0824989	0.11197	0.100846	0.107658	0.0740698	0.101551
Streptococcus_mitis_BCC06_GCA_003942995_1	0.0558655	0.0631684	0.102268	0.0603145	0.057671	0.0517248	0.149777	0.064825	0.0751681	0.0478612	0.0517248	0.0535266	0.0545702	0.0460045	0.054149	0.052117	0.0517248	0.0618432	0.0634394	0.0567566	0.050014	0.0496454	0.0583726	0.0492808	0.138572	0.0558655	0.11197	0.0482105	0.050014	0.0552118	0.101551	0.0545702	0.106047
Streptococcus_mitis_BCC07_D8837_GCA_003942965_1	0.0593303	0.0618432	0.0974869	0.0605648	0.0634394	0.056983	0.142009	0.0634394	0.0782587	0.0529154	0.0533217	0.0603145	0.0558655	0.0552118	0.0560862	0.0556462	0.052714	0.0683793	0.0631684	0.0547827	0.0509537	0.051337	0.0588483	0.0556462	0.14383	0.0595738	0.108487	0.0579033	0.0498292	0.059819	0.0981375	0.0574401	0.108487	0.0519203
Streptococcus_mitis_BCC08_D8786_GCA_003943605_1	0.0674584	0.0525139	0.0994698	0.0509537	0.0642645	0.0656822	0.13538	0.0770708	0.0834041	0.0593303	0.0586096	0.0412845	0.057671	0.0595738	0.0515304	0.057671	0.0549966	0.0683793	0.054149	0.059819	0.0581372	0.0552118	0.0645437	0.0567566	0.133864	0.0610707	0.105264	0.0588483	0.054149	0.0653942	0.100846	0.0430292	0.104495	0.0610707	0.0595738
Streptococcus_mitis_BCC15_D8865_GCA_003942575_1	0.0615839	0.0535266	0.0955937	0.051337	0.0628995	0.0626325	0.140258	0.0699663	0.0829489	0.0523149	0.0563082	0.0415686	0.0554283	0.0519203	0.0461689	0.052714	0.054149	0.0662649	0.0543589	0.0610707	0.0503867	0.0491	0.0615839	0.0491	0.136948	0.0579033	0.102997	0.056983	0.0511448	0.0600659	0.0994698	0.0421447	0.10374	0.0552118	0.0539403	0.0494626
Streptococcus_mitis_BCC17_GCA_003944325_1	0.064825	0.0693234	0.0926182	0.0706202	0.0613264	0.059819	0.129604	0.0656822	0.0693234	0.0626325	0.0634394	0.0637124	0.0631684	0.0593303	0.0723061	0.0662649	0.0618432	0.0605648	0.0699663	0.0608169	0.0628995	0.0626325	0.0603145	0.0615839	0.130979	0.0642645	0.111073	0.0628995	0.0590885	0.0674584	0.0955937	0.0686914	0.110193	0.0610707	0.0656822	0.0699663	0.064825
Streptococcus_mitis_BCC22_D8788_GCA_003943575_1	0.0626325	0.0505746	0.0955937	0.0515304	0.0605648	0.0615839	0.129604	0.0659724	0.0794837	0.056983	0.0595738	0.0425838	0.0563082	0.0539403	0.051337	0.0588483	0.0556462	0.0656822	0.052714	0.0618432	0.0563082	0.0537328	0.0637124	0.0554283	0.138572	0.0605648	0.105264	0.0547827	0.0533217	0.0613264	0.100152	0.040724	0.100846	0.0547827	0.0560862	0.035505	0.0458408	0.0656822
Streptococcus_mitis_BCC30_D8789_GCA_003943555_1	0.0639874	0.0498292	0.0987984	0.0478612	0.0642645	0.0610707	0.130979	0.0680698	0.0807479	0.056983	0.0558655	0.0404475	0.0547827	0.056983	0.0492808	0.0608169	0.0547827	0.0696435	0.0503867	0.0600659	0.056983	0.0558655	0.0645437	0.0511448	0.138572	0.0628995	0.106047	0.0567566	0.0525139	0.0610707	0.100846	0.0427316	0.10374	0.057671	0.0556462	0.0393656	0.0468354	0.0671564	0.0403101
Streptococcus_mitis_BCC33_D8838_GCA_003943955_1	0.11197	0.102997	0.054149	0.105264	0.105264	0.102997	0.136948	0.108487	0.118834	0.100152	0.105264	0.102268	0.108487	0.100152	0.108487	0.106047	0.0994698	0.108487	0.105264	0.100846	0.102268	0.101551	0.10374	0.104495	0.136948	0.102268	0.0811785	0.10374	0.0962153	0.113823	0.0503867	0.10374	0.0723061	0.101551	0.101551	0.109331	0.106047	0.102997	0.0994698	0.102268
Streptococcus_mitis_BCC36_D8839_GCA_003942945_1	0.11197	0.102997	0.0545702	0.10374	0.110193	0.107658	0.142009	0.111073	0.112887	0.104495	0.106845	0.0987984	0.108487	0.101551	0.109331	0.104495	0.104495	0.108487	0.10374	0.0994698	0.100846	0.101551	0.106047	0.102268	0.140258	0.10374	0.0766828	0.101551	0.102268	0.10374	0.0471738	0.0994698	0.0766828	0.109331	0.10374	0.102997	0.102997	0.101551	0.0981375	0.106845	0.0554283
Streptococcus_mitis_BCC40_GCA_003942915_1	0.109331	0.105264	0.0543589	0.100152	0.102997	0.101551	0.14383	0.111073	0.11478	0.100152	0.102997	0.0943778	0.107658	0.0968463	0.102268	0.108487	0.100846	0.102268	0.106047	0.0968463	0.0981375	0.0974869	0.105264	0.105264	0.142009	0.100846	0.0794837	0.0962153	0.0981375	0.110193	0.0545702	0.0981375	0.0751681	0.0968463	0.100846	0.104495	0.0968463	0.10374	0.0962153	0.106047	0.0507636	0.0533217
Streptococcus_mitis_BCC44_D8841_GCA_003942885_1	0.0560862	0.0586096	0.0994698	0.0590885	0.056983	0.0558655	0.133864	0.0623675	0.0723061	0.0422904	0.051337	0.0535266	0.0482105	0.0424367	0.0565317	0.0470041	0.0447178	0.0610707	0.0586096	0.0537328	0.0450347	0.0483865	0.0579033	0.0458408	0.130979	0.0547827	0.106047	0.0460045	0.0468354	0.0567566	0.100152	0.0539403	0.106845	0.0442483	0.0523149	0.0581372	0.0590885	0.0588483	0.0545702	0.0556462	0.10374	0.104495	0.102268
Streptococcus_mitis_BCC45_D8842_GCA_003943935_1	0.0653942	0.0706202	0.102997	0.0662649	0.0610707	0.0626325	0.13538	0.0696435	0.0716227	0.0631684	0.0683793	0.064825	0.0639874	0.0583726	0.0671564	0.0642645	0.0593303	0.0440934	0.0693234	0.0581372	0.0626325	0.0593303	0.0621044	0.0600659	0.136948	0.0572108	0.108487	0.0631684	0.0610707	0.0637124	0.101551	0.0645437	0.106845	0.0600659	0.0659724	0.0680698	0.0677629	0.0639874	0.0645437	0.0677629	0.107658	0.102268	0.0994698	0.0623675
Streptococcus_mitis_BCC55_D8845_GCA_003942865_1	0.0590885	0.0583726	0.0974869	0.0531179	0.0621044	0.0631684	0.138572	0.0709514	0.0811785	0.0556462	0.0583726	0.0507636	0.0574401	0.0537328	0.0581372	0.0545702	0.0547827	0.0671564	0.0583726	0.0613264	0.0543589	0.0554283	0.0626325	0.0531179	0.129604	0.0623675	0.106845	0.0515304	0.0533217	0.0613264	0.0987984	0.0523149	0.0994698	0.0547827	0.0586096	0.0545702	0.054149	0.0628995	0.0519203	0.0549966	0.104495	0.102268	0.102997	0.0543589	0.0659724
Streptococcus_mitis_BCC60_D8847_GCA_003942795_1	0.113823	0.110193	0.0751681	0.111073	0.113823	0.111073	0.136948	0.11676	0.115759	0.112887	0.111073	0.104495	0.108487	0.109331	0.108487	0.112887	0.101551	0.110193	0.111073	0.110193	0.106845	0.104495	0.110193	0.110193	0.130979	0.102997	0.0751681	0.11197	0.112887	0.112887	0.0683793	0.100846	0.0867434	0.108487	0.106047	0.111073	0.110193	0.104495	0.0987984	0.113823	0.0716227	0.0726524	0.0762985	0.11197	0.102997	0.109331
Streptococcus_mitis_BCC65_D8848_GCA_003942775_1	0.0507636	0.0608169	0.100846	0.0603145	0.059819	0.0567566	0.145727	0.064825	0.0759181	0.050014	0.0501998	0.0537328	0.0501998	0.0460045	0.0515304	0.0503867	0.0505746	0.0634394	0.0628995	0.0537328	0.0487413	0.0466675	0.0560862	0.0491	0.138572	0.0547827	0.11197	0.0494626	0.0475157	0.0558655	0.105264	0.0539403	0.110193	0.0415686	0.0531179	0.0581372	0.0567566	0.0586096	0.0556462	0.0558655	0.105264	0.106845	0.0974869	0.0379382	0.0605648	0.0539403	0.109331
Streptococcus_mitis_bv_2_str_F0392_GCA_000221165_2	0.111073	0.106047	0.0588483	0.102268	0.101551	0.0994698	0.138572	0.111073	0.11676	0.105264	0.102997	0.0994698	0.106845	0.100152	0.10374	0.107658	0.10374	0.108487	0.106047	0.100152	0.102268	0.0981375	0.109331	0.107658	0.138572	0.100152	0.0790711	0.100846	0.102997	0.107658	0.052117	0.102268	0.0774628	0.0994698	0.102997	0.106047	0.101551	0.106047	0.0943778	0.105264	0.0529154	0.0529154	0.0126819	0.106047	0.100846	0.10374	0.0794837	0.101551
Streptococcus_mitis_bv_2_str_SK95_GCA_000222705_2	0.111073	0.110193	0.0603145	0.110193	0.118834	0.110193	0.145727	0.11478	0.115759	0.113823	0.11197	0.107658	0.11478	0.102997	0.105264	0.112887	0.110193	0.106845	0.11197	0.111073	0.106845	0.102997	0.11197	0.108487	0.14383	0.105264	0.0807479	0.105264	0.104495	0.115759	0.0552118	0.108487	0.0737105	0.109331	0.105264	0.112887	0.105264	0.110193	0.0987984	0.108487	0.0581372	0.0554283	0.0552118	0.109331	0.10374	0.104495	0.0730018	0.108487	0.0583726
Streptococcus_mitis_CCUG_31611_NCTC12261T_GCA_002014755_1	0.0494626	0.0535266	0.0943778	0.0523149	0.0583726	0.0581372	0.138572	0.0605648	0.0747985	0.0350415	0.0383209	0.0554283	0.0342477	0.0349268	0.052714	0.0316813	0.035622	0.0645437	0.0531179	0.0547827	0.0330427	0.0344723	0.0547827	0.0368186	0.138572	0.0543589	0.110193	0.0509537	0.0384495	0.0537328	0.0962153	0.052714	0.106047	0.0501998	0.0505746	0.0552118	0.0519203	0.0634394	0.0539403	0.0552118	0.102997	0.0968463	0.0987984	0.0455159	0.0626325	0.0535266	0.108487	0.0478612	0.100846
Streptococcus_mitis_CCUG_61082_GCA_002014875_1	0.050014	0.052714	0.0981375	0.0558655	0.0593303	0.0595738	0.140258	0.0645437	0.0674584	0.0370638	0.0430292	0.0533217	0.0383209	0.0311746	0.052117	0.0371871	0.0393656	0.0637124	0.0543589	0.0565317	0.0339141	0.0362143	0.0565317	0.0340249	0.133864	0.0554283	0.105264	0.0505746	0.0404475	0.057671	0.0994698	0.0517248	0.11478	0.0489202	0.0547827	0.0581372	0.0485634	0.0645437	0.0547827	0.0519203	0.106047	0.102268	0.0962153	0.0447178	0.0600659	0.0543589	0.10374	0.0451943	0.0981375
Streptococcus_mitis_CCUG_63687_GCA_002014795_1	0.057671	0.0615839	0.0987984	0.0603145	0.0631684	0.0634394	0.132399	0.0706202	0.0816138	0.0515304	0.0558655	0.0595738	0.0563082	0.0501998	0.0581372	0.0535266	0.0556462	0.0671564	0.0642645	0.059819	0.0505746	0.0509537	0.0581372	0.051337	0.129604	0.0586096	0.110193	0.0565317	0.0519203	0.0442483	0.110193	0.0572108	0.107658	0.0517248	0.0549966	0.0600659	0.0563082	0.0628995	0.0583726	0.057671	0.104495	0.110193	0.107658	0.051337	0.059819	0.0563082	0.109331	0.0519203	0.109331
Streptococcus_mitis_CCUG_70037_GCA_020640935_1	0.0482105	0.0549966	0.0968463	0.0554283	0.059819	0.0610707	0.142009	0.0677629	0.0744324	0.0385787	0.0439391	0.0567566	0.0376857	0.035505	0.0554283	0.0344723	0.0387085	0.0656822	0.0554283	0.0560862	0.0313762	0.0346987	0.0579033	0.0384495	0.138572	0.0525139	0.107658	0.0505746	0.0397669	0.0579033	0.0981375	0.0517248	0.10374	0.0478612	0.0533217	0.056983	0.0491	0.0628995	0.0565317	0.0567566	0.101551	0.102268	0.100152	0.0483865	0.0608169	0.0554283	0.102268	0.0492808	0.100152
Streptococcus_mitis_CMW7705B_GCA_001546795_1	0.0595738	0.0623675	0.0937829	0.0595738	0.0489202	0.0461689	0.145727	0.0595738	0.0674584	0.0565317	0.0579033	0.0583726	0.0558655	0.054149	0.0610707	0.0545702	0.0549966	0.0574401	0.0623675	0.0440934	0.0537328	0.0558655	0.0480354	0.0549966	0.138572	0.0496454	0.105264	0.0543589	0.0509537	0.0662649	0.101551	0.0634394	0.111073	0.0588483	0.0595738	0.0621044	0.0626325	0.0595738	0.0608169	0.057671	0.0974869	0.105264	0.0981375	0.0567566	0.0626325	0.0615839	0.107658	0.0552118	0.101551
Streptococcus_mitis_ColumbLawn_GCA_005144795_1	0.0653942	0.0605648	0.0994698	0.0618432	0.0610707	0.0634394	0.140258	0.0709514	0.0816138	0.0608169	0.0634394	0.0565317	0.059819	0.0586096	0.0628995	0.059819	0.0605648	0.0686914	0.0613264	0.0634394	0.059819	0.0603145	0.0623675	0.0579033	0.140258	0.064825	0.11676	0.056983	0.054149	0.0686914	0.100846	0.0558655	0.100152	0.0600659	0.0662649	0.0642645	0.0593303	0.0645437	0.0600659	0.0618432	0.102268	0.106047	0.0994698	0.0610707	0.064825	0.054149	0.11197	0.0605648	0.106845
Streptococcus_mitis_CR123_GCA_019929545_1	0.0547827	0.0593303	0.0955937	0.0545702	0.0590885	0.0572108	0.133864	0.0696435	0.0740698	0.0458408	0.0482105	0.0558655	0.0496454	0.0442483	0.0515304	0.0465005	0.047688	0.0639874	0.057671	0.0567566	0.045678	0.0444041	0.0558655	0.0461689	0.133864	0.0563082	0.108487	0.0545702	0.0458408	0.0563082	0.102268	0.0545702	0.112887	0.0478612	0.0523149	0.0574401	0.0545702	0.0653942	0.0545702	0.0545702	0.105264	0.10374	0.0987984	0.0466675	0.0608169	0.0565317	0.106047	0.0466675	0.102268
Streptococcus_mitis_CR124_GCA_019929615_1	0.0547827	0.0593303	0.0943778	0.0547827	0.0595738	0.0579033	0.132399	0.0693234	0.0744324	0.0460045	0.0485634	0.0556462	0.0498292	0.0445606	0.0515304	0.0463343	0.0480354	0.0639874	0.0581372	0.056983	0.045678	0.0447178	0.0563082	0.0461689	0.132399	0.0563082	0.108487	0.0545702	0.0458408	0.0560862	0.102268	0.0545702	0.113823	0.0480354	0.0525139	0.0572108	0.0543589	0.0656822	0.0549966	0.054149	0.104495	0.102997	0.0974869	0.0470041	0.0608169	0.0567566	0.106845	0.0465005	0.100846
Streptococcus_mitis_DD22_GCA_001579665_1	0.0626325	0.0545702	0.0955937	0.051337	0.0634394	0.0634394	0.138572	0.0696435	0.0862491	0.054149	0.0574401	0.0466675	0.0586096	0.0572108	0.0463343	0.0593303	0.0579033	0.0699663	0.0558655	0.0613264	0.0567566	0.0543589	0.0637124	0.0545702	0.13538	0.0583726	0.105264	0.056983	0.0533217	0.0615839	0.102268	0.0494626	0.106845	0.0618432	0.0567566	0.0489202	0.0327227	0.0674584	0.0447178	0.0482105	0.109331	0.109331	0.0981375	0.0590885	0.0671564	0.0572108	0.107658	0.0547827	0.100846
Streptococcus_mitis_DD26_GCA_001579035_1	0.0639874	0.0726524	0.104495	0.0751681	0.0637124	0.0665597	0.147707	0.0543589	0.0774628	0.0730018	0.0686914	0.0690061	0.0674584	0.0665597	0.0690061	0.0680698	0.0662649	0.0730018	0.0759181	0.0608169	0.0665597	0.0686914	0.0595738	0.0665597	0.147707	0.0653942	0.12214	0.0671564	0.0634394	0.0668569	0.113823	0.0696435	0.12101	0.0686914	0.0693234	0.0740698	0.0737105	0.0706202	0.0726524	0.0706202	0.110193	0.111073	0.108487	0.0656822	0.0709514	0.0712856	0.118834	0.0671564	0.110193
Streptococcus_mitis_DD28_GCA_001579045_1	0.0618432	0.0716227	0.107658	0.0680698	0.0631684	0.0645437	0.133864	0.0554283	0.0730018	0.0628995	0.0642645	0.0671564	0.0639874	0.0563082	0.0674584	0.0653942	0.0626325	0.0716227	0.0680698	0.0590885	0.0621044	0.0590885	0.0593303	0.0603145	0.138572	0.0581372	0.12214	0.0651085	0.0593303	0.054149	0.104495	0.0702918	0.11676	0.0623675	0.0651085	0.0719629	0.0674584	0.0613264	0.0662649	0.0686914	0.11676	0.109331	0.107658	0.0628995	0.0668569	0.0677629	0.104495	0.0653942	0.111073
Streptococcus_mitis_DE0498_GCA_008763935_1	0.0581372	0.0642645	0.0974869	0.0610707	0.0618432	0.0581372	0.133864	0.0623675	0.0782587	0.0507636	0.057671	0.0572108	0.0547827	0.0485634	0.0586096	0.0537328	0.0496454	0.0665597	0.0677629	0.0558655	0.0509537	0.0529154	0.0590885	0.0501998	0.136948	0.0545702	0.11197	0.0511448	0.051337	0.0579033	0.100152	0.0554283	0.107658	0.0458408	0.0558655	0.059819	0.0537328	0.0600659	0.0560862	0.0563082	0.107658	0.106845	0.102997	0.0439391	0.0623675	0.0549966	0.104495	0.043179	0.106845
Streptococcus_mitis_DFI123_GCA_020594155_1	0.0545702	0.0572108	0.0974869	0.0583726	0.057671	0.056983	0.142009	0.0639874	0.0706202	0.0415686	0.0466675	0.0563082	0.0494626	0.0436329	0.0558655	0.0465005	0.0445606	0.0603145	0.0579033	0.0583726	0.0440934	0.0478612	0.0565317	0.0450347	0.142009	0.057671	0.106845	0.0492808	0.0466675	0.0552118	0.100846	0.0533217	0.108487	0.0466675	0.0525139	0.059819	0.0552118	0.0574401	0.0552118	0.0560862	0.108487	0.102997	0.10374	0.035505	0.0621044	0.0556462	0.115759	0.0434809	0.108487
Streptococcus_mitis_DFI296_GCA_022137125_1	0.0509537	0.0543589	0.0937829	0.0565317	0.0565317	0.0554283	0.132399	0.0634394	0.0719629	0.0397669	0.0461689	0.0523149	0.0421447	0.0358575	0.056983	0.0391011	0.0371871	0.0595738	0.0560862	0.0525139	0.0401734	0.0404475	0.0552118	0.0351567	0.133864	0.0539403	0.105264	0.051337	0.0403101	0.0565317	0.0968463	0.0517248	0.109331	0.0503867	0.0545702	0.056983	0.0505746	0.0605648	0.0554283	0.0563082	0.0987984	0.102268	0.100846	0.0442483	0.0631684	0.052714	0.106047	0.0458408	0.102997
Streptococcus_mitis_E647_GCA_019336965_1	0.0653942	0.0751681	0.105264	0.0690061	0.0662649	0.0686914	0.12827	0.0709514	0.0843302	0.0668569	0.0608169	0.0621044	0.0668569	0.0631684	0.0690061	0.0653942	0.064825	0.0755413	0.0740698	0.064825	0.0642645	0.0615839	0.0634394	0.0610707	0.133864	0.0668569	0.11197	0.0674584	0.0618432	0.0693234	0.105264	0.0690061	0.113823	0.0662649	0.0690061	0.0680698	0.0656822	0.0696435	0.0677629	0.0709514	0.112887	0.111073	0.10374	0.0665597	0.0744324	0.0645437	0.115759	0.064825	0.102997
Streptococcus_mitis_E651_GCA_018603625_1	0.0628995	0.0480354	0.0974869	0.0496454	0.0628995	0.0637124	0.13538	0.0706202	0.0834041	0.0547827	0.054149	0.0362143	0.0517248	0.0501998	0.0492808	0.0531179	0.052117	0.0668569	0.0466675	0.0579033	0.0535266	0.0535266	0.0621044	0.0533217	0.14383	0.0590885	0.104495	0.0523149	0.0503867	0.0605648	0.0968463	0.0383209	0.10374	0.0554283	0.0549966	0.0396325	0.0466675	0.0699663	0.0401734	0.0396325	0.105264	0.100846	0.10374	0.0554283	0.0637124	0.0543589	0.102997	0.0554283	0.105264
Streptococcus_mitis_E689_GCA_018985535_1	0.0674584	0.0730018	0.0981375	0.0662649	0.0690061	0.0653942	0.119909	0.0702918	0.0867434	0.0651085	0.0621044	0.0613264	0.0608169	0.0595738	0.0680698	0.0639874	0.0615839	0.0762985	0.0747985	0.0653942	0.0623675	0.0595738	0.0623675	0.0634394	0.138572	0.0659724	0.113823	0.0671564	0.0603145	0.0680698	0.101551	0.0686914	0.113823	0.0668569	0.0674584	0.0683793	0.0668569	0.0709514	0.0656822	0.0693234	0.11197	0.109331	0.105264	0.0645437	0.0733545	0.064825	0.11197	0.0674584	0.106845
Streptococcus_mitis_FDAARGOS_1456_NCTC12261T_GCA_019047825_1	0.0494626	0.0535266	0.0943778	0.0523149	0.0583726	0.0581372	0.138572	0.0605648	0.0747985	0.0350415	0.0383209	0.0554283	0.0342477	0.0349268	0.052714	0.0316813	0.035622	0.0645437	0.0531179	0.0547827	0.0330427	0.0344723	0.0547827	0.0368186	0.138572	0.0543589	0.110193	0.0509537	0.0384495	0.0537328	0.0962153	0.052714	0.106047	0.0501998	0.0505746	0.0552118	0.0519203	0.0634394	0.0539403	0.0552118	0.102997	0.0968463	0.0987984	0.0455159	0.0626325	0.0535266	0.108487	0.0478612	0.100846
Streptococcus_mitis_FDAARGOS_684_NCTC12261T_GCA_009730515_1	0.0494626	0.0535266	0.0943778	0.0523149	0.0583726	0.0581372	0.138572	0.0605648	0.0747985	0.0350415	0.0383209	0.0554283	0.0342477	0.0349268	0.052714	0.0316813	0.035622	0.0645437	0.0531179	0.0547827	0.0330427	0.0344723	0.0547827	0.0368186	0.138572	0.0543589	0.110193	0.0509537	0.0384495	0.0537328	0.0962153	0.052714	0.106047	0.0501998	0.0505746	0.0552118	0.0519203	0.0634394	0.0539403	0.0552118	0.102997	0.0968463	0.0987984	0.0455159	0.0626325	0.0535266	0.108487	0.0478612	0.100846
Streptococcus_mitis_isolate_1_7_GCA_018606905_1	0.0583726	0.0656822	0.0981375	0.0626325	0.0539403	0.0480354	0.149777	0.0610707	0.0712856	0.0517248	0.0572108	0.0600659	0.0529154	0.0494626	0.0588483	0.052714	0.0558655	0.0593303	0.0631684	0.0468354	0.051337	0.0529154	0.0487413	0.0552118	0.142009	0.0491	0.106845	0.0579033	0.0487413	0.059819	0.0955937	0.0618432	0.10374	0.0556462	0.0600659	0.0613264	0.0583726	0.0626325	0.0588483	0.0613264	0.106047	0.104495	0.0987984	0.054149	0.057671	0.0610707	0.102997	0.0525139	0.101551
Streptococcus_mitis_isolate_DRR077018_GCA_912470125_1	0.0712856	0.0747985	0.105264	0.0671564	0.0637124	0.0639874	0.138572	0.0680698	0.0762985	0.0626325	0.0656822	0.0651085	0.0645437	0.0631684	0.0744324	0.0674584	0.0683793	0.0545702	0.0706202	0.0590885	0.0693234	0.0639874	0.0615839	0.0618432	0.151946	0.0623675	0.112887	0.0683793	0.0615839	0.0639874	0.107658	0.0659724	0.113823	0.0621044	0.0653942	0.0696435	0.0662649	0.0671564	0.0665597	0.0702918	0.113823	0.106845	0.110193	0.0639874	0.0519203	0.0645437	0.12101	0.0631684	0.112887
[truncated: 199 more rows]
[truncated: 220 more columns]
